# Supplementary material for: Immunogram defines four cancer-immunity cycle phenotypes with distinct clonal selection patterns across solid tumors
Source: J Transl Med. 2024 Jan 20;22:69. doi: 10.1186/s12967-023-04765-5 (PMC10799518; doi:10.1186/s12967-023-04765-5)
Supplement: Supplementary file 1 — Additional file 1: Table S1. Summary of immunogram subtype for each analyzed tumor in TCGA cohort. Related to Fig. 1. Table S2. Summary of clinical information for each analyzed tumor in TCGA cohort. Related to Fig. 1. Table S3. Summary of clinical information and immunogram subtype for each analyzed tumor in IMvigor210 cohort. Related to Fig. 6. Table S4. Summary of clinical information and immunogram subtype for each analyzed tumor in metastatic gastric cancer cohort. Related to Figure S7. Table S5. Summary of clinical information and immunogram subtype for each analyzed tumor in LIRI-JP cohort. Related to Additional file 2: Fig S1 Table S5 Summary of clinical information andimmunogram subtype for each analyzed tumor in metastatic gastric cancer cohort. Related to Additional file 9: Fig. S8. [file 12967_2023_4765_MOESM1_ESM.xls]

## Sheet: TCGA_Immunogram_subtype
Supplementary Table1. Summary of immunogram subtype for each analyzed tumor in TCGA cohort .Related to Figure1.
Sample ID	Immunogram_subtypes	Patient ID
TCGA-02-0047-01	I	TCGA-02-0047
TCGA-02-2483-01	IV	TCGA-02-2483
TCGA-02-2485-01	I	TCGA-02-2485
TCGA-02-2486-01	III	TCGA-02-2486
TCGA-04-1348-01	III	TCGA-04-1348
TCGA-04-1362-01	II	TCGA-04-1362
TCGA-05-4249-01	I	TCGA-05-4249
TCGA-05-4250-01	I	TCGA-05-4250
TCGA-05-4382-01	IV	TCGA-05-4382
TCGA-05-4384-01	I	TCGA-05-4384
TCGA-05-4389-01	I	TCGA-05-4389
TCGA-05-4390-01	IV	TCGA-05-4390
TCGA-05-4395-01	I	TCGA-05-4395
TCGA-05-4396-01	III	TCGA-05-4396
TCGA-05-4397-01	III	TCGA-05-4397
TCGA-05-4398-01	I	TCGA-05-4398
TCGA-05-4402-01	II	TCGA-05-4402
TCGA-05-4403-01	I	TCGA-05-4403
TCGA-05-4405-01	I	TCGA-05-4405
TCGA-05-4410-01	III	TCGA-05-4410
TCGA-05-4415-01	I	TCGA-05-4415
TCGA-05-4417-01	I	TCGA-05-4417
TCGA-05-4418-01	I	TCGA-05-4418
TCGA-05-4420-01	II	TCGA-05-4420
TCGA-05-4422-01	I	TCGA-05-4422
TCGA-05-4424-01	I	TCGA-05-4424
TCGA-05-4426-01	III	TCGA-05-4426
TCGA-05-4427-01	IV	TCGA-05-4427
TCGA-05-4430-01	I	TCGA-05-4430
TCGA-05-4432-01	I	TCGA-05-4432
TCGA-05-4433-01	I	TCGA-05-4433
TCGA-05-4434-01	I	TCGA-05-4434
TCGA-05-5423-01	I	TCGA-05-5423
TCGA-05-5425-01	I	TCGA-05-5425
TCGA-05-5428-01	II	TCGA-05-5428
TCGA-05-5429-01	III	TCGA-05-5429
TCGA-05-5715-01	II	TCGA-05-5715
TCGA-06-0125-01	IV	TCGA-06-0125
TCGA-06-0129-01	I	TCGA-06-0129
TCGA-06-0130-01	I	TCGA-06-0130
TCGA-06-0132-01	I	TCGA-06-0132
TCGA-06-0141-01	II	TCGA-06-0141
TCGA-06-0157-01	II	TCGA-06-0157
TCGA-06-0158-01	I	TCGA-06-0158
TCGA-06-0168-01	I	TCGA-06-0168
TCGA-06-0174-01	IV	TCGA-06-0174
TCGA-06-0184-01	II	TCGA-06-0184
TCGA-06-0187-01	III	TCGA-06-0187
TCGA-06-0190-01	II	TCGA-06-0190
TCGA-06-0210-01	IV	TCGA-06-0210
TCGA-06-0211-01	II	TCGA-06-0211
TCGA-06-0219-01	II	TCGA-06-0219
TCGA-06-0238-01	II	TCGA-06-0238
TCGA-06-0644-01	I	TCGA-06-0644
TCGA-06-0645-01	I	TCGA-06-0645
TCGA-06-0646-01	II	TCGA-06-0646
TCGA-06-0649-01	II	TCGA-06-0649
TCGA-06-0686-01	IV	TCGA-06-0686
TCGA-06-0743-01	IV	TCGA-06-0743
TCGA-06-0744-01	IV	TCGA-06-0744
TCGA-06-0745-01	II	TCGA-06-0745
TCGA-06-0747-01	II	TCGA-06-0747
TCGA-06-0749-01	I	TCGA-06-0749
TCGA-06-0750-01	II	TCGA-06-0750
TCGA-06-0878-01	II	TCGA-06-0878
TCGA-06-0882-01	II	TCGA-06-0882
TCGA-06-1804-01	IV	TCGA-06-1804
TCGA-06-2557-01	I	TCGA-06-2557
TCGA-06-2558-01	IV	TCGA-06-2558
TCGA-06-2559-01	IV	TCGA-06-2559
TCGA-06-2561-01	I	TCGA-06-2561
TCGA-06-2562-01	I	TCGA-06-2562
TCGA-06-2564-01	IV	TCGA-06-2564
TCGA-06-2565-01	IV	TCGA-06-2565
TCGA-06-2567-01	I	TCGA-06-2567
TCGA-06-2569-01	IV	TCGA-06-2569
TCGA-06-2570-01	I	TCGA-06-2570
TCGA-06-5408-01	III	TCGA-06-5408
TCGA-06-5410-01	I	TCGA-06-5410
TCGA-06-5411-01	I	TCGA-06-5411
TCGA-06-5412-01	II	TCGA-06-5412
TCGA-06-5413-01	II	TCGA-06-5413
TCGA-06-5414-01	II	TCGA-06-5414
TCGA-06-5415-01	IV	TCGA-06-5415
TCGA-06-5416-01	IV	TCGA-06-5416
TCGA-06-5417-01	IV	TCGA-06-5417
TCGA-06-5418-01	II	TCGA-06-5418
TCGA-06-5856-01	IV	TCGA-06-5856
TCGA-06-5858-01	IV	TCGA-06-5858
TCGA-06-5859-01	I	TCGA-06-5859
TCGA-08-0386-01	IV	TCGA-08-0386
TCGA-09-0364-01	II	TCGA-09-0364
TCGA-09-1670-01	I	TCGA-09-1670
TCGA-09-1673-01	II	TCGA-09-1673
TCGA-09-1674-01	IV	TCGA-09-1674
TCGA-09-2044-01	II	TCGA-09-2044
TCGA-09-2045-01	III	TCGA-09-2045
TCGA-09-2051-01	III	TCGA-09-2051
TCGA-10-0928-01	III	TCGA-10-0928
TCGA-12-0616-01	II	TCGA-12-0616
TCGA-12-0618-01	IV	TCGA-12-0618
TCGA-12-0619-01	II	TCGA-12-0619
TCGA-12-0821-01	IV	TCGA-12-0821
TCGA-12-1597-01	IV	TCGA-12-1597
TCGA-12-3650-01	IV	TCGA-12-3650
TCGA-12-3653-01	III	TCGA-12-3653
TCGA-12-5295-01	II	TCGA-12-5295
TCGA-12-5299-01	II	TCGA-12-5299
TCGA-13-0893-01	III	TCGA-13-0893
TCGA-13-0899-01	II	TCGA-13-0899
TCGA-13-0913-01	IV	TCGA-13-0913
TCGA-13-1411-01	I	TCGA-13-1411
TCGA-13-1481-01	IV	TCGA-13-1481
TCGA-13-1498-01	III	TCGA-13-1498
TCGA-13-1507-01	III	TCGA-13-1507
TCGA-13-1511-01	II	TCGA-13-1511
TCGA-13-1512-01	III	TCGA-13-1512
TCGA-13-2060-01	III	TCGA-13-2060
TCGA-13-A5FT-01	II	TCGA-13-A5FT
TCGA-14-0781-01	II	TCGA-14-0781
TCGA-14-0787-01	IV	TCGA-14-0787
TCGA-14-0789-01	II	TCGA-14-0789
TCGA-14-0790-01	III	TCGA-14-0790
TCGA-14-0817-01	II	TCGA-14-0817
TCGA-14-0871-01	IV	TCGA-14-0871
TCGA-14-1034-01	IV	TCGA-14-1034
TCGA-14-1823-01	II	TCGA-14-1823
TCGA-14-1825-01	IV	TCGA-14-1825
TCGA-14-1829-01	II	TCGA-14-1829
TCGA-14-2554-01	II	TCGA-14-2554
TCGA-15-0742-01	IV	TCGA-15-0742
TCGA-16-0846-01	I	TCGA-16-0846
TCGA-16-1045-01	II	TCGA-16-1045
TCGA-18-3406-01	III	TCGA-18-3406
TCGA-18-3407-01	I	TCGA-18-3407
TCGA-18-3408-01	I	TCGA-18-3408
TCGA-18-3410-01	I	TCGA-18-3410
TCGA-18-3411-01	I	TCGA-18-3411
TCGA-18-3412-01	II	TCGA-18-3412
TCGA-18-3414-01	II	TCGA-18-3414
TCGA-18-3415-01	I	TCGA-18-3415
TCGA-18-3416-01	I	TCGA-18-3416
TCGA-18-3417-01	II	TCGA-18-3417
TCGA-18-3421-01	II	TCGA-18-3421
TCGA-18-4083-01	I	TCGA-18-4083
TCGA-18-4721-01	I	TCGA-18-4721
TCGA-18-5592-01	III	TCGA-18-5592
TCGA-19-1390-01	IV	TCGA-19-1390
TCGA-19-1787-01	IV	TCGA-19-1787
TCGA-19-2619-01	IV	TCGA-19-2619
TCGA-19-2620-01	IV	TCGA-19-2620
TCGA-19-2624-01	IV	TCGA-19-2624
TCGA-19-2625-01	IV	TCGA-19-2625
TCGA-19-2629-01	III	TCGA-19-2629
TCGA-19-4065-01	I	TCGA-19-4065
TCGA-19-5960-01	IV	TCGA-19-5960
TCGA-20-1682-01	II	TCGA-20-1682
TCGA-20-1683-01	II	TCGA-20-1683
TCGA-20-1685-01	II	TCGA-20-1685
TCGA-20-1687-01	II	TCGA-20-1687
TCGA-21-1071-01	I	TCGA-21-1071
TCGA-21-1075-01	II	TCGA-21-1075
TCGA-21-1076-01	I	TCGA-21-1076
TCGA-21-1079-01	II	TCGA-21-1079
TCGA-21-1080-01	IV	TCGA-21-1080
TCGA-21-1081-01	IV	TCGA-21-1081
TCGA-21-1082-01	I	TCGA-21-1082
TCGA-21-5782-01	IV	TCGA-21-5782
TCGA-21-5783-01	II	TCGA-21-5783
TCGA-21-5786-01	IV	TCGA-21-5786
TCGA-21-5787-01	I	TCGA-21-5787
TCGA-22-0940-01	I	TCGA-22-0940
TCGA-22-0944-01	II	TCGA-22-0944
TCGA-22-1000-01	I	TCGA-22-1000
TCGA-22-1002-01	II	TCGA-22-1002
TCGA-22-1005-01	I	TCGA-22-1005
TCGA-22-1011-01	I	TCGA-22-1011
TCGA-22-1012-01	I	TCGA-22-1012
TCGA-22-1016-01	I	TCGA-22-1016
TCGA-22-4591-01	IV	TCGA-22-4591
TCGA-22-4593-01	IV	TCGA-22-4593
TCGA-22-4594-01	I	TCGA-22-4594
TCGA-22-4595-01	I	TCGA-22-4595
TCGA-22-4596-01	I	TCGA-22-4596
TCGA-22-4599-01	I	TCGA-22-4599
TCGA-22-4601-01	I	TCGA-22-4601
TCGA-22-4604-01	I	TCGA-22-4604
TCGA-22-4605-01	I	TCGA-22-4605
TCGA-22-4607-01	I	TCGA-22-4607
TCGA-22-4609-01	I	TCGA-22-4609
TCGA-22-4613-01	I	TCGA-22-4613
TCGA-22-5471-01	I	TCGA-22-5471
TCGA-22-5472-01	IV	TCGA-22-5472
TCGA-22-5473-01	II	TCGA-22-5473
TCGA-22-5474-01	I	TCGA-22-5474
TCGA-22-5477-01	II	TCGA-22-5477
TCGA-22-5478-01	II	TCGA-22-5478
TCGA-22-5479-01	II	TCGA-22-5479
TCGA-22-5480-01	I	TCGA-22-5480
TCGA-22-5481-01	I	TCGA-22-5481
TCGA-22-5482-01	II	TCGA-22-5482
TCGA-22-5483-01	II	TCGA-22-5483
TCGA-22-5485-01	II	TCGA-22-5485
TCGA-22-5489-01	I	TCGA-22-5489
TCGA-22-5491-01	IV	TCGA-22-5491
TCGA-22-5492-01	I	TCGA-22-5492
TCGA-22-A5C4-01	II	TCGA-22-A5C4
TCGA-23-1027-01	I	TCGA-23-1027
TCGA-23-1114-01	II	TCGA-23-1114
TCGA-23-1122-01	II	TCGA-23-1122
TCGA-23-1809-01	IV	TCGA-23-1809
TCGA-23-2078-01	II	TCGA-23-2078
TCGA-23-2081-01	II	TCGA-23-2081
TCGA-23-2084-01	III	TCGA-23-2084
TCGA-24-1103-01	II	TCGA-24-1103
TCGA-24-1413-01	III	TCGA-24-1413
TCGA-24-1417-01	III	TCGA-24-1417
TCGA-24-1418-01	II	TCGA-24-1418
TCGA-24-1419-01	IV	TCGA-24-1419
TCGA-24-1423-01	III	TCGA-24-1423
TCGA-24-1424-01	II	TCGA-24-1424
TCGA-24-1425-01	II	TCGA-24-1425
TCGA-24-1427-01	II	TCGA-24-1427
TCGA-24-1428-01	III	TCGA-24-1428
TCGA-24-1430-01	IV	TCGA-24-1430
TCGA-24-1434-01	II	TCGA-24-1434
TCGA-24-1436-01	III	TCGA-24-1436
TCGA-24-1463-01	II	TCGA-24-1463
TCGA-24-1469-01	IV	TCGA-24-1469
TCGA-24-1474-01	II	TCGA-24-1474
TCGA-24-1550-01	II	TCGA-24-1550
TCGA-24-1551-01	I	TCGA-24-1551
TCGA-24-1552-01	II	TCGA-24-1552
TCGA-24-1562-01	I	TCGA-24-1562
TCGA-24-1603-01	II	TCGA-24-1603
TCGA-24-1616-01	II	TCGA-24-1616
TCGA-24-1842-01	I	TCGA-24-1842
TCGA-24-1844-01	IV	TCGA-24-1844
TCGA-24-1846-01	III	TCGA-24-1846
TCGA-24-1847-01	I	TCGA-24-1847
TCGA-24-1849-01	I	TCGA-24-1849
TCGA-24-1850-01	II	TCGA-24-1850
TCGA-24-2019-01	II	TCGA-24-2019
TCGA-24-2033-01	II	TCGA-24-2033
TCGA-24-2035-01	I	TCGA-24-2035
TCGA-24-2038-01	II	TCGA-24-2038
TCGA-24-2254-01	II	TCGA-24-2254
TCGA-24-2261-01	I	TCGA-24-2261
TCGA-24-2267-01	I	TCGA-24-2267
TCGA-24-2271-01	I	TCGA-24-2271
TCGA-24-2281-01	I	TCGA-24-2281
TCGA-24-2288-01	I	TCGA-24-2288
TCGA-24-2289-01	II	TCGA-24-2289
TCGA-24-2293-01	I	TCGA-24-2293
TCGA-24-2298-01	IV	TCGA-24-2298
TCGA-25-1312-01	II	TCGA-25-1312
TCGA-25-1313-01	III	TCGA-25-1313
TCGA-25-1315-01	IV	TCGA-25-1315
TCGA-25-1316-01	II	TCGA-25-1316
TCGA-25-1319-01	II	TCGA-25-1319
TCGA-25-1320-01	II	TCGA-25-1320
TCGA-25-1323-01	II	TCGA-25-1323
TCGA-25-1326-01	II	TCGA-25-1326
TCGA-25-1328-01	II	TCGA-25-1328
TCGA-25-1329-01	II	TCGA-25-1329
TCGA-25-2042-01	II	TCGA-25-2042
TCGA-25-2391-01	II	TCGA-25-2391
TCGA-25-2392-01	II	TCGA-25-2392
TCGA-25-2396-01	III	TCGA-25-2396
TCGA-25-2397-01	III	TCGA-25-2397
TCGA-25-2398-01	II	TCGA-25-2398
TCGA-25-2399-01	II	TCGA-25-2399
TCGA-25-2401-01	II	TCGA-25-2401
TCGA-25-2404-01	III	TCGA-25-2404
TCGA-25-2409-01	II	TCGA-25-2409
TCGA-26-1442-01	IV	TCGA-26-1442
TCGA-26-5132-01	III	TCGA-26-5132
TCGA-26-5133-01	IV	TCGA-26-5133
TCGA-26-5134-01	IV	TCGA-26-5134
TCGA-26-5135-01	IV	TCGA-26-5135
TCGA-26-5136-01	III	TCGA-26-5136
TCGA-26-5139-01	I	TCGA-26-5139
TCGA-27-1830-01	II	TCGA-27-1830
TCGA-27-1831-01	III	TCGA-27-1831
TCGA-27-1832-01	I	TCGA-27-1832
TCGA-27-1834-01	I	TCGA-27-1834
TCGA-27-1835-01	IV	TCGA-27-1835
TCGA-27-1837-01	III	TCGA-27-1837
TCGA-27-2519-01	I	TCGA-27-2519
TCGA-27-2521-01	IV	TCGA-27-2521
TCGA-27-2523-01	IV	TCGA-27-2523
TCGA-27-2524-01	II	TCGA-27-2524
TCGA-27-2526-01	III	TCGA-27-2526
TCGA-27-2528-01	IV	TCGA-27-2528
TCGA-28-1747-01	III	TCGA-28-1747
TCGA-28-1753-01	II	TCGA-28-1753
TCGA-28-2509-01	IV	TCGA-28-2509
TCGA-28-2510-01	I	TCGA-28-2510
TCGA-28-2513-01	II	TCGA-28-2513
TCGA-28-2514-01	III	TCGA-28-2514
TCGA-28-5204-01	III	TCGA-28-5204
TCGA-28-5207-01	IV	TCGA-28-5207
TCGA-28-5208-01	IV	TCGA-28-5208
TCGA-28-5209-01	II	TCGA-28-5209
TCGA-28-5213-01	II	TCGA-28-5213
TCGA-28-5215-01	II	TCGA-28-5215
TCGA-28-5216-01	II	TCGA-28-5216
TCGA-28-5218-01	I	TCGA-28-5218
TCGA-28-5220-01	II	TCGA-28-5220
TCGA-29-1688-01	II	TCGA-29-1688
TCGA-29-1693-01	III	TCGA-29-1693
TCGA-29-1694-01	III	TCGA-29-1694
TCGA-29-1695-01	II	TCGA-29-1695
TCGA-29-1696-01	III	TCGA-29-1696
TCGA-29-1697-01	II	TCGA-29-1697
TCGA-29-1698-01	II	TCGA-29-1698
TCGA-29-1699-01	II	TCGA-29-1699
TCGA-29-1701-01	II	TCGA-29-1701
TCGA-29-1702-01	IV	TCGA-29-1702
TCGA-29-1703-01	II	TCGA-29-1703
TCGA-29-1705-01	II	TCGA-29-1705
TCGA-29-1710-01	I	TCGA-29-1710
TCGA-29-1761-01	IV	TCGA-29-1761
TCGA-29-1762-01	II	TCGA-29-1762
TCGA-29-1763-01	II	TCGA-29-1763
TCGA-29-1770-01	II	TCGA-29-1770
TCGA-29-1776-01	III	TCGA-29-1776
TCGA-29-1778-01	III	TCGA-29-1778
TCGA-29-1781-01	I	TCGA-29-1781
TCGA-29-1783-01	II	TCGA-29-1783
TCGA-29-1784-01	III	TCGA-29-1784
TCGA-29-2427-01	I	TCGA-29-2427
TCGA-29-A5NZ-01	II	TCGA-29-A5NZ
TCGA-2A-A8VL-01	III	TCGA-2A-A8VL
TCGA-2A-A8VO-01	IV	TCGA-2A-A8VO
TCGA-2A-A8VT-01	III	TCGA-2A-A8VT
TCGA-2A-A8VV-01	IV	TCGA-2A-A8VV
TCGA-2A-A8VX-01	IV	TCGA-2A-A8VX
TCGA-2A-A8W1-01	IV	TCGA-2A-A8W1
TCGA-2A-A8W3-01	IV	TCGA-2A-A8W3
TCGA-2A-AAYF-01	IV	TCGA-2A-AAYF
TCGA-2A-AAYO-01	I	TCGA-2A-AAYO
TCGA-2A-AAYU-01	IV	TCGA-2A-AAYU
TCGA-2E-A9G8-01	III	TCGA-2E-A9G8
TCGA-2F-A9KO-01	III	TCGA-2F-A9KO
TCGA-2F-A9KP-01	II	TCGA-2F-A9KP
TCGA-2F-A9KQ-01	II	TCGA-2F-A9KQ
TCGA-2F-A9KR-01	III	TCGA-2F-A9KR
TCGA-2F-A9KT-01	II	TCGA-2F-A9KT
TCGA-2F-A9KW-01	I	TCGA-2F-A9KW
TCGA-2G-AAEW-01	I	TCGA-2G-AAEW
TCGA-2G-AAEX-01	I	TCGA-2G-AAEX
TCGA-2G-AAF1-01	I	TCGA-2G-AAF1
TCGA-2G-AAF4-01	I	TCGA-2G-AAF4
TCGA-2G-AAF6-01	I	TCGA-2G-AAF6
TCGA-2G-AAF8-01	I	TCGA-2G-AAF8
TCGA-2G-AAFG-01	I	TCGA-2G-AAFG
TCGA-2G-AAFH-01	I	TCGA-2G-AAFH
TCGA-2G-AAFI-01	I	TCGA-2G-AAFI
TCGA-2G-AAFJ-01	II	TCGA-2G-AAFJ
TCGA-2G-AAFL-01	I	TCGA-2G-AAFL
TCGA-2G-AAFM-01	I	TCGA-2G-AAFM
TCGA-2G-AAFN-01	I	TCGA-2G-AAFN
TCGA-2G-AAFO-01	I	TCGA-2G-AAFO
TCGA-2G-AAFV-01	II	TCGA-2G-AAFV
TCGA-2G-AAFY-01	I	TCGA-2G-AAFY
TCGA-2G-AAFZ-01	II	TCGA-2G-AAFZ
TCGA-2G-AAG0-01	I	TCGA-2G-AAG0
TCGA-2G-AAG3-01	I	TCGA-2G-AAG3
TCGA-2G-AAG5-01	I	TCGA-2G-AAG5
TCGA-2G-AAG6-01	I	TCGA-2G-AAG6
TCGA-2G-AAG7-01	I	TCGA-2G-AAG7
TCGA-2G-AAG8-01	I	TCGA-2G-AAG8
TCGA-2G-AAG9-01	I	TCGA-2G-AAG9
TCGA-2G-AAGA-01	I	TCGA-2G-AAGA
TCGA-2G-AAGC-01	I	TCGA-2G-AAGC
TCGA-2G-AAGE-01	I	TCGA-2G-AAGE
TCGA-2G-AAGF-01	I	TCGA-2G-AAGF
TCGA-2G-AAGG-01	I	TCGA-2G-AAGG
TCGA-2G-AAGI-01	I	TCGA-2G-AAGI
TCGA-2G-AAGJ-01	I	TCGA-2G-AAGJ
TCGA-2G-AAGK-01	I	TCGA-2G-AAGK
TCGA-2G-AAGM-01	II	TCGA-2G-AAGM
TCGA-2G-AAGN-01	I	TCGA-2G-AAGN
TCGA-2G-AAGO-01	I	TCGA-2G-AAGO
TCGA-2G-AAGP-01	I	TCGA-2G-AAGP
TCGA-2G-AAGS-01	II	TCGA-2G-AAGS
TCGA-2G-AAGT-01	II	TCGA-2G-AAGT
TCGA-2G-AAGV-01	II	TCGA-2G-AAGV
TCGA-2G-AAGW-01	I	TCGA-2G-AAGW
TCGA-2G-AAGX-01	II	TCGA-2G-AAGX
TCGA-2G-AAGY-01	I	TCGA-2G-AAGY
TCGA-2G-AAGZ-01	I	TCGA-2G-AAGZ
TCGA-2G-AAH0-01	I	TCGA-2G-AAH0
TCGA-2G-AAH2-01	I	TCGA-2G-AAH2
TCGA-2G-AAH3-01	I	TCGA-2G-AAH3
TCGA-2G-AAH4-01	II	TCGA-2G-AAH4
TCGA-2G-AAH8-01	I	TCGA-2G-AAH8
TCGA-2G-AAHA-01	I	TCGA-2G-AAHA
TCGA-2G-AAHC-01	I	TCGA-2G-AAHC
TCGA-2G-AAHG-01	I	TCGA-2G-AAHG
TCGA-2G-AAHL-01	I	TCGA-2G-AAHL
TCGA-2G-AAHN-01	I	TCGA-2G-AAHN
TCGA-2G-AAHP-01	I	TCGA-2G-AAHP
TCGA-2G-AAHT-01	I	TCGA-2G-AAHT
TCGA-2G-AAKD-01	I	TCGA-2G-AAKD
TCGA-2G-AAKG-01	I	TCGA-2G-AAKG
TCGA-2G-AAKH-01	I	TCGA-2G-AAKH
TCGA-2G-AAKL-01	I	TCGA-2G-AAKL
TCGA-2G-AAKM-01	I	TCGA-2G-AAKM
TCGA-2G-AAKO-01	I	TCGA-2G-AAKO
TCGA-2G-AAL5-01	II	TCGA-2G-AAL5
TCGA-2G-AAL7-01	I	TCGA-2G-AAL7
TCGA-2G-AALF-01	II	TCGA-2G-AALF
TCGA-2G-AALG-01	III	TCGA-2G-AALG
TCGA-2G-AALN-01	II	TCGA-2G-AALN
TCGA-2G-AALO-01	I	TCGA-2G-AALO
TCGA-2G-AALP-01	I	TCGA-2G-AALP
TCGA-2G-AALQ-01	II	TCGA-2G-AALQ
TCGA-2G-AALR-01	II	TCGA-2G-AALR
TCGA-2G-AALS-01	I	TCGA-2G-AALS
TCGA-2G-AALT-01	I	TCGA-2G-AALT
TCGA-2G-AALW-01	I	TCGA-2G-AALW
TCGA-2G-AALX-01	I	TCGA-2G-AALX
TCGA-2G-AALY-01	I	TCGA-2G-AALY
TCGA-2G-AALZ-01	I	TCGA-2G-AALZ
TCGA-2G-AAM2-01	I	TCGA-2G-AAM2
TCGA-2G-AAM3-01	II	TCGA-2G-AAM3
TCGA-2G-AAM4-01	I	TCGA-2G-AAM4
TCGA-2H-A9GF-01	III	TCGA-2H-A9GF
TCGA-2H-A9GH-01	III	TCGA-2H-A9GH
TCGA-2H-A9GK-01	I	TCGA-2H-A9GK
TCGA-2H-A9GL-01	I	TCGA-2H-A9GL
TCGA-2H-A9GM-01	III	TCGA-2H-A9GM
TCGA-2H-A9GN-01	II	TCGA-2H-A9GN
TCGA-2H-A9GO-01	IV	TCGA-2H-A9GO
TCGA-2H-A9GQ-01	IV	TCGA-2H-A9GQ
TCGA-2J-AAB1-01	I	TCGA-2J-AAB1
TCGA-2J-AAB4-01	I	TCGA-2J-AAB4
TCGA-2J-AAB6-01	II	TCGA-2J-AAB6
TCGA-2J-AAB8-01	I	TCGA-2J-AAB8
TCGA-2J-AAB9-01	I	TCGA-2J-AAB9
TCGA-2J-AABA-01	II	TCGA-2J-AABA
TCGA-2J-AABE-01	II	TCGA-2J-AABE
TCGA-2J-AABF-01	I	TCGA-2J-AABF
TCGA-2J-AABH-01	III	TCGA-2J-AABH
TCGA-2J-AABI-01	I	TCGA-2J-AABI
TCGA-2J-AABK-01	I	TCGA-2J-AABK
TCGA-2J-AABO-01	II	TCGA-2J-AABO
TCGA-2J-AABP-01	I	TCGA-2J-AABP
TCGA-2J-AABR-01	I	TCGA-2J-AABR
TCGA-2J-AABT-01	I	TCGA-2J-AABT
TCGA-2J-AABU-01	I	TCGA-2J-AABU
TCGA-2J-AABV-01	I	TCGA-2J-AABV
TCGA-2K-A9WE-01	I	TCGA-2K-A9WE
TCGA-2L-AAQA-01	II	TCGA-2L-AAQA
TCGA-2L-AAQE-01	I	TCGA-2L-AAQE
TCGA-2L-AAQI-01	III	TCGA-2L-AAQI
TCGA-2L-AAQJ-01	I	TCGA-2L-AAQJ
TCGA-2L-AAQL-01	II	TCGA-2L-AAQL
TCGA-2L-AAQM-01	IV	TCGA-2L-AAQM
TCGA-2V-A95S-01	I	TCGA-2V-A95S
TCGA-2W-A8YY-01	IV	TCGA-2W-A8YY
TCGA-2X-A9D5-01	I	TCGA-2X-A9D5
TCGA-2X-A9D6-01	I	TCGA-2X-A9D6
TCGA-2Y-A9GS-01	III	TCGA-2Y-A9GS
TCGA-2Y-A9GT-01	I	TCGA-2Y-A9GT
TCGA-2Y-A9GU-01	IV	TCGA-2Y-A9GU
TCGA-2Y-A9GV-01	III	TCGA-2Y-A9GV
TCGA-2Y-A9GW-01	I	TCGA-2Y-A9GW
TCGA-2Y-A9GX-01	I	TCGA-2Y-A9GX
TCGA-2Y-A9GY-01	I	TCGA-2Y-A9GY
TCGA-2Y-A9GZ-01	IV	TCGA-2Y-A9GZ
TCGA-2Y-A9H0-01	III	TCGA-2Y-A9H0
TCGA-2Y-A9H1-01	III	TCGA-2Y-A9H1
TCGA-2Y-A9H2-01	III	TCGA-2Y-A9H2
TCGA-2Y-A9H3-01	I	TCGA-2Y-A9H3
TCGA-2Y-A9H4-01	III	TCGA-2Y-A9H4
TCGA-2Y-A9H5-01	IV	TCGA-2Y-A9H5
TCGA-2Y-A9H6-01	I	TCGA-2Y-A9H6
TCGA-2Y-A9H7-01	II	TCGA-2Y-A9H7
TCGA-2Y-A9H8-01	I	TCGA-2Y-A9H8
TCGA-2Y-A9H9-01	III	TCGA-2Y-A9H9
TCGA-2Y-A9HA-01	IV	TCGA-2Y-A9HA
TCGA-2Y-A9HB-01	I	TCGA-2Y-A9HB
TCGA-2Z-A9J1-01	III	TCGA-2Z-A9J1
TCGA-2Z-A9J2-01	III	TCGA-2Z-A9J2
TCGA-2Z-A9J3-01	III	TCGA-2Z-A9J3
TCGA-2Z-A9J5-01	I	TCGA-2Z-A9J5
TCGA-2Z-A9J6-01	I	TCGA-2Z-A9J6
TCGA-2Z-A9J7-01	IV	TCGA-2Z-A9J7
TCGA-2Z-A9J8-01	III	TCGA-2Z-A9J8
TCGA-2Z-A9JD-01	III	TCGA-2Z-A9JD
TCGA-2Z-A9JE-01	III	TCGA-2Z-A9JE
TCGA-2Z-A9JG-01	I	TCGA-2Z-A9JG
TCGA-2Z-A9JI-01	I	TCGA-2Z-A9JI
TCGA-2Z-A9JJ-01	III	TCGA-2Z-A9JJ
TCGA-2Z-A9JK-01	I	TCGA-2Z-A9JK
TCGA-2Z-A9JL-01	I	TCGA-2Z-A9JL
TCGA-2Z-A9JM-01	I	TCGA-2Z-A9JM
TCGA-2Z-A9JN-01	III	TCGA-2Z-A9JN
TCGA-2Z-A9JO-01	I	TCGA-2Z-A9JO
TCGA-2Z-A9JP-01	III	TCGA-2Z-A9JP
TCGA-2Z-A9JQ-01	III	TCGA-2Z-A9JQ
TCGA-2Z-A9JR-01	III	TCGA-2Z-A9JR
TCGA-2Z-A9JS-01	III	TCGA-2Z-A9JS
TCGA-2Z-A9JT-01	I	TCGA-2Z-A9JT
TCGA-30-1718-01	III	TCGA-30-1718
TCGA-30-1855-01	III	TCGA-30-1855
TCGA-30-1857-01	III	TCGA-30-1857
TCGA-31-1950-01	III	TCGA-31-1950
TCGA-31-1953-01	I	TCGA-31-1953
TCGA-31-1959-01	II	TCGA-31-1959
TCGA-32-1970-01	III	TCGA-32-1970
TCGA-32-1980-01	I	TCGA-32-1980
TCGA-32-1982-01	II	TCGA-32-1982
TCGA-32-2615-01	I	TCGA-32-2615
TCGA-32-2632-01	I	TCGA-32-2632
TCGA-32-2634-01	IV	TCGA-32-2634
TCGA-32-4213-01	III	TCGA-32-4213
TCGA-32-5222-01	II	TCGA-32-5222
TCGA-33-4532-01	II	TCGA-33-4532
TCGA-33-4533-01	II	TCGA-33-4533
TCGA-33-4538-01	I	TCGA-33-4538
TCGA-33-4547-01	II	TCGA-33-4547
TCGA-33-4566-01	III	TCGA-33-4566
TCGA-33-4582-01	II	TCGA-33-4582
TCGA-33-4583-01	III	TCGA-33-4583
TCGA-33-4586-01	IV	TCGA-33-4586
TCGA-33-4587-01	IV	TCGA-33-4587
TCGA-33-4589-01	I	TCGA-33-4589
TCGA-33-6738-01	IV	TCGA-33-6738
TCGA-33-A4WN-01	I	TCGA-33-A4WN
TCGA-33-A5GW-01	IV	TCGA-33-A5GW
TCGA-33-AAS8-01	IV	TCGA-33-AAS8
TCGA-33-AASB-01	IV	TCGA-33-AASB
TCGA-33-AASD-01	II	TCGA-33-AASD
TCGA-33-AASI-01	III	TCGA-33-AASI
TCGA-33-AASJ-01	III	TCGA-33-AASJ
TCGA-33-AASL-01	IV	TCGA-33-AASL
TCGA-34-2596-01	I	TCGA-34-2596
TCGA-34-2600-01	IV	TCGA-34-2600
TCGA-34-2608-01	I	TCGA-34-2608
TCGA-34-5231-01	III	TCGA-34-5231
TCGA-34-5234-01	I	TCGA-34-5234
TCGA-34-5236-01	I	TCGA-34-5236
TCGA-34-5239-01	I	TCGA-34-5239
TCGA-34-5240-01	I	TCGA-34-5240
TCGA-34-5241-01	I	TCGA-34-5241
TCGA-34-5927-01	IV	TCGA-34-5927
TCGA-34-5928-01	II	TCGA-34-5928
TCGA-34-5929-01	I	TCGA-34-5929
TCGA-34-7107-01	II	TCGA-34-7107
TCGA-34-8454-01	I	TCGA-34-8454
TCGA-34-8455-01	IV	TCGA-34-8455
TCGA-34-8456-01	I	TCGA-34-8456
TCGA-34-A5IX-01	I	TCGA-34-A5IX
TCGA-35-4122-01	I	TCGA-35-4122
TCGA-35-4123-01	I	TCGA-35-4123
TCGA-35-5375-01	I	TCGA-35-5375
TCGA-37-3783-01	I	TCGA-37-3783
TCGA-37-3789-01	I	TCGA-37-3789
TCGA-37-3792-01	I	TCGA-37-3792
TCGA-37-4129-01	II	TCGA-37-4129
TCGA-37-4130-01	I	TCGA-37-4130
TCGA-37-4132-01	III	TCGA-37-4132
TCGA-37-4135-01	IV	TCGA-37-4135
TCGA-37-4141-01	II	TCGA-37-4141
TCGA-37-5819-01	IV	TCGA-37-5819
TCGA-37-A5EL-01	III	TCGA-37-A5EL
TCGA-37-A5EM-01	I	TCGA-37-A5EM
TCGA-37-A5EN-01	I	TCGA-37-A5EN
TCGA-38-4625-01	III	TCGA-38-4625
TCGA-38-4626-01	I	TCGA-38-4626
TCGA-38-4627-01	I	TCGA-38-4627
TCGA-38-4628-01	II	TCGA-38-4628
TCGA-38-4631-01	IV	TCGA-38-4631
TCGA-38-4632-01	I	TCGA-38-4632
TCGA-38-6178-01	I	TCGA-38-6178
TCGA-38-A44F-01	I	TCGA-38-A44F
TCGA-39-5011-01	I	TCGA-39-5011
TCGA-39-5016-01	I	TCGA-39-5016
TCGA-39-5021-01	I	TCGA-39-5021
TCGA-39-5022-01	I	TCGA-39-5022
TCGA-39-5024-01	III	TCGA-39-5024
TCGA-39-5028-01	I	TCGA-39-5028
TCGA-39-5029-01	II	TCGA-39-5029
TCGA-39-5030-01	I	TCGA-39-5030
TCGA-39-5031-01	I	TCGA-39-5031
TCGA-39-5034-01	II	TCGA-39-5034
TCGA-39-5035-01	I	TCGA-39-5035
TCGA-39-5036-01	III	TCGA-39-5036
TCGA-39-5037-01	IV	TCGA-39-5037
TCGA-39-5039-01	II	TCGA-39-5039
TCGA-39-5040-01	IV	TCGA-39-5040
TCGA-3A-A9I5-01	I	TCGA-3A-A9I5
TCGA-3A-A9I7-01	I	TCGA-3A-A9I7
TCGA-3A-A9I9-01	I	TCGA-3A-A9I9
TCGA-3A-A9IB-01	I	TCGA-3A-A9IB
TCGA-3A-A9IC-01	II	TCGA-3A-A9IC
TCGA-3A-A9IH-01	III	TCGA-3A-A9IH
TCGA-3A-A9IJ-01	IV	TCGA-3A-A9IJ
TCGA-3A-A9IL-01	I	TCGA-3A-A9IL
TCGA-3A-A9IN-01	I	TCGA-3A-A9IN
TCGA-3A-A9IO-01	III	TCGA-3A-A9IO
TCGA-3A-A9IR-01	I	TCGA-3A-A9IR
TCGA-3A-A9IS-01	IV	TCGA-3A-A9IS
TCGA-3A-A9IU-01	II	TCGA-3A-A9IU
TCGA-3A-A9IV-01	IV	TCGA-3A-A9IV
TCGA-3A-A9IX-01	I	TCGA-3A-A9IX
TCGA-3A-A9IZ-01	I	TCGA-3A-A9IZ
TCGA-3A-A9J0-01	III	TCGA-3A-A9J0
TCGA-3B-A9HI-01	I	TCGA-3B-A9HI
TCGA-3B-A9HJ-01	I	TCGA-3B-A9HJ
TCGA-3B-A9HL-01	II	TCGA-3B-A9HL
TCGA-3B-A9HO-01	I	TCGA-3B-A9HO
TCGA-3B-A9HP-01	I	TCGA-3B-A9HP
TCGA-3B-A9HQ-01	I	TCGA-3B-A9HQ
TCGA-3B-A9HR-01	II	TCGA-3B-A9HR
TCGA-3B-A9HS-01	I	TCGA-3B-A9HS
TCGA-3B-A9HT-01	I	TCGA-3B-A9HT
TCGA-3B-A9HU-01	I	TCGA-3B-A9HU
TCGA-3B-A9HV-01	II	TCGA-3B-A9HV
TCGA-3B-A9HX-01	I	TCGA-3B-A9HX
TCGA-3B-A9HY-01	II	TCGA-3B-A9HY
TCGA-3B-A9HZ-01	I	TCGA-3B-A9HZ
TCGA-3B-A9I0-01	I	TCGA-3B-A9I0
TCGA-3B-A9I1-01	II	TCGA-3B-A9I1
TCGA-3C-AAAU-01	IV	TCGA-3C-AAAU
TCGA-3C-AALI-01	I	TCGA-3C-AALI
TCGA-3C-AALJ-01	I	TCGA-3C-AALJ
TCGA-3C-AALK-01	I	TCGA-3C-AALK
TCGA-3E-AAAY-01	I	TCGA-3E-AAAY
TCGA-3E-AAAZ-01	IV	TCGA-3E-AAAZ
TCGA-3G-AB0O-01	I	TCGA-3G-AB0O
TCGA-3G-AB0Q-01	I	TCGA-3G-AB0Q
TCGA-3G-AB0T-01	I	TCGA-3G-AB0T
TCGA-3G-AB14-01	I	TCGA-3G-AB14
TCGA-3G-AB19-01	I	TCGA-3G-AB19
TCGA-3H-AB3K-01	I	TCGA-3H-AB3K
TCGA-3H-AB3L-01	III	TCGA-3H-AB3L
TCGA-3H-AB3M-01	I	TCGA-3H-AB3M
TCGA-3H-AB3O-01	I	TCGA-3H-AB3O
TCGA-3H-AB3S-01	I	TCGA-3H-AB3S
TCGA-3H-AB3T-01	I	TCGA-3H-AB3T
TCGA-3H-AB3U-01	I	TCGA-3H-AB3U
TCGA-3H-AB3X-01	I	TCGA-3H-AB3X
TCGA-3K-AAZ8-01	III	TCGA-3K-AAZ8
TCGA-3L-AA1B-01	IV	TCGA-3L-AA1B
TCGA-3M-AB46-01	IV	TCGA-3M-AB46
TCGA-3M-AB47-01	I	TCGA-3M-AB47
TCGA-3P-A9WA-01	IV	TCGA-3P-A9WA
TCGA-3Q-A9WF-01	I	TCGA-3Q-A9WF
TCGA-3R-A8YX-01	II	TCGA-3R-A8YX
TCGA-3S-A8YW-01	I	TCGA-3S-A8YW
TCGA-3S-AAYX-01	I	TCGA-3S-AAYX
TCGA-3T-AA9L-01	I	TCGA-3T-AA9L
TCGA-3U-A98D-01	II	TCGA-3U-A98D
TCGA-3U-A98E-01	III	TCGA-3U-A98E
TCGA-3U-A98F-01	I	TCGA-3U-A98F
TCGA-3U-A98G-01	I	TCGA-3U-A98G
TCGA-3U-A98H-01	I	TCGA-3U-A98H
TCGA-3U-A98I-01	I	TCGA-3U-A98I
TCGA-3U-A98J-01	I	TCGA-3U-A98J
TCGA-3X-AAVA-01	I	TCGA-3X-AAVA
TCGA-3X-AAVB-01	III	TCGA-3X-AAVB
TCGA-3X-AAVC-01	I	TCGA-3X-AAVC
TCGA-3X-AAVE-01	I	TCGA-3X-AAVE
TCGA-3Z-A93Z-01	I	TCGA-3Z-A93Z
TCGA-41-2571-01	IV	TCGA-41-2571
TCGA-41-2572-01	III	TCGA-41-2572
TCGA-41-3915-01	II	TCGA-41-3915
TCGA-41-4097-01	I	TCGA-41-4097
TCGA-41-5651-01	IV	TCGA-41-5651
TCGA-43-2576-01	I	TCGA-43-2576
TCGA-43-2578-01	IV	TCGA-43-2578
TCGA-43-3394-01	IV	TCGA-43-3394
TCGA-43-3920-01	I	TCGA-43-3920
TCGA-43-5668-01	I	TCGA-43-5668
TCGA-43-5670-01	II	TCGA-43-5670
TCGA-43-6143-01	IV	TCGA-43-6143
TCGA-43-6647-01	I	TCGA-43-6647
TCGA-43-6770-01	II	TCGA-43-6770
TCGA-43-6771-01	I	TCGA-43-6771
TCGA-43-6773-01	I	TCGA-43-6773
TCGA-43-7656-01	I	TCGA-43-7656
TCGA-43-7657-01	III	TCGA-43-7657
TCGA-43-7658-01	I	TCGA-43-7658
TCGA-43-8115-01	I	TCGA-43-8115
TCGA-43-8116-01	I	TCGA-43-8116
TCGA-43-8118-01	IV	TCGA-43-8118
TCGA-43-A474-01	II	TCGA-43-A474
TCGA-43-A475-01	I	TCGA-43-A475
TCGA-43-A56U-01	I	TCGA-43-A56U
TCGA-43-A56V-01	II	TCGA-43-A56V
TCGA-44-2655-01	I	TCGA-44-2655
TCGA-44-2656-01	I	TCGA-44-2656
TCGA-44-2657-01	I	TCGA-44-2657
TCGA-44-2659-01	I	TCGA-44-2659
TCGA-44-2662-01	I	TCGA-44-2662
TCGA-44-2665-01	I	TCGA-44-2665
TCGA-44-2666-01	I	TCGA-44-2666
TCGA-44-2668-01	I	TCGA-44-2668
TCGA-44-3396-01	I	TCGA-44-3396
TCGA-44-3398-01	I	TCGA-44-3398
TCGA-44-3918-01	I	TCGA-44-3918
TCGA-44-3919-01	I	TCGA-44-3919
TCGA-44-4112-01	II	TCGA-44-4112
TCGA-44-5643-01	I	TCGA-44-5643
TCGA-44-5644-01	IV	TCGA-44-5644
TCGA-44-5645-01	I	TCGA-44-5645
TCGA-44-6145-01	I	TCGA-44-6145
TCGA-44-6146-01	I	TCGA-44-6146
TCGA-44-6148-01	I	TCGA-44-6148
TCGA-44-6774-01	I	TCGA-44-6774
TCGA-44-6775-01	I	TCGA-44-6775
TCGA-44-6776-01	IV	TCGA-44-6776
TCGA-44-6777-01	I	TCGA-44-6777
TCGA-44-6778-01	I	TCGA-44-6778
TCGA-44-6779-01	I	TCGA-44-6779
TCGA-44-7659-01	I	TCGA-44-7659
TCGA-44-7660-01	IV	TCGA-44-7660
TCGA-44-7661-01	I	TCGA-44-7661
TCGA-44-7662-01	I	TCGA-44-7662
TCGA-44-7667-01	IV	TCGA-44-7667
TCGA-44-7669-01	I	TCGA-44-7669
TCGA-44-7670-01	IV	TCGA-44-7670
TCGA-44-7671-01	IV	TCGA-44-7671
TCGA-44-7672-01	I	TCGA-44-7672
TCGA-44-8117-01	IV	TCGA-44-8117
TCGA-44-8119-01	I	TCGA-44-8119
TCGA-44-8120-01	II	TCGA-44-8120
TCGA-44-A479-01	I	TCGA-44-A479
TCGA-44-A47A-01	I	TCGA-44-A47A
TCGA-44-A47B-01	I	TCGA-44-A47B
TCGA-44-A47G-01	I	TCGA-44-A47G
TCGA-44-A4SS-01	I	TCGA-44-A4SS
TCGA-44-A4SU-01	II	TCGA-44-A4SU
TCGA-46-3765-01	I	TCGA-46-3765
TCGA-46-3767-01	I	TCGA-46-3767
TCGA-46-3768-01	IV	TCGA-46-3768
TCGA-46-3769-01	III	TCGA-46-3769
TCGA-46-6025-01	II	TCGA-46-6025
TCGA-46-6026-01	IV	TCGA-46-6026
TCGA-49-4486-01	IV	TCGA-49-4486
TCGA-49-4487-01	I	TCGA-49-4487
TCGA-49-4488-01	III	TCGA-49-4488
TCGA-49-4490-01	I	TCGA-49-4490
TCGA-49-4494-01	III	TCGA-49-4494
TCGA-49-4501-01	I	TCGA-49-4501
TCGA-49-4505-01	I	TCGA-49-4505
TCGA-49-4506-01	I	TCGA-49-4506
TCGA-49-4507-01	I	TCGA-49-4507
TCGA-49-4510-01	II	TCGA-49-4510
TCGA-49-4512-01	I	TCGA-49-4512
TCGA-49-4514-01	I	TCGA-49-4514
TCGA-49-6742-01	III	TCGA-49-6742
TCGA-49-6743-01	I	TCGA-49-6743
TCGA-49-6744-01	I	TCGA-49-6744
TCGA-49-6745-01	I	TCGA-49-6745
TCGA-49-6761-01	I	TCGA-49-6761
TCGA-49-6767-01	I	TCGA-49-6767
TCGA-49-AAQV-01	I	TCGA-49-AAQV
TCGA-49-AAR0-01	I	TCGA-49-AAR0
TCGA-49-AAR2-01	IV	TCGA-49-AAR2
TCGA-49-AAR3-01	I	TCGA-49-AAR3
TCGA-49-AAR4-01	I	TCGA-49-AAR4
TCGA-49-AAR9-01	IV	TCGA-49-AAR9
TCGA-49-AARE-01	IV	TCGA-49-AARE
TCGA-49-AARN-01	II	TCGA-49-AARN
TCGA-49-AARO-01	I	TCGA-49-AARO
TCGA-49-AARQ-01	I	TCGA-49-AARQ
TCGA-49-AARR-01	I	TCGA-49-AARR
TCGA-4A-A93W-01	IV	TCGA-4A-A93W
TCGA-4A-A93Y-01	I	TCGA-4A-A93Y
TCGA-4B-A93V-01	I	TCGA-4B-A93V
TCGA-4C-A93U-01	I	TCGA-4C-A93U
TCGA-4E-A92E-01	III	TCGA-4E-A92E
TCGA-4G-AAZO-01	III	TCGA-4G-AAZO
TCGA-4G-AAZT-01	I	TCGA-4G-AAZT
TCGA-4H-AAAK-01	I	TCGA-4H-AAAK
TCGA-4J-AA1J-01	III	TCGA-4J-AA1J
TCGA-4K-AA1G-01	I	TCGA-4K-AA1G
TCGA-4K-AA1H-01	I	TCGA-4K-AA1H
TCGA-4K-AA1I-01	I	TCGA-4K-AA1I
TCGA-4K-AAAL-01	I	TCGA-4K-AAAL
TCGA-4L-AA1F-01	I	TCGA-4L-AA1F
TCGA-4N-A93T-01	IV	TCGA-4N-A93T
TCGA-4P-AA8J-01	I	TCGA-4P-AA8J
TCGA-4R-AA8I-01	III	TCGA-4R-AA8I
TCGA-4T-AA8H-01	IV	TCGA-4T-AA8H
TCGA-4V-A9QI-01	I	TCGA-4V-A9QI
TCGA-4V-A9QJ-01	I	TCGA-4V-A9QJ
TCGA-4V-A9QM-01	I	TCGA-4V-A9QM
TCGA-4V-A9QN-01	I	TCGA-4V-A9QN
TCGA-4V-A9QR-01	I	TCGA-4V-A9QR
TCGA-4V-A9QS-01	I	TCGA-4V-A9QS
TCGA-4V-A9QT-01	I	TCGA-4V-A9QT
TCGA-4V-A9QU-01	I	TCGA-4V-A9QU
TCGA-4V-A9QW-01	I	TCGA-4V-A9QW
TCGA-4V-A9QX-01	I	TCGA-4V-A9QX
TCGA-4X-A9F9-01	I	TCGA-4X-A9F9
TCGA-4X-A9FA-01	I	TCGA-4X-A9FA
TCGA-4X-A9FB-01	I	TCGA-4X-A9FB
TCGA-4X-A9FC-01	I	TCGA-4X-A9FC
TCGA-4X-A9FD-01	I	TCGA-4X-A9FD
TCGA-4Z-AA7M-01	IV	TCGA-4Z-AA7M
TCGA-4Z-AA7N-01	I	TCGA-4Z-AA7N
TCGA-4Z-AA7O-01	III	TCGA-4Z-AA7O
TCGA-4Z-AA7Q-01	I	TCGA-4Z-AA7Q
TCGA-4Z-AA7R-01	IV	TCGA-4Z-AA7R
TCGA-4Z-AA7S-01	IV	TCGA-4Z-AA7S
TCGA-4Z-AA7W-01	I	TCGA-4Z-AA7W
TCGA-4Z-AA7Y-01	II	TCGA-4Z-AA7Y
TCGA-4Z-AA80-01	IV	TCGA-4Z-AA80
TCGA-4Z-AA81-01	III	TCGA-4Z-AA81
TCGA-4Z-AA82-01	II	TCGA-4Z-AA82
TCGA-4Z-AA83-01	II	TCGA-4Z-AA83
TCGA-4Z-AA84-01	IV	TCGA-4Z-AA84
TCGA-4Z-AA86-01	I	TCGA-4Z-AA86
TCGA-4Z-AA87-01	I	TCGA-4Z-AA87
TCGA-4Z-AA89-01	III	TCGA-4Z-AA89
TCGA-50-5044-01	I	TCGA-50-5044
TCGA-50-5045-01	I	TCGA-50-5045
TCGA-50-5049-01	I	TCGA-50-5049
TCGA-50-5051-01	II	TCGA-50-5051
TCGA-50-5055-01	I	TCGA-50-5055
TCGA-50-5066-01	I	TCGA-50-5066
TCGA-50-5068-01	I	TCGA-50-5068
TCGA-50-5072-01	I	TCGA-50-5072
TCGA-50-5930-01	I	TCGA-50-5930
TCGA-50-5931-01	IV	TCGA-50-5931
TCGA-50-5932-01	III	TCGA-50-5932
TCGA-50-5933-01	I	TCGA-50-5933
TCGA-50-5935-01	I	TCGA-50-5935
TCGA-50-5936-01	I	TCGA-50-5936
TCGA-50-5939-01	I	TCGA-50-5939
TCGA-50-5941-01	I	TCGA-50-5941
TCGA-50-5942-01	I	TCGA-50-5942
TCGA-50-5944-01	II	TCGA-50-5944
TCGA-50-5946-01	IV	TCGA-50-5946
TCGA-50-6590-01	I	TCGA-50-6590
TCGA-50-6591-01	IV	TCGA-50-6591
TCGA-50-6592-01	I	TCGA-50-6592
TCGA-50-6593-01	I	TCGA-50-6593
TCGA-50-6594-01	IV	TCGA-50-6594
TCGA-50-6595-01	I	TCGA-50-6595
TCGA-50-6597-01	I	TCGA-50-6597
TCGA-50-6673-01	I	TCGA-50-6673
TCGA-50-7109-01	I	TCGA-50-7109
TCGA-50-8457-01	I	TCGA-50-8457
TCGA-50-8459-01	I	TCGA-50-8459
TCGA-50-8460-01	I	TCGA-50-8460
TCGA-51-4079-01	I	TCGA-51-4079
TCGA-51-4080-01	IV	TCGA-51-4080
TCGA-51-4081-01	II	TCGA-51-4081
TCGA-51-6867-01	II	TCGA-51-6867
TCGA-52-7622-01	I	TCGA-52-7622
TCGA-52-7809-01	IV	TCGA-52-7809
TCGA-52-7810-01	II	TCGA-52-7810
TCGA-52-7811-01	I	TCGA-52-7811
TCGA-52-7812-01	I	TCGA-52-7812
TCGA-53-7624-01	III	TCGA-53-7624
TCGA-53-7626-01	I	TCGA-53-7626
TCGA-53-7813-01	I	TCGA-53-7813
TCGA-53-A4EZ-01	III	TCGA-53-A4EZ
TCGA-55-1592-01	IV	TCGA-55-1592
TCGA-55-1594-01	I	TCGA-55-1594
TCGA-55-1596-01	III	TCGA-55-1596
TCGA-55-5899-01	III	TCGA-55-5899
TCGA-55-6543-01	I	TCGA-55-6543
TCGA-55-6642-01	I	TCGA-55-6642
TCGA-55-6712-01	I	TCGA-55-6712
TCGA-55-6968-01	I	TCGA-55-6968
TCGA-55-6969-01	I	TCGA-55-6969
TCGA-55-6970-01	I	TCGA-55-6970
TCGA-55-6971-01	I	TCGA-55-6971
TCGA-55-6972-01	IV	TCGA-55-6972
TCGA-55-6975-01	II	TCGA-55-6975
TCGA-55-6978-01	I	TCGA-55-6978
TCGA-55-6979-01	I	TCGA-55-6979
TCGA-55-6980-01	I	TCGA-55-6980
TCGA-55-6981-01	II	TCGA-55-6981
TCGA-55-6982-01	III	TCGA-55-6982
TCGA-55-6983-01	I	TCGA-55-6983
TCGA-55-6984-01	I	TCGA-55-6984
TCGA-55-6985-01	I	TCGA-55-6985
TCGA-55-6986-01	I	TCGA-55-6986
TCGA-55-6987-01	I	TCGA-55-6987
TCGA-55-7227-01	I	TCGA-55-7227
TCGA-55-7281-01	I	TCGA-55-7281
TCGA-55-7283-01	I	TCGA-55-7283
TCGA-55-7284-01	I	TCGA-55-7284
TCGA-55-7570-01	IV	TCGA-55-7570
TCGA-55-7573-01	I	TCGA-55-7573
TCGA-55-7574-01	I	TCGA-55-7574
TCGA-55-7576-01	I	TCGA-55-7576
TCGA-55-7724-01	I	TCGA-55-7724
TCGA-55-7725-01	I	TCGA-55-7725
TCGA-55-7726-01	II	TCGA-55-7726
TCGA-55-7727-01	I	TCGA-55-7727
TCGA-55-7728-01	I	TCGA-55-7728
TCGA-55-7815-01	I	TCGA-55-7815
TCGA-55-7816-01	I	TCGA-55-7816
TCGA-55-7903-01	I	TCGA-55-7903
TCGA-55-7907-01	I	TCGA-55-7907
TCGA-55-7910-01	IV	TCGA-55-7910
TCGA-55-7911-01	I	TCGA-55-7911
TCGA-55-7913-01	IV	TCGA-55-7913
TCGA-55-7914-01	I	TCGA-55-7914
TCGA-55-7994-01	I	TCGA-55-7994
TCGA-55-7995-01	I	TCGA-55-7995
TCGA-55-8085-01	I	TCGA-55-8085
TCGA-55-8087-01	II	TCGA-55-8087
TCGA-55-8089-01	I	TCGA-55-8089
TCGA-55-8090-01	I	TCGA-55-8090
TCGA-55-8091-01	I	TCGA-55-8091
TCGA-55-8092-01	III	TCGA-55-8092
TCGA-55-8094-01	IV	TCGA-55-8094
TCGA-55-8096-01	I	TCGA-55-8096
TCGA-55-8097-01	I	TCGA-55-8097
TCGA-55-8203-01	I	TCGA-55-8203
TCGA-55-8204-01	I	TCGA-55-8204
TCGA-55-8205-01	I	TCGA-55-8205
TCGA-55-8206-01	I	TCGA-55-8206
TCGA-55-8207-01	I	TCGA-55-8207
TCGA-55-8208-01	I	TCGA-55-8208
TCGA-55-8299-01	I	TCGA-55-8299
TCGA-55-8301-01	I	TCGA-55-8301
TCGA-55-8302-01	I	TCGA-55-8302
TCGA-55-8505-01	II	TCGA-55-8505
TCGA-55-8506-01	IV	TCGA-55-8506
TCGA-55-8507-01	IV	TCGA-55-8507
TCGA-55-8508-01	I	TCGA-55-8508
TCGA-55-8510-01	I	TCGA-55-8510
TCGA-55-8511-01	I	TCGA-55-8511
TCGA-55-8512-01	I	TCGA-55-8512
TCGA-55-8513-01	I	TCGA-55-8513
TCGA-55-8514-01	I	TCGA-55-8514
TCGA-55-8614-01	II	TCGA-55-8614
TCGA-55-8615-01	II	TCGA-55-8615
TCGA-55-8616-01	IV	TCGA-55-8616
TCGA-55-8619-01	I	TCGA-55-8619
TCGA-55-8620-01	IV	TCGA-55-8620
TCGA-55-8621-01	I	TCGA-55-8621
TCGA-55-A48X-01	I	TCGA-55-A48X
TCGA-55-A48Y-01	I	TCGA-55-A48Y
TCGA-55-A48Z-01	I	TCGA-55-A48Z
TCGA-55-A490-01	IV	TCGA-55-A490
TCGA-55-A491-01	I	TCGA-55-A491
TCGA-55-A492-01	IV	TCGA-55-A492
TCGA-55-A493-01	I	TCGA-55-A493
TCGA-55-A494-01	IV	TCGA-55-A494
TCGA-55-A4DF-01	I	TCGA-55-A4DF
TCGA-55-A4DG-01	I	TCGA-55-A4DG
TCGA-55-A57B-01	I	TCGA-55-A57B
TCGA-56-1622-01	II	TCGA-56-1622
TCGA-56-5897-01	I	TCGA-56-5897
TCGA-56-5898-01	I	TCGA-56-5898
TCGA-56-6545-01	I	TCGA-56-6545
TCGA-56-6546-01	I	TCGA-56-6546
TCGA-56-7221-01	IV	TCGA-56-7221
TCGA-56-7222-01	IV	TCGA-56-7222
TCGA-56-7223-01	II	TCGA-56-7223
TCGA-56-7579-01	IV	TCGA-56-7579
TCGA-56-7580-01	IV	TCGA-56-7580
TCGA-56-7582-01	I	TCGA-56-7582
TCGA-56-7730-01	IV	TCGA-56-7730
TCGA-56-7731-01	I	TCGA-56-7731
TCGA-56-7822-01	II	TCGA-56-7822
TCGA-56-7823-01	IV	TCGA-56-7823
TCGA-56-8082-01	IV	TCGA-56-8082
TCGA-56-8083-01	IV	TCGA-56-8083
TCGA-56-8201-01	I	TCGA-56-8201
TCGA-56-8304-01	II	TCGA-56-8304
TCGA-56-8305-01	IV	TCGA-56-8305
TCGA-56-8307-01	I	TCGA-56-8307
TCGA-56-8308-01	I	TCGA-56-8308
TCGA-56-8309-01	I	TCGA-56-8309
TCGA-56-8503-01	I	TCGA-56-8503
TCGA-56-8504-01	I	TCGA-56-8504
TCGA-56-8622-01	I	TCGA-56-8622
TCGA-56-8624-01	I	TCGA-56-8624
TCGA-56-8625-01	I	TCGA-56-8625
TCGA-56-8626-01	II	TCGA-56-8626
TCGA-56-8629-01	II	TCGA-56-8629
TCGA-56-A49D-01	I	TCGA-56-A49D
TCGA-56-A4BW-01	I	TCGA-56-A4BW
TCGA-56-A4BY-01	I	TCGA-56-A4BY
TCGA-56-A4ZK-01	I	TCGA-56-A4ZK
TCGA-56-A5DS-01	I	TCGA-56-A5DS
TCGA-56-A62T-01	II	TCGA-56-A62T
TCGA-57-1993-01	IV	TCGA-57-1993
TCGA-58-8386-01	I	TCGA-58-8386
TCGA-58-8387-01	I	TCGA-58-8387
TCGA-58-8388-01	I	TCGA-58-8388
TCGA-58-8391-01	I	TCGA-58-8391
TCGA-58-8393-01	I	TCGA-58-8393
TCGA-58-A46J-01	I	TCGA-58-A46J
TCGA-58-A46K-01	III	TCGA-58-A46K
TCGA-58-A46L-01	I	TCGA-58-A46L
TCGA-58-A46M-01	I	TCGA-58-A46M
TCGA-58-A46N-01	I	TCGA-58-A46N
TCGA-59-2348-01	I	TCGA-59-2348
TCGA-59-2351-01	I	TCGA-59-2351
TCGA-59-2352-01	III	TCGA-59-2352
TCGA-59-2354-01	II	TCGA-59-2354
TCGA-59-2355-01	III	TCGA-59-2355
TCGA-59-2363-01	IV	TCGA-59-2363
TCGA-59-A5PD-01	IV	TCGA-59-A5PD
TCGA-5B-A90C-01	III	TCGA-5B-A90C
TCGA-5C-A9VG-01	IV	TCGA-5C-A9VG
TCGA-5C-A9VH-01	III	TCGA-5C-A9VH
TCGA-5C-AAPD-01	I	TCGA-5C-AAPD
TCGA-5G-A9ZZ-01	I	TCGA-5G-A9ZZ
TCGA-5K-AAAP-01	I	TCGA-5K-AAAP
TCGA-5L-AAT0-01	I	TCGA-5L-AAT0
TCGA-5M-AAT4-01	IV	TCGA-5M-AAT4
TCGA-5M-AAT5-01	III	TCGA-5M-AAT5
TCGA-5M-AAT6-01	I	TCGA-5M-AAT6
TCGA-5M-AATA-01	II	TCGA-5M-AATA
TCGA-5M-AATE-01	IV	TCGA-5M-AATE
TCGA-5N-A9KI-01	III	TCGA-5N-A9KI
TCGA-5N-A9KM-01	II	TCGA-5N-A9KM
TCGA-5P-A9JU-01	IV	TCGA-5P-A9JU
TCGA-5P-A9JV-01	II	TCGA-5P-A9JV
TCGA-5P-A9JW-01	III	TCGA-5P-A9JW
TCGA-5P-A9JY-01	IV	TCGA-5P-A9JY
TCGA-5P-A9JZ-01	I	TCGA-5P-A9JZ
TCGA-5P-A9K0-01	III	TCGA-5P-A9K0
TCGA-5P-A9K2-01	III	TCGA-5P-A9K2
TCGA-5P-A9K3-01	III	TCGA-5P-A9K3
TCGA-5P-A9K6-01	III	TCGA-5P-A9K6
TCGA-5P-A9K8-01	III	TCGA-5P-A9K8
TCGA-5P-A9KA-01	I	TCGA-5P-A9KA
TCGA-5P-A9KC-01	III	TCGA-5P-A9KC
TCGA-5P-A9KE-01	III	TCGA-5P-A9KE
TCGA-5P-A9KH-01	I	TCGA-5P-A9KH
TCGA-5R-AA1C-01	III	TCGA-5R-AA1C
TCGA-5R-AA1D-01	I	TCGA-5R-AA1D
TCGA-5R-AAAM-01	I	TCGA-5R-AAAM
TCGA-5S-A9Q8-01	II	TCGA-5S-A9Q8
TCGA-5T-A9QA-01	IV	TCGA-5T-A9QA
TCGA-5U-AB0D-01	I	TCGA-5U-AB0D
TCGA-5U-AB0E-01	I	TCGA-5U-AB0E
TCGA-5U-AB0F-01	I	TCGA-5U-AB0F
TCGA-5V-A9RR-01	I	TCGA-5V-A9RR
TCGA-5X-AA5U-01	IV	TCGA-5X-AA5U
TCGA-60-2695-01	I	TCGA-60-2695
TCGA-60-2697-01	I	TCGA-60-2697
TCGA-60-2698-01	I	TCGA-60-2698
TCGA-60-2703-01	II	TCGA-60-2703
TCGA-60-2704-01	I	TCGA-60-2704
TCGA-60-2706-01	I	TCGA-60-2706
TCGA-60-2707-01	I	TCGA-60-2707
TCGA-60-2708-01	II	TCGA-60-2708
TCGA-60-2709-01	I	TCGA-60-2709
TCGA-60-2710-01	I	TCGA-60-2710
TCGA-60-2711-01	I	TCGA-60-2711
TCGA-60-2713-01	I	TCGA-60-2713
TCGA-60-2714-01	I	TCGA-60-2714
TCGA-60-2716-01	II	TCGA-60-2716
TCGA-60-2719-01	IV	TCGA-60-2719
TCGA-60-2720-01	I	TCGA-60-2720
TCGA-60-2721-01	I	TCGA-60-2721
TCGA-60-2722-01	I	TCGA-60-2722
TCGA-60-2723-01	I	TCGA-60-2723
TCGA-60-2724-01	II	TCGA-60-2724
TCGA-60-2725-01	I	TCGA-60-2725
TCGA-60-2726-01	I	TCGA-60-2726
TCGA-61-1728-01	II	TCGA-61-1728
TCGA-61-1737-01	II	TCGA-61-1737
TCGA-61-1738-01	III	TCGA-61-1738
TCGA-61-1740-01	I	TCGA-61-1740
TCGA-61-1741-01	II	TCGA-61-1741
TCGA-61-1907-01	III	TCGA-61-1907
TCGA-61-1910-01	IV	TCGA-61-1910
TCGA-61-1914-01	II	TCGA-61-1914
TCGA-61-1919-01	II	TCGA-61-1919
TCGA-61-1995-01	II	TCGA-61-1995
TCGA-61-1998-01	II	TCGA-61-1998
TCGA-61-2002-01	I	TCGA-61-2002
TCGA-61-2003-01	II	TCGA-61-2003
TCGA-61-2008-01	III	TCGA-61-2008
TCGA-61-2088-01	II	TCGA-61-2088
TCGA-61-2092-01	III	TCGA-61-2092
TCGA-61-2094-01	I	TCGA-61-2094
TCGA-61-2095-01	II	TCGA-61-2095
TCGA-61-2101-01	II	TCGA-61-2101
TCGA-61-2102-01	II	TCGA-61-2102
TCGA-61-2104-01	III	TCGA-61-2104
TCGA-61-2110-01	IV	TCGA-61-2110
TCGA-61-2111-01	II	TCGA-61-2111
TCGA-61-2113-01	II	TCGA-61-2113
TCGA-62-8394-01	II	TCGA-62-8394
TCGA-62-8395-01	I	TCGA-62-8395
TCGA-62-8397-01	III	TCGA-62-8397
TCGA-62-8398-01	I	TCGA-62-8398
TCGA-62-8399-01	I	TCGA-62-8399
TCGA-62-8402-01	I	TCGA-62-8402
TCGA-62-A46O-01	IV	TCGA-62-A46O
TCGA-62-A46P-01	IV	TCGA-62-A46P
TCGA-62-A46R-01	I	TCGA-62-A46R
TCGA-62-A46S-01	I	TCGA-62-A46S
TCGA-62-A46U-01	I	TCGA-62-A46U
TCGA-62-A46V-01	II	TCGA-62-A46V
TCGA-62-A46Y-01	I	TCGA-62-A46Y
TCGA-62-A470-01	IV	TCGA-62-A470
TCGA-62-A471-01	III	TCGA-62-A471
TCGA-62-A472-01	I	TCGA-62-A472
TCGA-63-5128-01	IV	TCGA-63-5128
TCGA-63-5131-01	II	TCGA-63-5131
TCGA-63-6202-01	I	TCGA-63-6202
TCGA-63-7020-01	I	TCGA-63-7020
TCGA-63-7021-01	I	TCGA-63-7021
TCGA-63-7022-01	I	TCGA-63-7022
TCGA-63-7023-01	III	TCGA-63-7023
TCGA-63-A5M9-01	I	TCGA-63-A5M9
TCGA-63-A5MB-01	IV	TCGA-63-A5MB
TCGA-63-A5MG-01	II	TCGA-63-A5MG
TCGA-63-A5MH-01	II	TCGA-63-A5MH
TCGA-63-A5MI-01	IV	TCGA-63-A5MI
TCGA-63-A5MJ-01	I	TCGA-63-A5MJ
TCGA-63-A5ML-01	I	TCGA-63-A5ML
TCGA-63-A5MM-01	I	TCGA-63-A5MM
TCGA-63-A5MN-01	I	TCGA-63-A5MN
TCGA-63-A5MP-01	I	TCGA-63-A5MP
TCGA-63-A5MR-01	II	TCGA-63-A5MR
TCGA-63-A5MS-01	I	TCGA-63-A5MS
TCGA-63-A5MT-01	I	TCGA-63-A5MT
TCGA-63-A5MU-01	IV	TCGA-63-A5MU
TCGA-63-A5MV-01	I	TCGA-63-A5MV
TCGA-63-A5MW-01	II	TCGA-63-A5MW
TCGA-63-A5MY-01	IV	TCGA-63-A5MY
TCGA-64-1676-01	III	TCGA-64-1676
TCGA-64-1677-01	III	TCGA-64-1677
TCGA-64-1679-01	I	TCGA-64-1679
TCGA-64-1680-01	II	TCGA-64-1680
TCGA-64-1681-01	I	TCGA-64-1681
TCGA-64-5774-01	IV	TCGA-64-5774
TCGA-64-5775-01	II	TCGA-64-5775
TCGA-64-5778-01	I	TCGA-64-5778
TCGA-64-5779-01	I	TCGA-64-5779
TCGA-64-5781-01	III	TCGA-64-5781
TCGA-64-5815-01	I	TCGA-64-5815
TCGA-66-2727-01	I	TCGA-66-2727
TCGA-66-2734-01	II	TCGA-66-2734
TCGA-66-2742-01	II	TCGA-66-2742
TCGA-66-2744-01	I	TCGA-66-2744
TCGA-66-2754-01	IV	TCGA-66-2754
TCGA-66-2755-01	I	TCGA-66-2755
TCGA-66-2756-01	IV	TCGA-66-2756
TCGA-66-2757-01	I	TCGA-66-2757
TCGA-66-2758-01	I	TCGA-66-2758
TCGA-66-2759-01	I	TCGA-66-2759
TCGA-66-2763-01	I	TCGA-66-2763
TCGA-66-2765-01	I	TCGA-66-2765
TCGA-66-2766-01	II	TCGA-66-2766
TCGA-66-2767-01	I	TCGA-66-2767
TCGA-66-2768-01	III	TCGA-66-2768
TCGA-66-2769-01	I	TCGA-66-2769
TCGA-66-2770-01	I	TCGA-66-2770
TCGA-66-2771-01	I	TCGA-66-2771
TCGA-66-2773-01	I	TCGA-66-2773
TCGA-66-2777-01	I	TCGA-66-2777
TCGA-66-2778-01	II	TCGA-66-2778
TCGA-66-2780-01	III	TCGA-66-2780
TCGA-66-2781-01	II	TCGA-66-2781
TCGA-66-2782-01	I	TCGA-66-2782
TCGA-66-2783-01	I	TCGA-66-2783
TCGA-66-2785-01	I	TCGA-66-2785
TCGA-66-2786-01	I	TCGA-66-2786
TCGA-66-2787-01	I	TCGA-66-2787
TCGA-66-2788-01	I	TCGA-66-2788
TCGA-66-2789-01	II	TCGA-66-2789
TCGA-66-2791-01	I	TCGA-66-2791
TCGA-66-2792-01	II	TCGA-66-2792
TCGA-66-2793-01	IV	TCGA-66-2793
TCGA-66-2794-01	I	TCGA-66-2794
TCGA-66-2795-01	I	TCGA-66-2795
TCGA-66-2800-01	I	TCGA-66-2800
TCGA-67-3771-01	I	TCGA-67-3771
TCGA-67-3772-01	I	TCGA-67-3772
TCGA-67-3773-01	I	TCGA-67-3773
TCGA-67-3774-01	I	TCGA-67-3774
TCGA-67-4679-01	I	TCGA-67-4679
TCGA-67-6215-01	II	TCGA-67-6215
TCGA-67-6216-01	I	TCGA-67-6216
TCGA-67-6217-01	I	TCGA-67-6217
TCGA-68-7755-01	II	TCGA-68-7755
TCGA-68-7756-01	I	TCGA-68-7756
TCGA-68-7757-01	II	TCGA-68-7757
TCGA-68-8250-01	II	TCGA-68-8250
TCGA-68-8251-01	I	TCGA-68-8251
TCGA-68-A59J-01	III	TCGA-68-A59J
TCGA-69-7760-01	II	TCGA-69-7760
TCGA-69-7761-01	I	TCGA-69-7761
TCGA-69-7763-01	I	TCGA-69-7763
TCGA-69-7764-01	I	TCGA-69-7764
TCGA-69-7765-01	II	TCGA-69-7765
TCGA-69-7973-01	IV	TCGA-69-7973
TCGA-69-7974-01	I	TCGA-69-7974
TCGA-69-7978-01	I	TCGA-69-7978
TCGA-69-7979-01	IV	TCGA-69-7979
TCGA-69-7980-01	I	TCGA-69-7980
TCGA-69-8253-01	I	TCGA-69-8253
TCGA-69-8254-01	I	TCGA-69-8254
TCGA-69-8255-01	I	TCGA-69-8255
TCGA-69-A59K-01	I	TCGA-69-A59K
TCGA-6A-AB49-01	IV	TCGA-6A-AB49
TCGA-6D-AA2E-01	I	TCGA-6D-AA2E
TCGA-70-6722-01	I	TCGA-70-6722
TCGA-70-6723-01	III	TCGA-70-6723
TCGA-71-6725-01	II	TCGA-71-6725
TCGA-71-8520-01	II	TCGA-71-8520
TCGA-73-4658-01	I	TCGA-73-4658
TCGA-73-4659-01	II	TCGA-73-4659
TCGA-73-4662-01	I	TCGA-73-4662
TCGA-73-4666-01	I	TCGA-73-4666
TCGA-73-4668-01	II	TCGA-73-4668
TCGA-73-4670-01	IV	TCGA-73-4670
TCGA-73-4675-01	I	TCGA-73-4675
TCGA-73-4676-01	I	TCGA-73-4676
TCGA-73-4677-01	II	TCGA-73-4677
TCGA-73-7498-01	I	TCGA-73-7498
TCGA-73-7499-01	I	TCGA-73-7499
TCGA-73-A9RS-01	IV	TCGA-73-A9RS
TCGA-75-5122-01	I	TCGA-75-5122
TCGA-75-5125-01	I	TCGA-75-5125
TCGA-75-5126-01	I	TCGA-75-5126
TCGA-75-5146-01	I	TCGA-75-5146
TCGA-75-5147-01	I	TCGA-75-5147
TCGA-75-6203-01	I	TCGA-75-6203
TCGA-75-6205-01	I	TCGA-75-6205
TCGA-75-6206-01	I	TCGA-75-6206
TCGA-75-6207-01	I	TCGA-75-6207
TCGA-75-6211-01	II	TCGA-75-6211
TCGA-75-6212-01	I	TCGA-75-6212
TCGA-75-6214-01	III	TCGA-75-6214
TCGA-75-7025-01	I	TCGA-75-7025
TCGA-75-7027-01	IV	TCGA-75-7027
TCGA-75-7030-01	I	TCGA-75-7030
TCGA-75-7031-01	I	TCGA-75-7031
TCGA-76-4925-01	IV	TCGA-76-4925
TCGA-76-4926-01	II	TCGA-76-4926
TCGA-76-4927-01	IV	TCGA-76-4927
TCGA-76-4928-01	II	TCGA-76-4928
TCGA-76-4929-01	IV	TCGA-76-4929
TCGA-76-4931-01	IV	TCGA-76-4931
TCGA-76-4932-01	IV	TCGA-76-4932
TCGA-77-6843-01	II	TCGA-77-6843
TCGA-77-6844-01	IV	TCGA-77-6844
TCGA-77-6845-01	II	TCGA-77-6845
TCGA-77-7139-01	I	TCGA-77-7139
TCGA-77-7140-01	II	TCGA-77-7140
TCGA-77-7141-01	IV	TCGA-77-7141
TCGA-77-7142-01	II	TCGA-77-7142
TCGA-77-7335-01	I	TCGA-77-7335
TCGA-77-7337-01	II	TCGA-77-7337
TCGA-77-7338-01	I	TCGA-77-7338
TCGA-77-7463-01	IV	TCGA-77-7463
TCGA-77-7465-01	I	TCGA-77-7465
TCGA-77-8007-01	I	TCGA-77-8007
TCGA-77-8008-01	I	TCGA-77-8008
TCGA-77-8009-01	II	TCGA-77-8009
TCGA-77-8128-01	IV	TCGA-77-8128
TCGA-77-8130-01	II	TCGA-77-8130
TCGA-77-8131-01	I	TCGA-77-8131
TCGA-77-8133-01	I	TCGA-77-8133
TCGA-77-8136-01	I	TCGA-77-8136
TCGA-77-8138-01	I	TCGA-77-8138
TCGA-77-8139-01	IV	TCGA-77-8139
TCGA-77-8140-01	IV	TCGA-77-8140
TCGA-77-8143-01	I	TCGA-77-8143
TCGA-77-8144-01	III	TCGA-77-8144
TCGA-77-8145-01	II	TCGA-77-8145
TCGA-77-8146-01	II	TCGA-77-8146
TCGA-77-8148-01	IV	TCGA-77-8148
TCGA-77-8150-01	I	TCGA-77-8150
TCGA-77-8153-01	IV	TCGA-77-8153
TCGA-77-8154-01	IV	TCGA-77-8154
TCGA-77-8156-01	I	TCGA-77-8156
TCGA-77-A5FZ-01	I	TCGA-77-A5FZ
TCGA-77-A5G1-01	I	TCGA-77-A5G1
TCGA-77-A5G3-01	IV	TCGA-77-A5G3
TCGA-77-A5G6-01	IV	TCGA-77-A5G6
TCGA-77-A5G7-01	IV	TCGA-77-A5G7
TCGA-77-A5G8-01	I	TCGA-77-A5G8
TCGA-77-A5GB-01	I	TCGA-77-A5GB
TCGA-77-A5GF-01	I	TCGA-77-A5GF
TCGA-77-A5GH-01	I	TCGA-77-A5GH
TCGA-78-7145-01	I	TCGA-78-7145
TCGA-78-7146-01	I	TCGA-78-7146
TCGA-78-7147-01	III	TCGA-78-7147
TCGA-78-7148-01	III	TCGA-78-7148
TCGA-78-7149-01	IV	TCGA-78-7149
TCGA-78-7150-01	IV	TCGA-78-7150
TCGA-78-7152-01	I	TCGA-78-7152
TCGA-78-7153-01	IV	TCGA-78-7153
TCGA-78-7154-01	I	TCGA-78-7154
TCGA-78-7155-01	IV	TCGA-78-7155
TCGA-78-7156-01	IV	TCGA-78-7156
TCGA-78-7158-01	IV	TCGA-78-7158
TCGA-78-7159-01	I	TCGA-78-7159
TCGA-78-7160-01	I	TCGA-78-7160
TCGA-78-7161-01	II	TCGA-78-7161
TCGA-78-7162-01	I	TCGA-78-7162
TCGA-78-7163-01	I	TCGA-78-7163
TCGA-78-7166-01	IV	TCGA-78-7166
TCGA-78-7167-01	IV	TCGA-78-7167
TCGA-78-7220-01	IV	TCGA-78-7220
TCGA-78-7535-01	I	TCGA-78-7535
TCGA-78-7536-01	IV	TCGA-78-7536
TCGA-78-7537-01	I	TCGA-78-7537
TCGA-78-7539-01	I	TCGA-78-7539
TCGA-78-7540-01	I	TCGA-78-7540
TCGA-78-7542-01	III	TCGA-78-7542
TCGA-78-7633-01	IV	TCGA-78-7633
TCGA-78-8640-01	IV	TCGA-78-8640
TCGA-78-8648-01	I	TCGA-78-8648
TCGA-78-8655-01	I	TCGA-78-8655
TCGA-78-8660-01	I	TCGA-78-8660
TCGA-78-8662-01	IV	TCGA-78-8662
TCGA-79-5596-01	IV	TCGA-79-5596
TCGA-80-5607-01	I	TCGA-80-5607
TCGA-80-5608-01	III	TCGA-80-5608
TCGA-80-5611-01	II	TCGA-80-5611
TCGA-83-5908-01	I	TCGA-83-5908
TCGA-85-6175-01	I	TCGA-85-6175
TCGA-85-6560-01	I	TCGA-85-6560
TCGA-85-6561-01	I	TCGA-85-6561
TCGA-85-6798-01	II	TCGA-85-6798
TCGA-85-7696-01	IV	TCGA-85-7696
TCGA-85-7697-01	I	TCGA-85-7697
TCGA-85-7698-01	I	TCGA-85-7698
TCGA-85-7699-01	I	TCGA-85-7699
TCGA-85-7710-01	III	TCGA-85-7710
TCGA-85-7843-01	II	TCGA-85-7843
TCGA-85-7844-01	I	TCGA-85-7844
TCGA-85-7950-01	I	TCGA-85-7950
TCGA-85-8048-01	I	TCGA-85-8048
TCGA-85-8049-01	I	TCGA-85-8049
TCGA-85-8052-01	I	TCGA-85-8052
TCGA-85-8070-01	IV	TCGA-85-8070
TCGA-85-8071-01	IV	TCGA-85-8071
TCGA-85-8072-01	I	TCGA-85-8072
TCGA-85-8276-01	I	TCGA-85-8276
TCGA-85-8277-01	I	TCGA-85-8277
TCGA-85-8287-01	I	TCGA-85-8287
TCGA-85-8288-01	I	TCGA-85-8288
TCGA-85-8350-01	II	TCGA-85-8350
TCGA-85-8351-01	IV	TCGA-85-8351
TCGA-85-8352-01	IV	TCGA-85-8352
TCGA-85-8353-01	I	TCGA-85-8353
TCGA-85-8354-01	II	TCGA-85-8354
TCGA-85-8355-01	I	TCGA-85-8355
TCGA-85-8479-01	IV	TCGA-85-8479
TCGA-85-8481-01	III	TCGA-85-8481
TCGA-85-8580-01	I	TCGA-85-8580
TCGA-85-8582-01	I	TCGA-85-8582
TCGA-85-8584-01	III	TCGA-85-8584
TCGA-85-8664-01	II	TCGA-85-8664
TCGA-85-8666-01	I	TCGA-85-8666
TCGA-85-A4CL-01	I	TCGA-85-A4CL
TCGA-85-A4CN-01	II	TCGA-85-A4CN
TCGA-85-A4JB-01	IV	TCGA-85-A4JB
TCGA-85-A4JC-01	I	TCGA-85-A4JC
TCGA-85-A4PA-01	I	TCGA-85-A4PA
TCGA-85-A4QQ-01	IV	TCGA-85-A4QQ
TCGA-85-A4QR-01	IV	TCGA-85-A4QR
TCGA-85-A50M-01	II	TCGA-85-A50M
TCGA-85-A50Z-01	II	TCGA-85-A50Z
TCGA-85-A510-01	I	TCGA-85-A510
TCGA-85-A511-01	I	TCGA-85-A511
TCGA-85-A512-01	IV	TCGA-85-A512
TCGA-85-A513-01	I	TCGA-85-A513
TCGA-85-A53L-01	IV	TCGA-85-A53L
TCGA-85-A5B5-01	IV	TCGA-85-A5B5
TCGA-86-6562-01	I	TCGA-86-6562
TCGA-86-6851-01	I	TCGA-86-6851
TCGA-86-7701-01	I	TCGA-86-7701
TCGA-86-7711-01	I	TCGA-86-7711
TCGA-86-7713-01	IV	TCGA-86-7713
TCGA-86-7714-01	I	TCGA-86-7714
TCGA-86-7953-01	I	TCGA-86-7953
TCGA-86-7954-01	I	TCGA-86-7954
TCGA-86-7955-01	IV	TCGA-86-7955
TCGA-86-8054-01	IV	TCGA-86-8054
TCGA-86-8055-01	I	TCGA-86-8055
TCGA-86-8056-01	I	TCGA-86-8056
TCGA-86-8073-01	IV	TCGA-86-8073
TCGA-86-8074-01	I	TCGA-86-8074
TCGA-86-8075-01	I	TCGA-86-8075
TCGA-86-8076-01	I	TCGA-86-8076
TCGA-86-8278-01	I	TCGA-86-8278
TCGA-86-8279-01	IV	TCGA-86-8279
TCGA-86-8280-01	I	TCGA-86-8280
TCGA-86-8281-01	I	TCGA-86-8281
TCGA-86-8358-01	IV	TCGA-86-8358
TCGA-86-8359-01	I	TCGA-86-8359
TCGA-86-8585-01	I	TCGA-86-8585
TCGA-86-8668-01	I	TCGA-86-8668
TCGA-86-8669-01	I	TCGA-86-8669
TCGA-86-8671-01	I	TCGA-86-8671
TCGA-86-8672-01	I	TCGA-86-8672
TCGA-86-8673-01	IV	TCGA-86-8673
TCGA-86-8674-01	IV	TCGA-86-8674
TCGA-86-A456-01	I	TCGA-86-A456
TCGA-86-A4JF-01	I	TCGA-86-A4JF
TCGA-86-A4P7-01	I	TCGA-86-A4P7
TCGA-90-7766-01	I	TCGA-90-7766
TCGA-90-7767-01	I	TCGA-90-7767
TCGA-90-7769-01	II	TCGA-90-7769
TCGA-90-7964-01	II	TCGA-90-7964
TCGA-90-A4ED-01	IV	TCGA-90-A4ED
TCGA-90-A4EE-01	I	TCGA-90-A4EE
TCGA-90-A59Q-01	I	TCGA-90-A59Q
TCGA-91-6828-01	I	TCGA-91-6828
TCGA-91-6829-01	IV	TCGA-91-6829
TCGA-91-6830-01	I	TCGA-91-6830
TCGA-91-6831-01	I	TCGA-91-6831
TCGA-91-6835-01	I	TCGA-91-6835
TCGA-91-6836-01	IV	TCGA-91-6836
TCGA-91-6840-01	I	TCGA-91-6840
TCGA-91-6847-01	IV	TCGA-91-6847
TCGA-91-6848-01	I	TCGA-91-6848
TCGA-91-6849-01	I	TCGA-91-6849
TCGA-91-7771-01	I	TCGA-91-7771
TCGA-91-8496-01	I	TCGA-91-8496
TCGA-91-8497-01	I	TCGA-91-8497
TCGA-91-8499-01	IV	TCGA-91-8499
TCGA-91-A4BC-01	I	TCGA-91-A4BC
TCGA-91-A4BD-01	I	TCGA-91-A4BD
TCGA-92-7340-01	I	TCGA-92-7340
TCGA-92-7341-01	II	TCGA-92-7341
TCGA-92-8063-01	I	TCGA-92-8063
TCGA-92-8064-01	I	TCGA-92-8064
TCGA-92-8065-01	I	TCGA-92-8065
TCGA-93-7347-01	I	TCGA-93-7347
TCGA-93-7348-01	I	TCGA-93-7348
TCGA-93-8067-01	II	TCGA-93-8067
TCGA-93-A4JN-01	I	TCGA-93-A4JN
TCGA-93-A4JO-01	I	TCGA-93-A4JO
TCGA-93-A4JP-01	I	TCGA-93-A4JP
TCGA-93-A4JQ-01	I	TCGA-93-A4JQ
TCGA-94-7033-01	III	TCGA-94-7033
TCGA-94-7557-01	I	TCGA-94-7557
TCGA-94-7943-01	I	TCGA-94-7943
TCGA-94-8035-01	IV	TCGA-94-8035
TCGA-94-8490-01	IV	TCGA-94-8490
TCGA-94-8491-01	I	TCGA-94-8491
TCGA-94-A4VJ-01	III	TCGA-94-A4VJ
TCGA-94-A5I4-01	IV	TCGA-94-A5I4
TCGA-94-A5I6-01	IV	TCGA-94-A5I6
TCGA-95-7039-01	IV	TCGA-95-7039
TCGA-95-7043-01	IV	TCGA-95-7043
TCGA-95-7562-01	III	TCGA-95-7562
TCGA-95-7567-01	I	TCGA-95-7567
TCGA-95-7944-01	I	TCGA-95-7944
TCGA-95-7947-01	I	TCGA-95-7947
TCGA-95-7948-01	III	TCGA-95-7948
TCGA-95-8039-01	I	TCGA-95-8039
TCGA-95-8494-01	I	TCGA-95-8494
TCGA-95-A4VK-01	I	TCGA-95-A4VK
TCGA-95-A4VN-01	I	TCGA-95-A4VN
TCGA-95-A4VP-01	I	TCGA-95-A4VP
TCGA-96-7544-01	I	TCGA-96-7544
TCGA-96-7545-01	I	TCGA-96-7545
TCGA-96-8169-01	II	TCGA-96-8169
TCGA-96-8170-01	IV	TCGA-96-8170
TCGA-96-A4JL-01	I	TCGA-96-A4JL
TCGA-97-7546-01	I	TCGA-97-7546
TCGA-97-7547-01	I	TCGA-97-7547
TCGA-97-7552-01	I	TCGA-97-7552
TCGA-97-7553-01	I	TCGA-97-7553
TCGA-97-7554-01	I	TCGA-97-7554
TCGA-97-7937-01	II	TCGA-97-7937
TCGA-97-7938-01	II	TCGA-97-7938
TCGA-97-7941-01	I	TCGA-97-7941
TCGA-97-8171-01	IV	TCGA-97-8171
TCGA-97-8172-01	I	TCGA-97-8172
TCGA-97-8174-01	I	TCGA-97-8174
TCGA-97-8175-01	I	TCGA-97-8175
TCGA-97-8176-01	II	TCGA-97-8176
TCGA-97-8177-01	I	TCGA-97-8177
TCGA-97-8179-01	IV	TCGA-97-8179
TCGA-97-8547-01	I	TCGA-97-8547
TCGA-97-8552-01	I	TCGA-97-8552
TCGA-97-A4LX-01	I	TCGA-97-A4LX
TCGA-97-A4M0-01	I	TCGA-97-A4M0
TCGA-97-A4M1-01	I	TCGA-97-A4M1
TCGA-97-A4M2-01	I	TCGA-97-A4M2
TCGA-97-A4M3-01	I	TCGA-97-A4M3
TCGA-97-A4M5-01	I	TCGA-97-A4M5
TCGA-97-A4M6-01	I	TCGA-97-A4M6
TCGA-97-A4M7-01	I	TCGA-97-A4M7
TCGA-98-7454-01	I	TCGA-98-7454
TCGA-98-8020-01	I	TCGA-98-8020
TCGA-98-8021-01	IV	TCGA-98-8021
TCGA-98-8022-01	I	TCGA-98-8022
TCGA-98-8023-01	I	TCGA-98-8023
TCGA-98-A538-01	IV	TCGA-98-A538
TCGA-98-A539-01	II	TCGA-98-A539
TCGA-98-A53A-01	IV	TCGA-98-A53A
TCGA-98-A53B-01	II	TCGA-98-A53B
TCGA-98-A53C-01	I	TCGA-98-A53C
TCGA-98-A53H-01	I	TCGA-98-A53H
TCGA-98-A53I-01	I	TCGA-98-A53I
TCGA-98-A53J-01	II	TCGA-98-A53J
TCGA-99-7458-01	I	TCGA-99-7458
TCGA-99-8025-01	II	TCGA-99-8025
TCGA-99-8028-01	I	TCGA-99-8028
TCGA-99-8032-01	I	TCGA-99-8032
TCGA-99-8033-01	I	TCGA-99-8033
TCGA-99-AA5R-01	I	TCGA-99-AA5R
TCGA-A1-A0SB-01	II	TCGA-A1-A0SB
TCGA-A1-A0SD-01	II	TCGA-A1-A0SD
TCGA-A1-A0SE-01	IV	TCGA-A1-A0SE
TCGA-A1-A0SF-01	I	TCGA-A1-A0SF
TCGA-A1-A0SG-01	I	TCGA-A1-A0SG
TCGA-A1-A0SH-01	II	TCGA-A1-A0SH
TCGA-A1-A0SI-01	I	TCGA-A1-A0SI
TCGA-A1-A0SJ-01	I	TCGA-A1-A0SJ
TCGA-A1-A0SK-01	IV	TCGA-A1-A0SK
TCGA-A1-A0SM-01	I	TCGA-A1-A0SM
TCGA-A1-A0SN-01	I	TCGA-A1-A0SN
TCGA-A1-A0SO-01	IV	TCGA-A1-A0SO
TCGA-A1-A0SP-01	I	TCGA-A1-A0SP
TCGA-A1-A0SQ-01	IV	TCGA-A1-A0SQ
TCGA-A2-A04N-01	IV	TCGA-A2-A04N
TCGA-A2-A04P-01	I	TCGA-A2-A04P
TCGA-A2-A04Q-01	I	TCGA-A2-A04Q
TCGA-A2-A04R-01	IV	TCGA-A2-A04R
TCGA-A2-A04T-01	I	TCGA-A2-A04T
TCGA-A2-A04U-01	II	TCGA-A2-A04U
TCGA-A2-A04V-01	IV	TCGA-A2-A04V
TCGA-A2-A04W-01	IV	TCGA-A2-A04W
TCGA-A2-A04X-01	I	TCGA-A2-A04X
TCGA-A2-A04Y-01	I	TCGA-A2-A04Y
TCGA-A2-A0CK-01	I	TCGA-A2-A0CK
TCGA-A2-A0CL-01	I	TCGA-A2-A0CL
TCGA-A2-A0CM-01	I	TCGA-A2-A0CM
TCGA-A2-A0CP-01	IV	TCGA-A2-A0CP
TCGA-A2-A0CQ-01	IV	TCGA-A2-A0CQ
TCGA-A2-A0CR-01	I	TCGA-A2-A0CR
TCGA-A2-A0CS-01	II	TCGA-A2-A0CS
TCGA-A2-A0CT-01	IV	TCGA-A2-A0CT
TCGA-A2-A0CU-01	IV	TCGA-A2-A0CU
TCGA-A2-A0CV-01	I	TCGA-A2-A0CV
TCGA-A2-A0CW-01	III	TCGA-A2-A0CW
TCGA-A2-A0CX-01	I	TCGA-A2-A0CX
TCGA-A2-A0CZ-01	I	TCGA-A2-A0CZ
TCGA-A2-A0D0-01	I	TCGA-A2-A0D0
TCGA-A2-A0D1-01	IV	TCGA-A2-A0D1
TCGA-A2-A0D2-01	I	TCGA-A2-A0D2
TCGA-A2-A0D3-01	I	TCGA-A2-A0D3
TCGA-A2-A0D4-01	IV	TCGA-A2-A0D4
TCGA-A2-A0EM-01	II	TCGA-A2-A0EM
TCGA-A2-A0EN-01	I	TCGA-A2-A0EN
TCGA-A2-A0EO-01	I	TCGA-A2-A0EO
TCGA-A2-A0EP-01	I	TCGA-A2-A0EP
TCGA-A2-A0EQ-01	I	TCGA-A2-A0EQ
TCGA-A2-A0ER-01	II	TCGA-A2-A0ER
TCGA-A2-A0ES-01	I	TCGA-A2-A0ES
TCGA-A2-A0ET-01	III	TCGA-A2-A0ET
TCGA-A2-A0EU-01	IV	TCGA-A2-A0EU
TCGA-A2-A0EV-01	I	TCGA-A2-A0EV
TCGA-A2-A0EW-01	I	TCGA-A2-A0EW
TCGA-A2-A0EX-01	II	TCGA-A2-A0EX
TCGA-A2-A0EY-01	IV	TCGA-A2-A0EY
TCGA-A2-A0ST-01	I	TCGA-A2-A0ST
TCGA-A2-A0SU-01	I	TCGA-A2-A0SU
TCGA-A2-A0SV-01	II	TCGA-A2-A0SV
TCGA-A2-A0SW-01	I	TCGA-A2-A0SW
TCGA-A2-A0SX-01	I	TCGA-A2-A0SX
TCGA-A2-A0SY-01	I	TCGA-A2-A0SY
TCGA-A2-A0T0-01	II	TCGA-A2-A0T0
TCGA-A2-A0T1-01	I	TCGA-A2-A0T1
TCGA-A2-A0T2-01	I	TCGA-A2-A0T2
TCGA-A2-A0T3-01	II	TCGA-A2-A0T3
TCGA-A2-A0T4-01	I	TCGA-A2-A0T4
TCGA-A2-A0T5-01	I	TCGA-A2-A0T5
TCGA-A2-A0T6-01	I	TCGA-A2-A0T6
TCGA-A2-A0T7-01	I	TCGA-A2-A0T7
TCGA-A2-A0YC-01	II	TCGA-A2-A0YC
TCGA-A2-A0YD-01	I	TCGA-A2-A0YD
TCGA-A2-A0YE-01	II	TCGA-A2-A0YE
TCGA-A2-A0YF-01	I	TCGA-A2-A0YF
TCGA-A2-A0YG-01	IV	TCGA-A2-A0YG
TCGA-A2-A0YH-01	I	TCGA-A2-A0YH
TCGA-A2-A0YI-01	I	TCGA-A2-A0YI
TCGA-A2-A0YJ-01	IV	TCGA-A2-A0YJ
TCGA-A2-A0YK-01	I	TCGA-A2-A0YK
TCGA-A2-A0YL-01	I	TCGA-A2-A0YL
TCGA-A2-A0YM-01	I	TCGA-A2-A0YM
TCGA-A2-A0YT-01	I	TCGA-A2-A0YT
TCGA-A2-A1FV-01	II	TCGA-A2-A1FV
TCGA-A2-A1FW-01	IV	TCGA-A2-A1FW
TCGA-A2-A1FX-01	I	TCGA-A2-A1FX
TCGA-A2-A1FZ-01	I	TCGA-A2-A1FZ
TCGA-A2-A1G0-01	I	TCGA-A2-A1G0
TCGA-A2-A1G1-01	I	TCGA-A2-A1G1
TCGA-A2-A1G4-01	IV	TCGA-A2-A1G4
TCGA-A2-A1G6-01	I	TCGA-A2-A1G6
TCGA-A2-A259-01	I	TCGA-A2-A259
TCGA-A2-A25A-01	I	TCGA-A2-A25A
TCGA-A2-A25B-01	I	TCGA-A2-A25B
TCGA-A2-A25C-01	I	TCGA-A2-A25C
TCGA-A2-A25D-01	I	TCGA-A2-A25D
TCGA-A2-A25E-01	IV	TCGA-A2-A25E
TCGA-A2-A25F-01	I	TCGA-A2-A25F
TCGA-A2-A3KD-01	I	TCGA-A2-A3KD
TCGA-A2-A3XT-01	I	TCGA-A2-A3XT
TCGA-A2-A3XU-01	I	TCGA-A2-A3XU
TCGA-A2-A3XV-01	IV	TCGA-A2-A3XV
TCGA-A2-A3XW-01	I	TCGA-A2-A3XW
TCGA-A2-A3XX-01	I	TCGA-A2-A3XX
TCGA-A2-A3XZ-01	I	TCGA-A2-A3XZ
TCGA-A2-A3Y0-01	I	TCGA-A2-A3Y0
TCGA-A2-A4S1-01	II	TCGA-A2-A4S1
TCGA-A2-A4S2-01	I	TCGA-A2-A4S2
TCGA-A2-A4S3-01	I	TCGA-A2-A4S3
TCGA-A3-3308-01	I	TCGA-A3-3308
TCGA-A3-3311-01	I	TCGA-A3-3311
TCGA-A3-3313-01	I	TCGA-A3-3313
TCGA-A3-3316-01	I	TCGA-A3-3316
TCGA-A3-3317-01	I	TCGA-A3-3317
TCGA-A3-3319-01	I	TCGA-A3-3319
TCGA-A3-3320-01	I	TCGA-A3-3320
TCGA-A3-3322-01	I	TCGA-A3-3322
TCGA-A3-3326-01	I	TCGA-A3-3326
TCGA-A3-3331-01	I	TCGA-A3-3331
TCGA-A3-3346-01	I	TCGA-A3-3346
TCGA-A3-3347-01	I	TCGA-A3-3347
TCGA-A3-3349-01	II	TCGA-A3-3349
TCGA-A3-3357-01	I	TCGA-A3-3357
TCGA-A3-3358-01	I	TCGA-A3-3358
TCGA-A3-3362-01	I	TCGA-A3-3362
TCGA-A3-3363-01	I	TCGA-A3-3363
TCGA-A3-3365-01	II	TCGA-A3-3365
TCGA-A3-3367-01	I	TCGA-A3-3367
TCGA-A3-3370-01	I	TCGA-A3-3370
TCGA-A3-3373-01	I	TCGA-A3-3373
TCGA-A3-3374-01	I	TCGA-A3-3374
TCGA-A3-3376-01	II	TCGA-A3-3376
TCGA-A3-3378-01	I	TCGA-A3-3378
TCGA-A3-3380-01	I	TCGA-A3-3380
TCGA-A3-3382-01	I	TCGA-A3-3382
TCGA-A3-3383-01	I	TCGA-A3-3383
TCGA-A3-3385-01	III	TCGA-A3-3385
TCGA-A3-3387-01	I	TCGA-A3-3387
TCGA-A3-A6NI-01	I	TCGA-A3-A6NI
TCGA-A3-A6NJ-01	I	TCGA-A3-A6NJ
TCGA-A3-A6NL-01	I	TCGA-A3-A6NL
TCGA-A3-A6NN-01	I	TCGA-A3-A6NN
TCGA-A3-A8CQ-01	I	TCGA-A3-A8CQ
TCGA-A3-A8OU-01	I	TCGA-A3-A8OU
TCGA-A3-A8OV-01	III	TCGA-A3-A8OV
TCGA-A3-A8OW-01	I	TCGA-A3-A8OW
TCGA-A3-A8OX-01	I	TCGA-A3-A8OX
TCGA-A4-7286-01	III	TCGA-A4-7286
TCGA-A4-7287-01	I	TCGA-A4-7287
TCGA-A4-7288-01	III	TCGA-A4-7288
TCGA-A4-7583-01	I	TCGA-A4-7583
TCGA-A4-7584-01	III	TCGA-A4-7584
TCGA-A4-7585-01	I	TCGA-A4-7585
TCGA-A4-7732-01	IV	TCGA-A4-7732
TCGA-A4-7734-01	I	TCGA-A4-7734
TCGA-A4-7828-01	II	TCGA-A4-7828
TCGA-A4-7996-01	I	TCGA-A4-7996
TCGA-A4-7997-01	I	TCGA-A4-7997
TCGA-A4-8098-01	I	TCGA-A4-8098
TCGA-A4-8310-01	III	TCGA-A4-8310
TCGA-A4-8311-01	III	TCGA-A4-8311
TCGA-A4-8312-01	III	TCGA-A4-8312
TCGA-A4-8515-01	III	TCGA-A4-8515
TCGA-A4-8517-01	III	TCGA-A4-8517
TCGA-A4-8630-01	III	TCGA-A4-8630
TCGA-A4-A48D-01	III	TCGA-A4-A48D
TCGA-A4-A4ZT-01	I	TCGA-A4-A4ZT
TCGA-A4-A57E-01	IV	TCGA-A4-A57E
TCGA-A4-A5DU-01	I	TCGA-A4-A5DU
TCGA-A4-A5XZ-01	I	TCGA-A4-A5XZ
TCGA-A4-A5Y0-01	III	TCGA-A4-A5Y0
TCGA-A4-A6HP-01	I	TCGA-A4-A6HP
TCGA-A4-A772-01	III	TCGA-A4-A772
TCGA-A4-A7UZ-01	I	TCGA-A4-A7UZ
TCGA-A5-A0G1-01	IV	TCGA-A5-A0G1
TCGA-A5-A0G2-01	IV	TCGA-A5-A0G2
TCGA-A5-A0G3-01	IV	TCGA-A5-A0G3
TCGA-A5-A0G5-01	I	TCGA-A5-A0G5
TCGA-A5-A0G9-01	III	TCGA-A5-A0G9
TCGA-A5-A0GA-01	IV	TCGA-A5-A0GA
TCGA-A5-A0GB-01	IV	TCGA-A5-A0GB
TCGA-A5-A0GE-01	IV	TCGA-A5-A0GE
TCGA-A5-A0GH-01	IV	TCGA-A5-A0GH
TCGA-A5-A0GI-01	IV	TCGA-A5-A0GI
TCGA-A5-A0GJ-01	I	TCGA-A5-A0GJ
TCGA-A5-A0GM-01	IV	TCGA-A5-A0GM
TCGA-A5-A0GN-01	I	TCGA-A5-A0GN
TCGA-A5-A0GP-01	IV	TCGA-A5-A0GP
TCGA-A5-A0GU-01	III	TCGA-A5-A0GU
TCGA-A5-A0GV-01	IV	TCGA-A5-A0GV
TCGA-A5-A0GW-01	I	TCGA-A5-A0GW
TCGA-A5-A0GX-01	III	TCGA-A5-A0GX
TCGA-A5-A0R6-01	II	TCGA-A5-A0R6
TCGA-A5-A0R7-01	I	TCGA-A5-A0R7
TCGA-A5-A0R8-01	I	TCGA-A5-A0R8
TCGA-A5-A0R9-01	III	TCGA-A5-A0R9
TCGA-A5-A0RA-01	III	TCGA-A5-A0RA
TCGA-A5-A0VO-01	IV	TCGA-A5-A0VO
TCGA-A5-A0VP-01	IV	TCGA-A5-A0VP
TCGA-A5-A0VQ-01	IV	TCGA-A5-A0VQ
TCGA-A5-A1OF-01	IV	TCGA-A5-A1OF
TCGA-A5-A1OG-01	III	TCGA-A5-A1OG
TCGA-A5-A1OH-01	IV	TCGA-A5-A1OH
TCGA-A5-A1OJ-01	II	TCGA-A5-A1OJ
TCGA-A5-A1OK-01	III	TCGA-A5-A1OK
TCGA-A5-A2K2-01	III	TCGA-A5-A2K2
TCGA-A5-A2K3-01	I	TCGA-A5-A2K3
TCGA-A5-A2K4-01	II	TCGA-A5-A2K4
TCGA-A5-A2K5-01	IV	TCGA-A5-A2K5
TCGA-A5-A2K7-01	III	TCGA-A5-A2K7
TCGA-A5-A3LO-01	III	TCGA-A5-A3LO
TCGA-A5-A3LP-01	II	TCGA-A5-A3LP
TCGA-A5-A7WK-01	III	TCGA-A5-A7WK
TCGA-A5-AB3J-01	II	TCGA-A5-AB3J
TCGA-A6-2671-01	II	TCGA-A6-2671
TCGA-A6-2674-01	I	TCGA-A6-2674
TCGA-A6-2675-01	II	TCGA-A6-2675
TCGA-A6-2677-01	IV	TCGA-A6-2677
TCGA-A6-2681-01	II	TCGA-A6-2681
TCGA-A6-2684-01	II	TCGA-A6-2684
TCGA-A6-2685-01	II	TCGA-A6-2685
TCGA-A6-2686-01	I	TCGA-A6-2686
TCGA-A6-3807-01	III	TCGA-A6-3807
TCGA-A6-3808-01	II	TCGA-A6-3808
TCGA-A6-3809-01	III	TCGA-A6-3809
TCGA-A6-3810-01	III	TCGA-A6-3810
TCGA-A6-4105-01	I	TCGA-A6-4105
TCGA-A6-4107-01	II	TCGA-A6-4107
TCGA-A6-5656-01	III	TCGA-A6-5656
TCGA-A6-5657-01	I	TCGA-A6-5657
TCGA-A6-5659-01	IV	TCGA-A6-5659
TCGA-A6-5660-01	IV	TCGA-A6-5660
TCGA-A6-5661-01	III	TCGA-A6-5661
TCGA-A6-5662-01	II	TCGA-A6-5662
TCGA-A6-5664-01	I	TCGA-A6-5664
TCGA-A6-5665-01	IV	TCGA-A6-5665
TCGA-A6-5666-01	II	TCGA-A6-5666
TCGA-A6-5667-01	IV	TCGA-A6-5667
TCGA-A6-6137-01	III	TCGA-A6-6137
TCGA-A6-6138-01	I	TCGA-A6-6138
TCGA-A6-6142-01	II	TCGA-A6-6142
TCGA-A6-6648-01	III	TCGA-A6-6648
TCGA-A6-6649-01	I	TCGA-A6-6649
TCGA-A6-6651-01	I	TCGA-A6-6651
TCGA-A6-6652-01	III	TCGA-A6-6652
TCGA-A6-6653-01	III	TCGA-A6-6653
TCGA-A6-6654-01	I	TCGA-A6-6654
TCGA-A6-6780-01	III	TCGA-A6-6780
TCGA-A6-6781-01	I	TCGA-A6-6781
TCGA-A6-A565-01	I	TCGA-A6-A565
TCGA-A6-A566-01	I	TCGA-A6-A566
TCGA-A6-A567-01	IV	TCGA-A6-A567
TCGA-A6-A56B-01	IV	TCGA-A6-A56B
TCGA-A7-A0CD-01	II	TCGA-A7-A0CD
TCGA-A7-A0CE-01	IV	TCGA-A7-A0CE
TCGA-A7-A0CG-01	I	TCGA-A7-A0CG
TCGA-A7-A0CH-01	II	TCGA-A7-A0CH
TCGA-A7-A0CJ-01	IV	TCGA-A7-A0CJ
TCGA-A7-A0D9-01	IV	TCGA-A7-A0D9
TCGA-A7-A0DA-01	II	TCGA-A7-A0DA
TCGA-A7-A0DB-01	II	TCGA-A7-A0DB
TCGA-A7-A13D-01	IV	TCGA-A7-A13D
TCGA-A7-A13E-01	IV	TCGA-A7-A13E
TCGA-A7-A13F-01	IV	TCGA-A7-A13F
TCGA-A7-A13G-01	II	TCGA-A7-A13G
TCGA-A7-A26E-01	II	TCGA-A7-A26E
TCGA-A7-A26F-01	I	TCGA-A7-A26F
TCGA-A7-A26G-01	I	TCGA-A7-A26G
TCGA-A7-A26H-01	II	TCGA-A7-A26H
TCGA-A7-A26I-01	I	TCGA-A7-A26I
TCGA-A7-A26J-01	II	TCGA-A7-A26J
TCGA-A7-A2KD-01	I	TCGA-A7-A2KD
TCGA-A7-A3RF-01	II	TCGA-A7-A3RF
TCGA-A7-A425-01	I	TCGA-A7-A425
TCGA-A7-A4SC-01	I	TCGA-A7-A4SC
TCGA-A7-A4SD-01	I	TCGA-A7-A4SD
TCGA-A7-A4SE-01	I	TCGA-A7-A4SE
TCGA-A7-A56D-01	III	TCGA-A7-A56D
TCGA-A7-A5ZV-01	IV	TCGA-A7-A5ZV
TCGA-A7-A5ZW-01	I	TCGA-A7-A5ZW
TCGA-A7-A5ZX-01	II	TCGA-A7-A5ZX
TCGA-A7-A6VV-01	I	TCGA-A7-A6VV
TCGA-A7-A6VW-01	III	TCGA-A7-A6VW
TCGA-A7-A6VX-01	IV	TCGA-A7-A6VX
TCGA-A7-A6VY-01	I	TCGA-A7-A6VY
TCGA-A8-A06N-01	IV	TCGA-A8-A06N
TCGA-A8-A06O-01	IV	TCGA-A8-A06O
TCGA-A8-A06P-01	IV	TCGA-A8-A06P
TCGA-A8-A06Q-01	IV	TCGA-A8-A06Q
TCGA-A8-A06R-01	I	TCGA-A8-A06R
TCGA-A8-A06T-01	III	TCGA-A8-A06T
TCGA-A8-A06U-01	III	TCGA-A8-A06U
TCGA-A8-A06X-01	III	TCGA-A8-A06X
TCGA-A8-A06Y-01	II	TCGA-A8-A06Y
TCGA-A8-A06Z-01	IV	TCGA-A8-A06Z
TCGA-A8-A075-01	I	TCGA-A8-A075
TCGA-A8-A076-01	II	TCGA-A8-A076
TCGA-A8-A079-01	IV	TCGA-A8-A079
TCGA-A8-A07B-01	II	TCGA-A8-A07B
TCGA-A8-A07C-01	I	TCGA-A8-A07C
TCGA-A8-A07E-01	I	TCGA-A8-A07E
TCGA-A8-A07F-01	I	TCGA-A8-A07F
TCGA-A8-A07G-01	IV	TCGA-A8-A07G
TCGA-A8-A07I-01	I	TCGA-A8-A07I
TCGA-A8-A07J-01	I	TCGA-A8-A07J
TCGA-A8-A07L-01	IV	TCGA-A8-A07L
TCGA-A8-A07O-01	I	TCGA-A8-A07O
TCGA-A8-A07P-01	II	TCGA-A8-A07P
TCGA-A8-A07U-01	I	TCGA-A8-A07U
TCGA-A8-A07W-01	II	TCGA-A8-A07W
TCGA-A8-A07Z-01	III	TCGA-A8-A07Z
TCGA-A8-A081-01	I	TCGA-A8-A081
TCGA-A8-A082-01	II	TCGA-A8-A082
TCGA-A8-A083-01	III	TCGA-A8-A083
TCGA-A8-A085-01	IV	TCGA-A8-A085
TCGA-A8-A086-01	II	TCGA-A8-A086
TCGA-A8-A08A-01	II	TCGA-A8-A08A
TCGA-A8-A08B-01	III	TCGA-A8-A08B
TCGA-A8-A08G-01	II	TCGA-A8-A08G
TCGA-A8-A08H-01	I	TCGA-A8-A08H
TCGA-A8-A08J-01	III	TCGA-A8-A08J
TCGA-A8-A08L-01	I	TCGA-A8-A08L
TCGA-A8-A08O-01	II	TCGA-A8-A08O
TCGA-A8-A08P-01	I	TCGA-A8-A08P
TCGA-A8-A08R-01	I	TCGA-A8-A08R
TCGA-A8-A08T-01	II	TCGA-A8-A08T
TCGA-A8-A08X-01	I	TCGA-A8-A08X
TCGA-A8-A08Z-01	I	TCGA-A8-A08Z
TCGA-A8-A090-01	II	TCGA-A8-A090
TCGA-A8-A091-01	II	TCGA-A8-A091
TCGA-A8-A092-01	IV	TCGA-A8-A092
TCGA-A8-A093-01	IV	TCGA-A8-A093
TCGA-A8-A094-01	I	TCGA-A8-A094
TCGA-A8-A095-01	IV	TCGA-A8-A095
TCGA-A8-A096-01	I	TCGA-A8-A096
TCGA-A8-A097-01	II	TCGA-A8-A097
TCGA-A8-A099-01	II	TCGA-A8-A099
TCGA-A8-A09A-01	IV	TCGA-A8-A09A
TCGA-A8-A09B-01	IV	TCGA-A8-A09B
TCGA-A8-A09C-01	IV	TCGA-A8-A09C
TCGA-A8-A09D-01	I	TCGA-A8-A09D
TCGA-A8-A09G-01	III	TCGA-A8-A09G
TCGA-A8-A09I-01	III	TCGA-A8-A09I
TCGA-A8-A09M-01	I	TCGA-A8-A09M
TCGA-A8-A09N-01	II	TCGA-A8-A09N
TCGA-A8-A09Q-01	I	TCGA-A8-A09Q
TCGA-A8-A09R-01	I	TCGA-A8-A09R
TCGA-A8-A09T-01	II	TCGA-A8-A09T
TCGA-A8-A09V-01	IV	TCGA-A8-A09V
TCGA-A8-A09W-01	IV	TCGA-A8-A09W
TCGA-A8-A09X-01	I	TCGA-A8-A09X
TCGA-A8-A0A1-01	I	TCGA-A8-A0A1
TCGA-A8-A0A2-01	I	TCGA-A8-A0A2
TCGA-A8-A0A4-01	IV	TCGA-A8-A0A4
TCGA-A8-A0A6-01	I	TCGA-A8-A0A6
TCGA-A8-A0A7-01	I	TCGA-A8-A0A7
TCGA-A8-A0A9-01	II	TCGA-A8-A0A9
TCGA-A8-A0AB-01	IV	TCGA-A8-A0AB
TCGA-A8-A0AD-01	I	TCGA-A8-A0AD
TCGA-AA-3489-01	I	TCGA-AA-3489
TCGA-AA-3492-01	IV	TCGA-AA-3492
TCGA-AA-3496-01	I	TCGA-AA-3496
TCGA-AA-3502-01	II	TCGA-AA-3502
TCGA-AA-3506-01	II	TCGA-AA-3506
TCGA-AA-3510-01	IV	TCGA-AA-3510
TCGA-AA-3511-01	III	TCGA-AA-3511
TCGA-AA-3522-01	I	TCGA-AA-3522
TCGA-AA-3530-01	IV	TCGA-AA-3530
TCGA-AA-3655-01	I	TCGA-AA-3655
TCGA-AA-3660-01	III	TCGA-AA-3660
TCGA-AA-3663-01	IV	TCGA-AA-3663
TCGA-AA-3664-01	IV	TCGA-AA-3664
TCGA-AA-3666-01	III	TCGA-AA-3666
TCGA-AA-3667-01	III	TCGA-AA-3667
TCGA-AA-3673-01	III	TCGA-AA-3673
TCGA-AA-3675-01	III	TCGA-AA-3675
TCGA-AA-3678-01	III	TCGA-AA-3678
TCGA-AA-3679-01	III	TCGA-AA-3679
TCGA-AA-3680-01	II	TCGA-AA-3680
TCGA-AA-3681-01	III	TCGA-AA-3681
TCGA-AA-3684-01	III	TCGA-AA-3684
TCGA-AA-3685-01	III	TCGA-AA-3685
TCGA-AA-3688-01	III	TCGA-AA-3688
TCGA-AA-3692-01	I	TCGA-AA-3692
TCGA-AA-3693-01	IV	TCGA-AA-3693
TCGA-AA-3695-01	IV	TCGA-AA-3695
TCGA-AA-3696-01	IV	TCGA-AA-3696
TCGA-AA-3712-01	III	TCGA-AA-3712
TCGA-AA-3713-01	IV	TCGA-AA-3713
TCGA-AA-3715-01	III	TCGA-AA-3715
TCGA-AA-3811-01	IV	TCGA-AA-3811
TCGA-AA-3812-01	III	TCGA-AA-3812
TCGA-AA-3814-01	II	TCGA-AA-3814
TCGA-AA-3815-01	I	TCGA-AA-3815
TCGA-AA-3818-01	IV	TCGA-AA-3818
TCGA-AA-3819-01	IV	TCGA-AA-3819
TCGA-AA-3821-01	IV	TCGA-AA-3821
TCGA-AA-3831-01	II	TCGA-AA-3831
TCGA-AA-3833-01	II	TCGA-AA-3833
TCGA-AA-3837-01	II	TCGA-AA-3837
TCGA-AA-3841-01	II	TCGA-AA-3841
TCGA-AA-3842-01	III	TCGA-AA-3842
TCGA-AA-3844-01	III	TCGA-AA-3844
TCGA-AA-3845-01	III	TCGA-AA-3845
TCGA-AA-3846-01	III	TCGA-AA-3846
TCGA-AA-3848-01	III	TCGA-AA-3848
TCGA-AA-3850-01	II	TCGA-AA-3850
TCGA-AA-3851-01	III	TCGA-AA-3851
TCGA-AA-3852-01	III	TCGA-AA-3852
TCGA-AA-3854-01	III	TCGA-AA-3854
TCGA-AA-3855-01	III	TCGA-AA-3855
TCGA-AA-3856-01	I	TCGA-AA-3856
TCGA-AA-3858-01	II	TCGA-AA-3858
TCGA-AA-3861-01	III	TCGA-AA-3861
TCGA-AA-3862-01	III	TCGA-AA-3862
TCGA-AA-3864-01	IV	TCGA-AA-3864
TCGA-AA-3866-01	I	TCGA-AA-3866
TCGA-AA-3867-01	II	TCGA-AA-3867
TCGA-AA-3875-01	IV	TCGA-AA-3875
TCGA-AA-3877-01	III	TCGA-AA-3877
TCGA-AA-3947-01	IV	TCGA-AA-3947
TCGA-AA-3949-01	I	TCGA-AA-3949
TCGA-AA-3950-01	I	TCGA-AA-3950
TCGA-AA-3952-01	II	TCGA-AA-3952
TCGA-AA-3955-01	III	TCGA-AA-3955
TCGA-AA-3956-01	IV	TCGA-AA-3956
TCGA-AA-3966-01	I	TCGA-AA-3966
TCGA-AA-3968-01	I	TCGA-AA-3968
TCGA-AA-3971-01	III	TCGA-AA-3971
TCGA-AA-3973-01	III	TCGA-AA-3973
TCGA-AA-3975-01	IV	TCGA-AA-3975
TCGA-AA-3976-01	II	TCGA-AA-3976
TCGA-AA-3977-01	IV	TCGA-AA-3977
TCGA-AA-3979-01	III	TCGA-AA-3979
TCGA-AA-3980-01	I	TCGA-AA-3980
TCGA-AA-3982-01	I	TCGA-AA-3982
TCGA-AA-3984-01	IV	TCGA-AA-3984
TCGA-AA-3986-01	I	TCGA-AA-3986
TCGA-AA-3989-01	III	TCGA-AA-3989
TCGA-AA-3994-01	III	TCGA-AA-3994
TCGA-AA-A004-01	III	TCGA-AA-A004
TCGA-AA-A00N-01	IV	TCGA-AA-A00N
TCGA-AA-A00Z-01	III	TCGA-AA-A00Z
TCGA-AA-A010-01	IV	TCGA-AA-A010
TCGA-AA-A017-01	IV	TCGA-AA-A017
TCGA-AA-A01C-01	III	TCGA-AA-A01C
TCGA-AA-A01I-01	III	TCGA-AA-A01I
TCGA-AA-A01P-01	III	TCGA-AA-A01P
TCGA-AA-A01R-01	III	TCGA-AA-A01R
TCGA-AA-A01S-01	III	TCGA-AA-A01S
TCGA-AA-A01T-01	III	TCGA-AA-A01T
TCGA-AA-A01V-01	III	TCGA-AA-A01V
TCGA-AA-A01X-01	II	TCGA-AA-A01X
TCGA-AA-A01Z-01	III	TCGA-AA-A01Z
TCGA-AA-A022-01	III	TCGA-AA-A022
TCGA-AA-A024-01	III	TCGA-AA-A024
TCGA-AA-A02E-01	III	TCGA-AA-A02E
TCGA-AA-A02F-01	IV	TCGA-AA-A02F
TCGA-AA-A02H-01	IV	TCGA-AA-A02H
TCGA-AA-A02K-01	III	TCGA-AA-A02K
TCGA-AA-A02O-01	IV	TCGA-AA-A02O
TCGA-AA-A02R-01	III	TCGA-AA-A02R
TCGA-AA-A02W-01	IV	TCGA-AA-A02W
TCGA-AA-A02Y-01	III	TCGA-AA-A02Y
TCGA-AA-A03F-01	III	TCGA-AA-A03F
TCGA-AA-A03J-01	III	TCGA-AA-A03J
TCGA-AC-A23C-01	II	TCGA-AC-A23C
TCGA-AC-A23E-01	II	TCGA-AC-A23E
TCGA-AC-A23H-01	IV	TCGA-AC-A23H
TCGA-AC-A2B8-01	I	TCGA-AC-A2B8
TCGA-AC-A2BK-01	IV	TCGA-AC-A2BK
TCGA-AC-A2BM-01	I	TCGA-AC-A2BM
TCGA-AC-A2FB-01	I	TCGA-AC-A2FB
TCGA-AC-A2FF-01	I	TCGA-AC-A2FF
TCGA-AC-A2FG-01	IV	TCGA-AC-A2FG
TCGA-AC-A2FO-01	I	TCGA-AC-A2FO
TCGA-AC-A2QH-01	III	TCGA-AC-A2QH
TCGA-AC-A3HN-01	I	TCGA-AC-A3HN
TCGA-AC-A3OD-01	I	TCGA-AC-A3OD
TCGA-AC-A3QP-01	I	TCGA-AC-A3QP
TCGA-AC-A3QQ-01	I	TCGA-AC-A3QQ
TCGA-AC-A3W5-01	I	TCGA-AC-A3W5
TCGA-AC-A3YI-01	I	TCGA-AC-A3YI
TCGA-AC-A3YJ-01	I	TCGA-AC-A3YJ
TCGA-AC-A4ZE-01	IV	TCGA-AC-A4ZE
[truncated: 6,462 more rows]

## Sheet: TCGA_Clinicaldata
Supplementary Table2. Summary of clinical information for each analyzed tumor in TCGA cohort .Related to Figure1.
Sample ID	Immunogram_subtypes	Patient ID	type	age_at_initial_pathologic_diagnosis	gender	race	ajcc_pathologic_tumor_stage	clinical_stage	histological_type	histological_grade	initial_pathologic_dx_year	menopause_status	birth_days_to	vital_status	tumor_status	last_contact_days_to	death_days_to	cause_of_death	new_tumor_event_type	new_tumor_event_site	new_tumor_event_site_other	new_tumor_event_dx_days_to	treatment_outcome_first_course	margin_status	residual_tumor	OS	OS.time	DSS	DSS.time	DFI	DFI.time	PFI	PFI.time	Redaction	OS.time.month
TCGA-02-0047	I	TCGA-02-0047-01	GBM	78	MALE	WHITE	[Not Available]	[Not Applicable]	Untreated primary (de novo) GBM	[Not Available]	2005	[Not Available]	-28759	Dead	WITH TUMOR	448	448	[Not Available]	Progression of Disease	[Not Applicable]	[Not Applicable]	57	[Not Available]	NA	NA	1	448	1	448	NA	NA	1	57	NA	14.4516
TCGA-02-2483	IV	TCGA-02-2483-01	GBM	43	MALE	ASIAN	[Not Available]	[Not Applicable]	Untreated primary (de novo) GBM	[Not Available]	2008	[Not Available]	-15964	Alive	WITH TUMOR	466	NA	[Not Available]	NA	NA	NA	NA	[Not Available]	NA	NA	0	466	0	466	NA	NA	0	466	NA	15.0323
TCGA-02-2485	I	TCGA-02-2485-01	GBM	53	MALE	BLACK OR AFRICAN AMERICAN	[Not Available]	[Not Applicable]	Untreated primary (de novo) GBM	[Not Available]	2009	[Not Available]	-19494	Alive	WITH TUMOR	470	NA	[Not Available]	Progression of Disease	[Not Applicable]	[Not Applicable]	186	[Not Available]	NA	NA	0	470	0	470	NA	NA	1	186	NA	15.1613
TCGA-02-2486	III	TCGA-02-2486-01	GBM	64	MALE	WHITE	[Not Available]	[Not Applicable]	Untreated primary (de novo) GBM	[Not Available]	2008	[Not Available]	-23394	Dead	WITH TUMOR	NA	618	[Not Available]	NA	NA	NA	NA	[Not Available]	NA	NA	1	618	1	618	NA	NA	1	618	NA	19.9355
TCGA-04-1348	III	TCGA-04-1348-01	OV	44	FEMALE	WHITE	[Not Applicable]	Stage IIIB	Serous Cystadenocarcinoma	G3	2004	[Not Available]	-16236	Dead	WITH TUMOR	NA	1483	[Not Available]	Recurrence	[Not Applicable]	[Not Applicable]	575	Complete Remission/Response	NA	NA	1	1483	1	1483	1	575	1	575	NA	47.8387
TCGA-04-1362	II	TCGA-04-1362-01	OV	59	FEMALE	WHITE	[Not Applicable]	Stage IIC	Serous Cystadenocarcinoma	G3	2002	[Not Available]	-21745	Dead	WITH TUMOR	NA	1348	[Not Available]	Recurrence	[Not Applicable]	[Not Applicable]	223	[Not Available]	NA	NA	1	1348	1	1348	NA	NA	1	223	NA	43.4839
TCGA-05-4249	I	TCGA-05-4249-01	LUAD	67	MALE	[Not Available]	Stage IB	[Not Applicable]	Lung Adenocarcinoma	[Not Available]	2007	[Not Available]	-24532	Alive	TUMOR FREE	1523	NA	[Not Available]	NA	NA	NA	NA	[Not Applicable]	NA	NA	0	1523	0	1523	NA	NA	0	1523	NA	49.129
TCGA-05-4250	I	TCGA-05-4250-01	LUAD	79	FEMALE	[Not Available]	Stage IIIA	[Not Applicable]	Lung Adenocarcinoma	[Not Available]	2007	[Not Available]	-29068	Dead	NA	NA	121	[Not Available]	NA	NA	NA	NA	[Not Available]	NA	NA	1	121	NA	121	NA	NA	0	121	NA	3.90323
TCGA-05-4382	IV	TCGA-05-4382-01	LUAD	68	MALE	[Not Available]	Stage IB	[Not Applicable]	Lung Adenocarcinoma	[Not Available]	2009	[Not Available]	-24868	Alive	TUMOR FREE	607	NA	[Not Available]	Distant Metastasis	NA	NA	334	Complete Remission/Response	NA	NA	0	607	0	607	1	334	1	334	NA	19.5806
TCGA-05-4384	I	TCGA-05-4384-01	LUAD	66	MALE	[Not Available]	Stage IIIA	[Not Applicable]	Lung Adenocarcinoma	[Not Available]	2009	[Not Available]	-24411	Alive	WITH TUMOR	426	NA	[Not Available]	Distant Metastasis	NA	NA	183	Progressive Disease	NA	NA	0	426	0	426	NA	NA	1	183	NA	13.7419
TCGA-05-4389	I	TCGA-05-4389-01	LUAD	70	MALE	[Not Available]	Stage IA	[Not Applicable]	Lung Adenocarcinoma	[Not Available]	2005	[Not Available]	-25660	Alive	TUMOR FREE	1369	NA	[Not Available]	NA	NA	NA	NA	[Not Applicable]	NA	NA	0	1369	0	1369	NA	NA	0	1369	NA	44.1613
TCGA-05-4390	IV	TCGA-05-4390-01	LUAD	58	FEMALE	[Not Available]	Stage IB	[Not Applicable]	Lung Adenocarcinoma	[Not Available]	2005	[Not Available]	-21430	Alive	TUMOR FREE	1126	NA	[Not Available]	NA	NA	NA	395	Progressive Disease	NA	NA	0	1126	0	1126	NA	NA	1	395	NA	36.3226
TCGA-05-4395	I	TCGA-05-4395-01	LUAD	76	MALE	[Not Available]	Stage IIIB	[Not Applicable]	Lung Adenocarcinoma	[Not Available]	2006	[Not Available]	-27971	Dead	TUMOR FREE	NA	0	[Not Available]	NA	NA	NA	NA	[Not Available]	NA	NA	1	0	0	0	NA	NA	0	0	NA	0
TCGA-05-4396	III	TCGA-05-4396-01	LUAD	76	MALE	[Not Available]	Stage IIIB	[Not Applicable]	Lung Adenocarcinoma	[Not Available]	2006	[Not Available]	-28094	Dead	NA	NA	303	[Not Available]	NA	NA	NA	NA	[Not Available]	NA	NA	1	303	NA	303	NA	NA	0	303	NA	9.77419
TCGA-05-4397	III	TCGA-05-4397-01	LUAD	65	MALE	[Not Available]	Stage IIB	[Not Applicable]	Lung Adenocarcinoma	[Not Available]	2006	[Not Available]	-23833	Dead	NA	NA	731	[Not Available]	NA	NA	NA	NA	[Not Available]	NA	NA	1	731	NA	731	NA	NA	0	731	NA	23.5806
TCGA-05-4398	I	TCGA-05-4398-01	LUAD	47	FEMALE	[Not Available]	Stage IIIB	[Not Applicable]	Lung Adenocarcinoma	[Not Available]	2006	[Not Available]	-17471	Alive	TUMOR FREE	1431	NA	[Not Available]	NA	NA	NA	NA	Complete Remission/Response	NA	NA	0	1431	0	1431	0	1431	0	1431	NA	46.1613
TCGA-05-4402	II	TCGA-05-4402-01	LUAD	57	FEMALE	[Not Available]	Stage IV	[Not Applicable]	Lung Adenocarcinoma	[Not Available]	2007	[Not Available]	-20819	Dead	TUMOR FREE	NA	244	[Not Available]	NA	NA	NA	NA	Complete Remission/Response	NA	NA	1	244	0	244	NA	NA	0	244	NA	7.87097
TCGA-05-4403	I	TCGA-05-4403-01	LUAD	76	MALE	[Not Available]	Stage IB	[Not Applicable]	Lung Adenocarcinoma	[Not Available]	2006	[Not Available]	-27881	Alive	NA	578	NA	[Not Available]	NA	NA	NA	NA	[Not Available]	NA	NA	0	578	0	578	NA	NA	0	578	NA	18.6452
TCGA-05-4405	I	TCGA-05-4405-01	LUAD	74	FEMALE	[Not Available]	Stage IB	[Not Applicable]	Lung Adenocarcinoma	[Not Available]	2006	[Not Available]	-27241	Alive	TUMOR FREE	610	NA	[Not Available]	NA	NA	NA	NA	[Not Applicable]	NA	NA	0	610	0	610	NA	NA	0	610	NA	19.6774
TCGA-05-4410	III	TCGA-05-4410-01	LUAD	62	MALE	[Not Available]	Stage IB	[Not Applicable]	Lung Adenocarcinoma	[Not Available]	2007	[Not Available]	-22888	Alive	NA	0	NA	[Not Available]	NA	NA	NA	NA	[Not Available]	NA	NA	0	0	0	0	NA	NA	0	0	NA	0
TCGA-05-4415	I	TCGA-05-4415-01	LUAD	57	MALE	[Not Available]	Stage IIIB	[Not Applicable]	Lung Adenocarcinoma	[Not Available]	2008	[Not Available]	-20880	Dead	WITH TUMOR	NA	91	[Not Available]	NA	NA	NA	60	Progressive Disease	NA	NA	1	91	1	91	NA	NA	1	60	NA	2.93548
TCGA-05-4417	I	TCGA-05-4417-01	LUAD	51	FEMALE	[Not Available]	Stage IB	[Not Applicable]	Lung Adenocarcinoma	[Not Available]	2008	[Not Available]	-18780	Alive	TUMOR FREE	455	NA	[Not Available]	NA	NA	NA	NA	Partial Remission/Response	NA	NA	0	455	0	455	NA	NA	0	455	NA	14.6774
TCGA-05-4418	I	TCGA-05-4418-01	LUAD	69	MALE	[Not Available]	Stage IIIA	[Not Applicable]	Lung Adenocarcinoma	[Not Available]	2008	[Not Available]	-25417	Dead	NA	NA	274	[Not Available]	NA	NA	NA	NA	[Not Available]	NA	NA	1	274	NA	274	NA	NA	0	274	NA	8.83871
TCGA-05-4420	II	TCGA-05-4420-01	LUAD	41	MALE	[Not Available]	Stage IB	[Not Applicable]	Lung Adenocarcinoma	[Not Available]	2008	[Not Available]	-15159	Alive	TUMOR FREE	912	NA	[Not Available]	NA	NA	NA	NA	Complete Remission/Response	NA	NA	0	912	0	912	0	912	0	912	NA	29.4194
TCGA-05-4422	I	TCGA-05-4422-01	LUAD	68	MALE	[Not Available]	Stage IB	[Not Applicable]	Lung Adenocarcinoma	[Not Available]	2008	[Not Available]	-24837	Alive	NA	365	NA	[Not Available]	NA	NA	NA	NA	[Not Available]	NA	NA	0	365	0	365	NA	NA	0	365	NA	11.7742
TCGA-05-4424	I	TCGA-05-4424-01	LUAD	70	MALE	[Not Available]	Stage IIB	[Not Applicable]	Lung Adenocarcinoma	[Not Available]	2008	[Not Available]	-25689	Alive	WITH TUMOR	913	NA	[Not Available]	Distant Metastasis	NA	NA	153	Progressive Disease	NA	NA	0	913	0	913	NA	NA	1	153	NA	29.4516
TCGA-05-4426	III	TCGA-05-4426-01	LUAD	71	MALE	[Not Available]	Stage IB	[Not Applicable]	Lung Adenocarcinoma	[Not Available]	2008	[Not Available]	-26084	Alive	TUMOR FREE	791	NA	[Not Available]	NA	NA	NA	457	Complete Remission/Response	NA	NA	0	791	0	791	1	457	1	457	NA	25.5161
TCGA-05-4427	IV	TCGA-05-4427-01	LUAD	65	FEMALE	[Not Available]	Stage IIB	[Not Applicable]	Lung Adenocarcinoma	[Not Available]	2008	[Not Available]	-23893	Alive	TUMOR FREE	791	NA	[Not Available]	NA	NA	NA	NA	Complete Remission/Response	NA	NA	0	791	0	791	0	791	0	791	NA	25.5161
TCGA-05-4430	I	TCGA-05-4430-01	LUAD	59	FEMALE	[Not Available]	Stage IB	[Not Applicable]	Lung Adenocarcinoma	[Not Available]	2008	[Not Available]	-21884	Alive	TUMOR FREE	761	NA	[Not Available]	NA	NA	NA	NA	[Not Applicable]	NA	NA	0	761	0	761	NA	NA	0	761	NA	24.5484
TCGA-05-4432	I	TCGA-05-4432-01	LUAD	66	MALE	[Not Available]	Stage IIB	[Not Applicable]	Lung Adenocarcinoma	[Not Available]	2008	[Not Available]	-24350	Alive	TUMOR FREE	761	NA	[Not Available]	NA	NA	NA	NA	Complete Remission/Response	NA	NA	0	761	0	761	0	761	0	761	NA	24.5484
TCGA-05-4433	I	TCGA-05-4433-01	LUAD	82	MALE	[Not Available]	Stage IB	[Not Applicable]	Lung Adenocarcinoma	[Not Available]	2008	[Not Available]	-30194	Alive	TUMOR FREE	730	NA	[Not Available]	NA	NA	NA	NA	[Not Applicable]	NA	NA	0	730	0	730	NA	NA	0	730	NA	23.5484
TCGA-05-4434	I	TCGA-05-4434-01	LUAD	67	FEMALE	[Not Available]	Stage IV	[Not Applicable]	Lung Adenocarcinoma	[Not Available]	2008	[Not Available]	-24472	Dead	NA	NA	457	[Not Available]	NA	NA	NA	NA	[Not Available]	NA	NA	1	457	NA	457	NA	NA	0	457	NA	14.7419
TCGA-05-5423	I	TCGA-05-5423-01	LUAD	65	MALE	[Not Available]	Stage IIB	[Not Applicable]	Lung Adenocarcinoma	[Not Available]	2006	[Not Available]	-23863	Alive	TUMOR FREE	151	NA	[Not Available]	NA	NA	NA	NA	[Not Available]	NA	NA	0	151	0	151	NA	NA	0	151	NA	4.87097
TCGA-05-5425	I	TCGA-05-5425-01	LUAD	68	MALE	[Not Available]	Stage IIB	[Not Applicable]	Lung Adenocarcinoma	[Not Available]	2009	[Not Available]	-25020	Alive	WITH TUMOR	882	NA	[Not Available]	NA	NA	NA	486	[Not Applicable]	NA	NA	0	882	0	882	NA	NA	1	486	NA	28.4516
TCGA-05-5428	II	TCGA-05-5428-01	LUAD	57	MALE	[Not Available]	Stage IIA	[Not Applicable]	Lung Adenocarcinoma	[Not Available]	2010	[Not Available]	-21061	Alive	TUMOR FREE	670	NA	[Not Available]	NA	NA	NA	NA	Complete Remission/Response	NA	NA	0	670	0	670	0	670	0	670	NA	21.6129
TCGA-05-5429	III	TCGA-05-5429-01	LUAD	60	MALE	[Not Available]	Stage IIIA	[Not Applicable]	Lung Adenocarcinoma	[Not Available]	2010	[Not Available]	-22066	Dead	TUMOR FREE	NA	275	[Not Available]	NA	NA	NA	NA	[Not Applicable]	NA	NA	1	275	0	275	NA	NA	0	275	NA	8.87097
TCGA-05-5715	II	TCGA-05-5715-01	LUAD	69	FEMALE	[Not Available]	Stage IB	[Not Applicable]	Lung Adenocarcinoma	[Not Available]	2010	[Not Available]	-25383	Alive	TUMOR FREE	62	NA	[Not Available]	NA	NA	NA	NA	[Not Available]	NA	NA	0	62	0	62	NA	NA	0	62	NA	2
TCGA-06-0125	IV	TCGA-06-0125-01	GBM	63	FEMALE	WHITE	[Not Available]	[Not Applicable]	Untreated primary (de novo) GBM	[Not Available]	2001	[Not Available]	-23343	Dead	WITH TUMOR	1439	1448	[Not Available]	Progression of Disease	[Not Applicable]	[Not Applicable]	797	[Not Available]	NA	NA	1	1448	1	1448	NA	NA	1	797	NA	46.7097
TCGA-06-0129	I	TCGA-06-0129-01	GBM	30	MALE	ASIAN	[Not Available]	[Not Applicable]	Untreated primary (de novo) GBM	[Not Available]	2002	[Not Available]	-11284	Dead	WITH TUMOR	989	1024	[Not Available]	Progression of Disease	[Not Applicable]	[Not Applicable]	148	[Not Available]	NA	NA	1	1024	1	1024	NA	NA	1	148	NA	33.0323
TCGA-06-0130	I	TCGA-06-0130-01	GBM	54	MALE	WHITE	[Not Available]	[Not Applicable]	Untreated primary (de novo) GBM	[Not Available]	2003	[Not Available]	-19812	Dead	WITH TUMOR	320	394	[Not Available]	Progression of Disease	[Not Applicable]	[Not Applicable]	244	[Not Available]	NA	NA	1	394	1	394	NA	NA	1	244	NA	12.7097
TCGA-06-0132	I	TCGA-06-0132-01	GBM	49	MALE	WHITE	[Not Available]	[Not Applicable]	Untreated primary (de novo) GBM	[Not Available]	2007	[Not Available]	-18125	Dead	WITH TUMOR	570	771	[Not Available]	Progression of Disease	[Not Applicable]	[Not Applicable]	482	[Not Available]	NA	NA	1	771	1	771	NA	NA	1	482	NA	24.871
TCGA-06-0141	II	TCGA-06-0141-01	GBM	62	MALE	WHITE	[Not Available]	[Not Applicable]	Untreated primary (de novo) GBM	[Not Available]	2000	[Not Available]	-22926	Dead	WITH TUMOR	280	313	[Not Available]	Progression of Disease	[Not Applicable]	[Not Applicable]	145	[Not Available]	NA	NA	1	313	1	313	NA	NA	1	145	NA	10.0968
TCGA-06-0157	II	TCGA-06-0157-01	GBM	63	FEMALE	WHITE	[Not Available]	[Not Applicable]	Untreated primary (de novo) GBM	[Not Available]	1998	[Not Available]	-23128	Dead	WITH TUMOR	97	97	[Not Available]	NA	NA	NA	NA	[Not Available]	NA	NA	1	97	1	97	NA	NA	1	97	NA	3.12903
TCGA-06-0158	I	TCGA-06-0158-01	GBM	73	MALE	WHITE	[Not Available]	[Not Applicable]	Untreated primary (de novo) GBM	[Not Available]	1998	[Not Available]	-26856	Dead	WITH TUMOR	166	329	[Not Available]	Progression of Disease	[Not Applicable]	[Not Applicable]	90	[Not Available]	NA	NA	1	329	1	329	NA	NA	1	90	NA	10.6129
TCGA-06-0168	I	TCGA-06-0168-01	GBM	59	FEMALE	WHITE	[Not Available]	[Not Applicable]	Untreated primary (de novo) GBM	[Not Available]	2002	[Not Available]	-21776	Dead	WITH TUMOR	579	598	[Not Available]	Progression of Disease	[Not Applicable]	[Not Applicable]	461	[Not Available]	NA	NA	1	598	1	598	NA	NA	1	461	NA	19.2903
TCGA-06-0174	IV	TCGA-06-0174-01	GBM	54	MALE	WHITE	[Not Available]	[Not Applicable]	Untreated primary (de novo) GBM	[Not Available]	2003	[Not Available]	-19824	Dead	WITH TUMOR	67	98	[Not Available]	Progression of Disease	[Not Applicable]	[Not Applicable]	47	[Not Available]	NA	NA	1	98	1	98	NA	NA	1	47	NA	3.16129
TCGA-06-0184	II	TCGA-06-0184-01	GBM	63	MALE	WHITE	[Not Available]	[Not Applicable]	Untreated primary (de novo) GBM	[Not Available]	2005	[Not Available]	-23317	Dead	WITH TUMOR	NA	2126	[Not Available]	NA	[Not Applicable]	[Not Applicable]	1276	[Not Available]	NA	NA	1	2126	1	2126	NA	NA	1	1276	NA	68.5806
TCGA-06-0187	III	TCGA-06-0187-01	GBM	69	MALE	WHITE	[Not Available]	[Not Applicable]	Untreated primary (de novo) GBM	[Not Available]	2006	[Not Available]	-25318	Dead	WITH TUMOR	801	828	[Not Available]	Recurrence	[Not Applicable]	[Not Applicable]	531	[Not Available]	NA	NA	1	828	1	828	NA	NA	1	531	NA	26.7097
TCGA-06-0190	II	TCGA-06-0190-01	GBM	62	MALE	WHITE	[Not Available]	[Not Applicable]	Untreated primary (de novo) GBM	[Not Available]	2006	[Not Available]	-22835	Dead	WITH TUMOR	313	317	[Not Available]	Progression of Disease	[Not Applicable]	[Not Applicable]	88	[Not Available]	NA	NA	1	317	1	317	NA	NA	1	88	NA	10.2258
TCGA-06-0210	IV	TCGA-06-0210-01	GBM	72	FEMALE	WHITE	[Not Available]	[Not Applicable]	Untreated primary (de novo) GBM	[Not Available]	1997	[Not Available]	-26600	Dead	WITH TUMOR	151	225	[Not Available]	Progression of Disease	[Not Applicable]	[Not Applicable]	67	[Not Available]	NA	NA	1	225	1	225	NA	NA	1	67	NA	7.25806
TCGA-06-0211	II	TCGA-06-0211-01	GBM	47	MALE	WHITE	[Not Available]	[Not Applicable]	Untreated primary (de novo) GBM	[Not Available]	1997	[Not Available]	-17515	Dead	WITH TUMOR	360	360	[Not Available]	Progression of Disease	[Not Applicable]	[Not Applicable]	53	[Not Available]	NA	NA	1	360	1	360	NA	NA	1	53	NA	11.6129
TCGA-06-0219	II	TCGA-06-0219-01	GBM	67	MALE	WHITE	[Not Available]	[Not Applicable]	Untreated primary (de novo) GBM	[Not Available]	2000	[Not Available]	-24488	Dead	WITH TUMOR	11	22	[Not Available]	NA	NA	NA	NA	[Not Available]	NA	NA	1	22	1	22	NA	NA	1	22	NA	0.709677
TCGA-06-0238	II	TCGA-06-0238-01	GBM	46	MALE	WHITE	[Not Available]	[Not Applicable]	Untreated primary (de novo) GBM	[Not Available]	2007	[Not Available]	-17037	Dead	WITH TUMOR	359	405	[Not Available]	Progression of Disease	[Not Applicable]	[Not Applicable]	311	[Not Available]	NA	NA	1	405	1	405	NA	NA	1	311	NA	13.0645
TCGA-06-0644	I	TCGA-06-0644-01	GBM	71	MALE	BLACK OR AFRICAN AMERICAN	[Not Available]	[Not Applicable]	Untreated primary (de novo) GBM	[Not Available]	2007	[Not Available]	-26247	Dead	WITH TUMOR	NA	384	[Not Available]	Recurrence	[Not Applicable]	[Not Applicable]	85	[Not Available]	NA	NA	1	384	1	384	NA	NA	1	85	NA	12.3871
TCGA-06-0645	I	TCGA-06-0645-01	GBM	55	FEMALE	WHITE	[Not Available]	[Not Applicable]	Untreated primary (de novo) GBM	[Not Available]	2007	[Not Available]	-20449	Dead	WITH TUMOR	98	175	[Not Available]	NA	NA	NA	NA	[Not Available]	NA	NA	1	175	1	175	NA	NA	1	175	NA	5.64516
TCGA-06-0646	II	TCGA-06-0646-01	GBM	60	MALE	WHITE	[Not Available]	[Not Applicable]	Untreated primary (de novo) GBM	[Not Available]	2007	[Not Available]	-22273	Dead	WITH TUMOR	136	175	[Not Available]	Progression of Disease	[Not Applicable]	[Not Applicable]	90	[Not Available]	NA	NA	1	175	1	175	NA	NA	1	90	NA	5.64516
TCGA-06-0649	II	TCGA-06-0649-01	GBM	73	FEMALE	BLACK OR AFRICAN AMERICAN	[Not Available]	[Not Applicable]	Untreated primary (de novo) GBM	[Not Available]	2007	[Not Available]	-26796	Dead	WITH TUMOR	62	64	[Not Available]	NA	NA	NA	NA	[Not Available]	NA	NA	1	64	1	64	NA	NA	1	64	NA	2.06452
TCGA-06-0686	IV	TCGA-06-0686-01	GBM	53	MALE	WHITE	[Not Available]	[Not Applicable]	Untreated primary (de novo) GBM	[Not Available]	2008	[Not Available]	-19503	Dead	WITH TUMOR	NA	432	[Not Available]	Progression of Disease	[Not Applicable]	[Not Applicable]	160	[Not Available]	NA	NA	1	432	1	432	NA	NA	1	160	NA	13.9355
TCGA-06-0743	IV	TCGA-06-0743-01	GBM	69	MALE	WHITE	[Not Available]	[Not Applicable]	Untreated primary (de novo) GBM	[Not Available]	2006	[Not Available]	-25434	Dead	WITH TUMOR	NA	803	[Not Available]	Progression of Disease	[Not Applicable]	[Not Applicable]	176	[Not Available]	NA	NA	1	803	1	803	NA	NA	1	176	NA	25.9032
TCGA-06-0744	IV	TCGA-06-0744-01	GBM	66	MALE	WHITE	[Not Available]	[Not Applicable]	Untreated primary (de novo) GBM	[Not Available]	2007	[Not Available]	-24471	Dead	WITH TUMOR	NA	1426	[Not Available]	NA	[Not Applicable]	[Not Applicable]	1277	[Not Available]	NA	NA	1	1426	1	1426	NA	NA	1	1277	NA	46
TCGA-06-0745	II	TCGA-06-0745-01	GBM	59	MALE	WHITE	[Not Available]	[Not Applicable]	Untreated primary (de novo) GBM	[Not Available]	2007	[Not Available]	-21884	Dead	WITH TUMOR	164	239	[Not Available]	Progression of Disease	[Not Applicable]	[Not Applicable]	92	[Not Available]	NA	NA	1	239	1	239	NA	NA	1	92	NA	7.70968
TCGA-06-0747	II	TCGA-06-0747-01	GBM	53	MALE	WHITE	[Not Available]	[Not Applicable]	Untreated primary (de novo) GBM	[Not Available]	2007	[Not Available]	-19657	Dead	WITH TUMOR	82	82	[Not Available]	NA	NA	NA	NA	[Not Available]	NA	NA	1	82	1	82	NA	NA	1	82	NA	2.64516
TCGA-06-0749	I	TCGA-06-0749-01	GBM	50	MALE	BLACK OR AFRICAN AMERICAN	[Not Available]	[Not Applicable]	Untreated primary (de novo) GBM	[Not Available]	2008	[Not Available]	-18571	Dead	WITH TUMOR	66	82	[Not Available]	NA	NA	NA	NA	[Not Available]	NA	NA	1	82	1	82	NA	NA	1	82	NA	2.64516
TCGA-06-0750	II	TCGA-06-0750-01	GBM	43	MALE	WHITE	[Not Available]	[Not Applicable]	Untreated primary (de novo) GBM	[Not Available]	2008	[Not Available]	-16018	Dead	WITH TUMOR	28	28	[Not Available]	NA	NA	NA	NA	[Not Available]	NA	NA	1	28	1	28	NA	NA	1	28	NA	0.903226
TCGA-06-0878	II	TCGA-06-0878-01	GBM	74	MALE	WHITE	[Not Available]	[Not Applicable]	Untreated primary (de novo) GBM	[Not Available]	2008	[Not Available]	-27319	Alive	WITH TUMOR	218	NA	[Not Available]	Recurrence	[Not Applicable]	[Not Applicable]	66	[Not Available]	NA	NA	0	218	0	218	NA	NA	1	66	NA	7.03226
TCGA-06-0882	II	TCGA-06-0882-01	GBM	30	MALE	WHITE	[Not Available]	[Not Applicable]	Untreated primary (de novo) GBM	[Not Available]	2008	[Not Available]	-11112	Dead	WITH TUMOR	NA	632	[Not Available]	Recurrence	[Not Applicable]	[Not Applicable]	213	[Not Available]	NA	NA	1	632	1	632	NA	NA	1	213	NA	20.3871
TCGA-06-1804	IV	TCGA-06-1804-01	GBM	81	FEMALE	WHITE	[Not Available]	[Not Applicable]	Untreated primary (de novo) GBM	[Not Available]	2009	[Not Available]	-29802	Dead	WITH TUMOR	414	414	[Not Available]	NA	NA	NA	NA	[Not Available]	NA	NA	1	414	1	414	NA	NA	1	414	NA	13.3548
TCGA-06-2557	I	TCGA-06-2557-01	GBM	76	MALE	BLACK OR AFRICAN AMERICAN	[Not Available]	[Not Applicable]	Untreated primary (de novo) GBM	[Not Available]	2008	[Not Available]	-27980	Dead	WITH TUMOR	33	33	[Not Available]	NA	NA	NA	NA	[Not Available]	NA	NA	1	33	1	33	NA	NA	1	33	NA	1.06452
TCGA-06-2558	IV	TCGA-06-2558-01	GBM	75	FEMALE	WHITE	[Not Available]	[Not Applicable]	Untreated primary (de novo) GBM	[Not Available]	2008	[Not Available]	-27511	Dead	NA	23	380	[Not Available]	NA	NA	NA	NA	[Not Available]	NA	NA	1	380	NA	380	NA	NA	0	380	NA	12.2581
TCGA-06-2559	IV	TCGA-06-2559-01	GBM	83	MALE	WHITE	[Not Available]	[Not Applicable]	Untreated primary (de novo) GBM	[Not Available]	2009	[Not Available]	-30580	Dead	WITH TUMOR	150	150	[Not Available]	NA	NA	NA	NA	[Not Available]	NA	NA	1	150	1	150	NA	NA	1	150	NA	4.83871
TCGA-06-2561	I	TCGA-06-2561-01	GBM	53	FEMALE	WHITE	[Not Available]	[Not Applicable]	Untreated primary (de novo) GBM	[Not Available]	2009	[Not Available]	-19505	Dead	WITH TUMOR	NA	537	[Not Available]	Recurrence	[Not Applicable]	[Not Applicable]	78	[Not Available]	NA	NA	1	537	1	537	NA	NA	1	78	NA	17.3226
TCGA-06-2562	I	TCGA-06-2562-01	GBM	81	MALE	WHITE	[Not Available]	[Not Applicable]	Untreated primary (de novo) GBM	[Not Available]	2009	[Not Available]	-29753	Dead	WITH TUMOR	NA	382	[Not Available]	Progression of Disease	[Not Applicable]	[Not Applicable]	151	[Not Available]	NA	NA	1	382	1	382	NA	NA	1	151	NA	12.3226
TCGA-06-2564	IV	TCGA-06-2564-01	GBM	50	MALE	WHITE	[Not Available]	[Not Applicable]	Untreated primary (de novo) GBM	[Not Available]	2009	[Not Available]	-18435	Alive	WITH TUMOR	181	NA	[Not Available]	NA	NA	NA	NA	[Not Available]	NA	NA	0	181	0	181	NA	NA	0	181	NA	5.83871
TCGA-06-2565	IV	TCGA-06-2565-01	GBM	59	MALE	ASIAN	[Not Available]	[Not Applicable]	Untreated primary (de novo) GBM	[Not Available]	2009	[Not Available]	-21559	Dead	WITH TUMOR	NA	506	[Not Available]	Progression of Disease	[Not Applicable]	[Not Applicable]	178	[Not Available]	NA	NA	1	506	1	506	NA	NA	1	178	NA	16.3226
TCGA-06-2567	I	TCGA-06-2567-01	GBM	65	MALE	WHITE	[Not Available]	[Not Applicable]	Untreated primary (de novo) GBM	[Not Available]	2009	[Not Available]	-23759	Dead	WITH TUMOR	133	133	[Not Available]	NA	NA	NA	NA	[Not Available]	NA	NA	1	133	1	133	NA	NA	1	133	NA	4.29032
TCGA-06-2569	IV	TCGA-06-2569-01	GBM	24	FEMALE	BLACK OR AFRICAN AMERICAN	[Not Available]	[Not Applicable]	Untreated primary (de novo) GBM	[Not Available]	2009	[Not Available]	-8922	Alive	WITH TUMOR	13	NA	[Not Available]	NA	NA	NA	NA	[Not Available]	NA	NA	0	13	0	13	NA	NA	0	13	NA	0.419355
TCGA-06-2570	I	TCGA-06-2570-01	GBM	21	FEMALE	WHITE	[Not Available]	[Not Applicable]	Untreated primary (de novo) GBM	[Not Available]	2009	[Not Available]	-7936	Alive	TUMOR FREE	958	NA	[Not Available]	NA	NA	NA	NA	[Not Available]	NA	NA	0	958	0	958	NA	NA	0	958	NA	30.9032
TCGA-06-5408	III	TCGA-06-5408-01	GBM	54	FEMALE	WHITE	[Not Available]	[Not Applicable]	Untreated primary (de novo) GBM	[Not Available]	2009	[Not Available]	-20063	Dead	WITH TUMOR	342	357	[Not Available]	Progression of Disease	[Not Applicable]	[Not Applicable]	158	[Not Available]	NA	NA	1	357	1	357	NA	NA	1	158	NA	11.5161
TCGA-06-5410	I	TCGA-06-5410-01	GBM	72	FEMALE	WHITE	[Not Available]	[Not Applicable]	Untreated primary (de novo) GBM	[Not Available]	2010	[Not Available]	-26395	Dead	WITH TUMOR	108	108	[Not Available]	NA	NA	NA	NA	[Not Available]	NA	NA	1	108	1	108	NA	NA	1	108	NA	3.48387
TCGA-06-5411	I	TCGA-06-5411-01	GBM	51	MALE	WHITE	[Not Available]	[Not Applicable]	Untreated primary (de novo) GBM	[Not Available]	2010	[Not Available]	-18832	Dead	WITH TUMOR	254	254	[Not Available]	Progression of Disease	[Not Applicable]	[Not Applicable]	214	[Not Available]	NA	NA	1	254	1	254	NA	NA	1	214	NA	8.19355
TCGA-06-5412	II	TCGA-06-5412-01	GBM	78	FEMALE	WHITE	[Not Available]	[Not Applicable]	Untreated primary (de novo) GBM	[Not Available]	2010	[Not Available]	-28762	Dead	WITH TUMOR	138	138	[Not Available]	Progression of Disease	[Not Applicable]	[Not Applicable]	88	[Not Available]	NA	NA	1	138	1	138	NA	NA	1	88	NA	4.45161
TCGA-06-5413	II	TCGA-06-5413-01	GBM	67	MALE	WHITE	[Not Available]	[Not Applicable]	Untreated primary (de novo) GBM	[Not Available]	2010	[Not Available]	-24477	Alive	WITH TUMOR	268	NA	[Not Available]	Progression of Disease	[Not Applicable]	[Not Applicable]	195	[Not Available]	NA	NA	0	268	0	268	NA	NA	1	195	NA	8.64516
TCGA-06-5414	II	TCGA-06-5414-01	GBM	61	MALE	WHITE	[Not Available]	[Not Applicable]	Untreated primary (de novo) GBM	[Not Available]	2010	[Not Available]	-22527	Alive	WITH TUMOR	273	NA	[Not Available]	Progression of Disease	[Not Applicable]	[Not Applicable]	167	[Not Available]	NA	NA	0	273	0	273	NA	NA	1	167	NA	8.80645
TCGA-06-5415	IV	TCGA-06-5415-01	GBM	60	MALE	WHITE	[Not Available]	[Not Applicable]	Untreated primary (de novo) GBM	[Not Available]	2010	[Not Available]	-22213	Alive	WITH TUMOR	260	NA	[Not Available]	NA	NA	NA	NA	[Not Available]	NA	NA	0	260	0	260	NA	NA	0	260	NA	8.3871
TCGA-06-5416	IV	TCGA-06-5416-01	GBM	23	FEMALE	WHITE	[Not Available]	[Not Applicable]	Untreated primary (de novo) GBM	[Not Available]	2010	[Not Available]	-8533	Alive	WITH TUMOR	204	NA	[Not Available]	NA	NA	NA	NA	[Not Available]	NA	NA	0	204	0	204	NA	NA	0	204	NA	6.58065
TCGA-06-5417	IV	TCGA-06-5417-01	GBM	45	FEMALE	WHITE	[Not Available]	[Not Applicable]	Untreated primary (de novo) GBM	[Not Available]	2010	[Not Available]	-16572	Alive	WITH TUMOR	155	NA	[Not Available]	NA	NA	NA	NA	[Not Available]	NA	NA	0	155	0	155	NA	NA	0	155	NA	5
TCGA-06-5418	II	TCGA-06-5418-01	GBM	75	FEMALE	WHITE	[Not Available]	[Not Applicable]	Untreated primary (de novo) GBM	[Not Available]	2010	[Not Available]	-27584	Dead	WITH TUMOR	83	83	[Not Available]	NA	NA	NA	NA	[Not Available]	NA	NA	1	83	1	83	NA	NA	1	83	NA	2.67742
TCGA-06-5856	IV	TCGA-06-5856-01	GBM	58	MALE	WHITE	[Not Available]	[Not Applicable]	Untreated primary (de novo) GBM	[Not Available]	2010	[Not Available]	-21232	Dead	WITH TUMOR	114	114	[Not Available]	NA	NA	NA	NA	[Not Available]	NA	NA	1	114	1	114	NA	NA	1	114	NA	3.67742
TCGA-06-5858	IV	TCGA-06-5858-01	GBM	45	FEMALE	WHITE	[Not Available]	[Not Applicable]	Untreated primary (de novo) GBM	[Not Available]	2010	[Not Available]	-16662	Alive	WITH TUMOR	187	NA	[Not Available]	Progression of Disease	[Not Applicable]	[Not Applicable]	97	[Not Available]	NA	NA	0	187	0	187	NA	NA	1	97	NA	6.03226
TCGA-06-5859	I	TCGA-06-5859-01	GBM	63	MALE	WHITE	[Not Available]	[Not Applicable]	Untreated primary (de novo) GBM	[Not Available]	2011	[Not Available]	-23211	Alive	WITH TUMOR	139	NA	[Not Available]	NA	NA	NA	NA	[Not Available]	NA	NA	0	139	0	139	NA	NA	0	139	NA	4.48387
TCGA-08-0386	IV	TCGA-08-0386-01	GBM	74	MALE	WHITE	[Not Available]	[Not Applicable]	Untreated primary (de novo) GBM	[Not Available]	2005	[Not Available]	-27053	Dead	WITH TUMOR	478	548	[Not Available]	Recurrence	[Not Applicable]	[Not Applicable]	427	[Not Available]	NA	NA	1	548	1	548	NA	NA	1	427	NA	17.6774
TCGA-09-0364	II	TCGA-09-0364-01	OV	80	FEMALE	WHITE	[Not Applicable]	Stage IIC	Serous Cystadenocarcinoma	G3	1998	[Not Available]	-29262	Dead	WITH TUMOR	NA	887	[Not Available]	Recurrence	[Not Applicable]	[Not Applicable]	395	Complete Remission/Response	NA	NA	1	887	1	887	1	395	1	395	NA	28.6129
TCGA-09-1670	I	TCGA-09-1670-01	OV	57	FEMALE	WHITE	[Not Applicable]	Stage IIIA	Serous Cystadenocarcinoma	G3	2005	[Not Available]	-21147	Alive	WITH TUMOR	547	NA	[Not Available]	Recurrence	[Not Applicable]	[Not Applicable]	547	Complete Remission/Response	NA	NA	0	547	0	547	1	547	1	547	NA	17.6452
TCGA-09-1673	II	TCGA-09-1673-01	OV	50	FEMALE	WHITE	[Not Applicable]	Stage IV	Serous Cystadenocarcinoma	G3	2008	[Not Available]	-18599	Alive	WITH TUMOR	92	NA	[Not Available]	NA	NA	NA	NA	[Not Available]	NA	NA	0	92	0	92	NA	NA	0	92	NA	2.96774
TCGA-09-1674	IV	TCGA-09-1674-01	OV	79	FEMALE	WHITE	[Not Applicable]	Stage IIIC	Serous Cystadenocarcinoma	G3	2008	[Not Available]	-28878	Alive	WITH TUMOR	260	NA	[Not Available]	NA	NA	NA	NA	Complete Remission/Response	NA	NA	0	260	0	260	0	260	0	260	NA	8.3871
TCGA-09-2044	II	TCGA-09-2044-01	OV	77	FEMALE	ASIAN	[Not Applicable]	Stage IIB	Serous Cystadenocarcinoma	G3	2009	[Not Available]	-28231	Alive	TUMOR FREE	186	NA	[Not Available]	NA	NA	NA	NA	Complete Remission/Response	NA	NA	0	186	0	186	0	186	0	186	NA	6
TCGA-09-2045	III	TCGA-09-2045-01	OV	50	FEMALE	ASIAN	[Not Applicable]	Stage IV	Serous Cystadenocarcinoma	G2	1996	[Not Available]	-18285	Dead	WITH TUMOR	NA	1069	[Not Available]	Recurrence	[Not Applicable]	[Not Applicable]	631	Stable Disease	NA	NA	1	1069	1	1069	NA	NA	1	631	NA	34.4839
TCGA-09-2051	III	TCGA-09-2051-01	OV	42	FEMALE	WHITE	[Not Applicable]	Stage IIIC	Serous Cystadenocarcinoma	G3	2004	[Not Available]	-15650	Alive	TUMOR FREE	1919	NA	[Not Available]	Recurrence	[Not Applicable]	[Not Applicable]	583	Complete Remission/Response	NA	NA	0	1919	0	1919	1	583	1	583	NA	61.9032
TCGA-10-0928	III	TCGA-10-0928-01	OV	71	FEMALE	WHITE	[Not Applicable]	Stage IIIC	Serous Cystadenocarcinoma	G3	2000	[Not Available]	-26066	Dead	WITH TUMOR	563	563	[Not Available]	NA	NA	NA	NA	[Not Available]	NA	NA	1	563	1	563	NA	NA	1	563	NA	18.1613
TCGA-12-0616	II	TCGA-12-0616-01	GBM	36	FEMALE	WHITE	[Not Available]	[Not Applicable]	Untreated primary (de novo) GBM	[Not Available]	2006	[Not Available]	-13451	Dead	WITH TUMOR	439	448	[Not Available]	Progression of Disease	[Not Applicable]	[Not Applicable]	398	[Not Available]	NA	NA	1	448	1	448	NA	NA	1	398	NA	14.4516
TCGA-12-0618	IV	TCGA-12-0618-01	GBM	49	MALE	WHITE	[Not Available]	[Not Applicable]	Untreated primary (de novo) GBM	[Not Available]	2003	[Not Available]	-18071	Dead	NA	50	395	[Not Available]	NA	NA	NA	NA	[Not Available]	NA	NA	1	395	NA	395	NA	NA	0	395	NA	12.7419
TCGA-12-0619	II	TCGA-12-0619-01	GBM	60	MALE	WHITE	[Not Available]	[Not Applicable]	Untreated primary (de novo) GBM	[Not Available]	2003	[Not Available]	-21920	Dead	WITH TUMOR	316	1062	[Not Available]	Progression of Disease	[Not Applicable]	[Not Applicable]	203	[Not Available]	NA	NA	1	1062	1	1062	NA	NA	1	203	NA	34.2581
TCGA-12-0821	IV	TCGA-12-0821-01	GBM	62	MALE	WHITE	[Not Available]	[Not Applicable]	Untreated primary (de novo) GBM	[Not Available]	1998	[Not Available]	-22949	Dead	WITH TUMOR	323	323	[Not Available]	Recurrence	[Not Applicable]	[Not Applicable]	259	[Not Available]	NA	NA	1	323	1	323	NA	NA	1	259	NA	10.4194
TCGA-12-1597	IV	TCGA-12-1597-01	GBM	62	FEMALE	WHITE	[Not Available]	[Not Applicable]	Untreated primary (de novo) GBM	[Not Available]	2002	[Not Available]	-22865	Dead	WITH TUMOR	427	675	[Not Available]	Progression of Disease	[Not Applicable]	[Not Applicable]	180	[Not Available]	NA	NA	1	675	1	675	NA	NA	1	180	NA	21.7742
TCGA-12-3650	IV	TCGA-12-3650-01	GBM	46	MALE	WHITE	[Not Available]	[Not Applicable]	Untreated primary (de novo) GBM	[Not Available]	2008	[Not Available]	-17138	Dead	WITH TUMOR	333	333	[Not Available]	Progression of Disease	[Not Applicable]	[Not Applicable]	239	[Not Available]	NA	NA	1	333	1	333	NA	NA	1	239	NA	10.7419
TCGA-12-3653	III	TCGA-12-3653-01	GBM	34	FEMALE	WHITE	[Not Available]	[Not Applicable]	Untreated primary (de novo) GBM	[Not Available]	2008	[Not Available]	-12529	Dead	WITH TUMOR	357	442	[Not Available]	Progression of Disease	[Not Applicable]	[Not Applicable]	224	[Not Available]	NA	NA	1	442	1	442	NA	NA	1	224	NA	14.2581
TCGA-12-5295	II	TCGA-12-5295-01	GBM	60	FEMALE	WHITE	[Not Available]	[Not Applicable]	Untreated primary (de novo) GBM	[Not Available]	2008	[Not Available]	-22161	Dead	WITH TUMOR	399	454	[Not Available]	Progression of Disease	[Not Applicable]	[Not Applicable]	399	[Not Available]	NA	NA	1	454	1	454	NA	NA	1	399	NA	14.6452
TCGA-12-5299	II	TCGA-12-5299-01	GBM	56	FEMALE	WHITE	[Not Available]	[Not Applicable]	Untreated primary (de novo) GBM	[Not Available]	2009	[Not Available]	-20463	Dead	WITH TUMOR	98	98	[Not Available]	NA	NA	NA	NA	[Not Available]	NA	NA	1	98	1	98	NA	NA	1	98	NA	3.16129
TCGA-13-0893	III	TCGA-13-0893-01	OV	48	FEMALE	BLACK OR AFRICAN AMERICAN	[Not Applicable]	Stage IIIC	Serous Cystadenocarcinoma	G3	2003	[Not Available]	-17573	Dead	WITH TUMOR	1319	1319	[Not Available]	Recurrence	[Not Applicable]	[Not Applicable]	461	Partial Remission/Response	NA	NA	1	1319	1	1319	NA	NA	1	461	NA	42.5484
TCGA-13-0899	II	TCGA-13-0899-01	OV	60	FEMALE	WHITE	[Not Applicable]	Stage IIIC	Serous Cystadenocarcinoma	G3	2004	[Not Available]	-22031	Dead	WITH TUMOR	NA	2012	[Not Available]	Recurrence	[Not Applicable]	[Not Applicable]	547	Complete Remission/Response	NA	NA	1	2012	1	2012	1	547	1	547	NA	64.9032
TCGA-13-0913	IV	TCGA-13-0913-01	OV	53	FEMALE	WHITE	[Not Applicable]	Stage IIIC	Serous Cystadenocarcinoma	G3	2006	[Not Available]	-19573	Alive	WITH TUMOR	3325	NA	[Not Available]	Recurrence	[Not Applicable]	[Not Applicable]	871	Complete Remission/Response	NA	NA	0	3325	0	3325	1	871	1	871	NA	107.258
TCGA-13-1411	I	TCGA-13-1411-01	OV	81	FEMALE	WHITE	[Not Applicable]	Stage IIIC	Serous Cystadenocarcinoma	G3	2008	[Not Available]	-29874	Dead	WITH TUMOR	NA	531	[Not Available]	NA	[Not Applicable]	[Not Applicable]	238	Partial Remission/Response	NA	NA	1	531	1	531	NA	NA	1	238	NA	17.129
TCGA-13-1481	IV	TCGA-13-1481-01	OV	76	FEMALE	WHITE	[Not Applicable]	Stage IIIC	Serous Cystadenocarcinoma	G2	2000	[Not Available]	-27898	Dead	TUMOR FREE	2648	2648	[Not Available]	NA	NA	NA	NA	Complete Remission/Response	NA	NA	1	2648	0	2648	0	2648	0	2648	NA	85.4194
TCGA-13-1498	III	TCGA-13-1498-01	OV	73	FEMALE	WHITE	[Not Applicable]	Stage IIIC	Serous Cystadenocarcinoma	G3	2006	[Not Available]	-26820	Dead	WITH TUMOR	NA	2012	[Not Available]	Progression of Disease	[Not Applicable]	[Not Applicable]	534	Partial Remission/Response	NA	NA	1	2012	1	2012	NA	NA	1	534	NA	64.9032
TCGA-13-1507	III	TCGA-13-1507-01	OV	77	FEMALE	WHITE	[Not Applicable]	Stage IIIC	Serous Cystadenocarcinoma	G3	2008	[Not Available]	-28445	Dead	WITH TUMOR	NA	1993	[Not Available]	NA	[Not Applicable]	[Not Applicable]	324	Complete Remission/Response	NA	NA	1	1993	1	1993	1	324	1	324	NA	64.2903
TCGA-13-1511	II	TCGA-13-1511-01	OV	52	FEMALE	ASIAN	[Not Applicable]	Stage IV	Serous Cystadenocarcinoma	G3	2008	[Not Available]	-19258	Dead	WITH TUMOR	NA	1650	[Not Available]	NA	[Not Applicable]	[Not Applicable]	459	Partial Remission/Response	NA	NA	1	1650	1	1650	NA	NA	1	459	NA	53.2258
TCGA-13-1512	III	TCGA-13-1512-01	OV	49	FEMALE	WHITE	[Not Applicable]	Stage IIIC	Serous Cystadenocarcinoma	G3	2008	[Not Available]	-18134	Alive	WITH TUMOR	442	NA	[Not Available]	NA	[Not Applicable]	[Not Applicable]	427	[Not Available]	NA	NA	0	442	0	442	NA	NA	1	427	NA	14.2581
TCGA-13-2060	III	TCGA-13-2060-01	OV	51	FEMALE	WHITE	[Not Applicable]	Stage IV	Serous Cystadenocarcinoma	G3	2009	[Not Available]	-18635	Alive	WITH TUMOR	2369	NA	[Not Available]	NA	[Not Applicable]	[Not Applicable]	1475	Complete Remission/Response	NA	NA	0	2369	0	2369	NA	NA	1	1475	NA	76.4194
TCGA-13-A5FT	II	TCGA-13-A5FT-01	OV	67	FEMALE	BLACK OR AFRICAN AMERICAN	[Not Applicable]	Stage IIIC	Serous Cystadenocarcinoma	G3	2009	[Not Available]	-24743	Alive	TUMOR FREE	2143	NA	[Not Available]	NA	NA	NA	NA	Complete Remission/Response	NA	NA	0	2143	0	2143	0	2143	0	2143	NA	69.129
TCGA-14-0781	II	TCGA-14-0781-01	GBM	49	MALE	BLACK OR AFRICAN AMERICAN	[Not Available]	[Not Applicable]	Untreated primary (de novo) GBM	[Not Available]	2003	[Not Available]	-17903	Dead	WITH TUMOR	29	29	[Not Available]	NA	NA	NA	NA	[Not Available]	NA	NA	1	29	1	29	NA	NA	1	29	NA	0.935484
TCGA-14-0787	IV	TCGA-14-0787-01	GBM	69	MALE	ASIAN	[Not Available]	[Not Applicable]	Untreated primary (de novo) GBM	[Not Available]	1999	[Not Available]	-25326	Dead	NA	68	68	[Not Available]	NA	NA	NA	NA	[Not Available]	NA	NA	1	68	NA	68	NA	NA	0	68	NA	2.19355
TCGA-14-0789	II	TCGA-14-0789-01	GBM	54	MALE	WHITE	[Not Available]	[Not Applicable]	Untreated primary (de novo) GBM	[Not Available]	2005	[Not Available]	-20050	Dead	NA	342	342	[Not Available]	Progression of Disease	[Not Applicable]	[Not Applicable]	105	[Not Available]	NA	NA	1	342	NA	342	NA	NA	1	105	NA	11.0323
TCGA-14-0790	III	TCGA-14-0790-01	GBM	64	FEMALE	WHITE	[Not Available]	[Not Applicable]	Untreated primary (de novo) GBM	[Not Available]	2006	[Not Available]	-23674	Dead	WITH TUMOR	419	419	[Not Available]	NA	NA	NA	NA	[Not Available]	NA	NA	1	419	1	419	NA	NA	1	419	NA	13.5161
TCGA-14-0817	II	TCGA-14-0817-01	GBM	69	FEMALE	WHITE	[Not Available]	[Not Applicable]	Untreated primary (de novo) GBM	[Not Available]	2002	[Not Available]	-25425	Dead	NA	164	164	[Not Available]	NA	NA	NA	NA	[Not Available]	NA	NA	1	164	NA	164	NA	NA	0	164	NA	5.29032
TCGA-14-0871	IV	TCGA-14-0871-01	GBM	74	FEMALE	WHITE	[Not Available]	[Not Applicable]	Untreated primary (de novo) GBM	[Not Available]	1998	[Not Available]	-27387	Dead	NA	880	880	[Not Available]	NA	NA	NA	NA	[Not Available]	NA	NA	1	880	NA	880	NA	NA	0	880	NA	28.3871
TCGA-14-1034	IV	TCGA-14-1034-01	GBM	60	FEMALE	[Not Available]	[Not Available]	[Not Applicable]	Untreated primary (de novo) GBM	[Not Available]	1999	[Not Available]	-22029	Dead	WITH TUMOR	485	485	[Not Available]	Progression of Disease	[Not Applicable]	[Not Applicable]	282	[Not Available]	NA	NA	1	485	1	485	NA	NA	1	282	NA	15.6452
TCGA-14-1823	II	TCGA-14-1823-01	GBM	58	FEMALE	WHITE	[Not Available]	[Not Applicable]	Untreated primary (de novo) GBM	[Not Available]	2007	[Not Available]	-21384	Dead	WITH TUMOR	543	543	[Not Available]	Recurrence	[Not Applicable]	[Not Applicable]	140	[Not Available]	NA	NA	1	543	1	543	NA	NA	1	140	NA	17.5161
TCGA-14-1825	IV	TCGA-14-1825-01	GBM	70	MALE	WHITE	[Not Available]	[Not Applicable]	Untreated primary (de novo) GBM	[Not Available]	2007	[Not Available]	-25684	Dead	WITH TUMOR	NA	232	[Not Available]	Progression of Disease	[Not Applicable]	[Not Applicable]	82	[Not Available]	NA	NA	1	232	1	232	NA	NA	1	82	NA	7.48387
TCGA-14-1829	II	TCGA-14-1829-01	GBM	57	MALE	BLACK OR AFRICAN AMERICAN	[Not Available]	[Not Applicable]	Untreated primary (de novo) GBM	[Not Available]	2009	[Not Available]	-20929	Alive	WITH TUMOR	218	NA	[Not Available]	NA	NA	NA	NA	[Not Available]	NA	NA	0	218	0	218	NA	NA	0	218	NA	7.03226
TCGA-14-2554	II	TCGA-14-2554-01	GBM	52	FEMALE	WHITE	[Not Available]	[Not Applicable]	Untreated primary (de novo) GBM	[Not Available]	2002	[Not Available]	-19090	Dead	WITH TUMOR	532	532	[Not Available]	NA	NA	NA	NA	[Not Available]	NA	NA	1	532	1	532	NA	NA	1	532	NA	17.1613
TCGA-15-0742	IV	TCGA-15-0742-01	GBM	65	MALE	WHITE	[Not Available]	[Not Applicable]	Untreated primary (de novo) GBM	[Not Available]	2005	[Not Available]	-24050	Dead	NA	NA	419	[Not Available]	Progression of Disease	[Not Applicable]	[Not Applicable]	232	[Not Available]	NA	NA	1	419	NA	419	NA	NA	1	232	NA	13.5161
TCGA-16-0846	I	TCGA-16-0846-01	GBM	85	MALE	WHITE	[Not Available]	[Not Applicable]	Untreated primary (de novo) GBM	[Not Available]	2006	[Not Available]	-31111	Dead	WITH TUMOR	119	119	[Not Available]	NA	NA	NA	NA	[Not Available]	NA	NA	1	119	1	119	NA	NA	1	119	NA	3.83871
TCGA-16-1045	II	TCGA-16-1045-01	GBM	49	FEMALE	WHITE	[Not Available]	[Not Applicable]	Untreated primary (de novo) GBM	[Not Available]	2006	[Not Available]	-18195	Dead	WITH TUMOR	883	883	[Not Available]	Recurrence	[Not Applicable]	[Not Applicable]	654	[Not Available]	NA	NA	1	883	1	883	NA	NA	1	654	NA	28.4839
TCGA-18-3406	III	TCGA-18-3406-01	LUSC	67	MALE	WHITE	Stage IA	[Not Applicable]	Lung Squamous Cell Carcinoma	[Not Available]	2003	[Not Available]	-24477	Dead	WITH TUMOR	NA	371	[Not Available]	Locoregional Recurrence	NA	NA	357	Progressive Disease	NA	NA	1	371	1	371	NA	NA	1	357	NA	11.9677
TCGA-18-3407	I	TCGA-18-3407-01	LUSC	72	MALE	ASIAN	Stage IB	[Not Applicable]	Lung Squamous Cell Carcinoma	[Not Available]	2003	[Not Available]	-26615	Dead	TUMOR FREE	NA	136	[Not Available]	NA	NA	NA	NA	[Not Applicable]	NA	NA	1	136	0	136	NA	NA	0	136	NA	4.3871
TCGA-18-3408	I	TCGA-18-3408-01	LUSC	77	FEMALE	WHITE	Stage IB	[Not Applicable]	Lung Squamous Cell Carcinoma	[Not Available]	2004	[Not Available]	-28171	Dead	WITH TUMOR	NA	2304	[Not Available]	Locoregional Recurrence	NA	NA	1793	[Unknown]	NA	NA	1	2304	1	2304	NA	NA	1	1793	NA	74.3226
TCGA-18-3410	I	TCGA-18-3410-01	LUSC	81	MALE	[Not Available]	Stage IIB	[Not Applicable]	Lung Squamous Cell Carcinoma	[Not Available]	2004	[Not Available]	-29827	Dead	TUMOR FREE	NA	146	[Not Available]	NA	NA	NA	NA	[Not Applicable]	NA	NA	1	146	0	146	NA	NA	0	146	NA	4.70968
TCGA-18-3411	I	TCGA-18-3411-01	LUSC	63	FEMALE	[Not Available]	Stage IIIA	[Not Applicable]	Lung Squamous Cell Carcinoma	[Not Available]	2005	[Not Available]	-23370	Alive	TUMOR FREE	3576	NA	[Not Available]	NA	NA	NA	NA	[Unknown]	NA	NA	0	3576	0	3576	NA	NA	0	3576	NA	115.355
TCGA-18-3412	II	TCGA-18-3412-01	LUSC	52	MALE	WHITE	Stage IB	[Not Applicable]	Lung Squamous Cell Carcinoma	[Not Available]	2005	[Not Available]	-19025	Dead	WITH TUMOR	NA	345	[Not Available]	Distant Metastasis	NA	NA	273	Progressive Disease	NA	NA	1	345	1	345	NA	NA	1	273	NA	11.129
TCGA-18-3414	II	TCGA-18-3414-01	LUSC	73	MALE	ASIAN	Stage IV	[Not Applicable]	Lung Squamous Cell Carcinoma	[Not Available]	2005	[Not Available]	-26938	Dead	TUMOR FREE	NA	716	[Not Available]	NA	NA	NA	NA	Complete Remission/Response	NA	NA	1	716	0	716	NA	NA	0	716	NA	23.0968
TCGA-18-3415	I	TCGA-18-3415-01	LUSC	77	MALE	[Not Available]	Stage IB	[Not Applicable]	Lung Squamous Cell Carcinoma	[Not Available]	2006	[Not Available]	-28430	Dead	TUMOR FREE	NA	2803	[Not Available]	NA	NA	NA	NA	Complete Remission/Response	NA	NA	1	2803	0	2803	0	2803	0	2803	NA	90.4194
TCGA-18-3416	I	TCGA-18-3416-01	LUSC	83	MALE	[Not Available]	Stage IIB	[Not Applicable]	Lung Squamous Cell Carcinoma	[Not Available]	2006	[Not Available]	-30435	Dead	WITH TUMOR	NA	973	[Not Available]	Distant Metastasis	NA	NA	940	Complete Remission/Response	NA	NA	1	973	1	973	1	940	1	940	NA	31.3871
TCGA-18-3417	II	TCGA-18-3417-01	LUSC	65	MALE	[Not Available]	Stage IV	[Not Applicable]	Lung Squamous Cell Carcinoma	[Not Available]	2006	[Not Available]	-24019	Dead	TUMOR FREE	NA	1097	[Not Available]	NA	NA	NA	NA	Complete Remission/Response	NA	NA	1	1097	0	1097	NA	NA	0	1097	NA	35.3871
TCGA-18-3421	II	TCGA-18-3421-01	LUSC	65	MALE	WHITE	Stage IB	[Not Applicable]	Lung Squamous Cell Carcinoma	[Not Available]	2007	[Not Available]	-23972	Alive	TUMOR FREE	2645	NA	[Not Available]	NA	NA	NA	NA	Complete Remission/Response	NA	NA	0	2645	0	2645	0	2645	0	2645	NA	85.3226
TCGA-18-4083	I	TCGA-18-4083-01	LUSC	63	MALE	WHITE	Stage IIB	[Not Applicable]	Lung Squamous Cell Carcinoma	[Not Available]	2005	[Not Available]	-23125	Dead	TUMOR FREE	NA	188	[Not Available]	NA	NA	NA	NA	[Unknown]	NA	NA	1	188	0	188	NA	NA	0	188	NA	6.06452
TCGA-18-4721	I	TCGA-18-4721-01	LUSC	74	MALE	WHITE	Stage IA	[Not Applicable]	Lung Squamous Cell Carcinoma	[Not Available]	2002	[Not Available]	-27076	Alive	TUMOR FREE	4694	NA	[Not Available]	NA	NA	NA	NA	Complete Remission/Response	NA	NA	0	4694	0	4694	0	4694	0	4694	NA	151.419
TCGA-18-5592	III	TCGA-18-5592-01	LUSC	57	MALE	[Not Available]	Stage IIB	[Not Applicable]	Lung Squamous Cell Carcinoma	[Not Available]	2010	[Not Available]	-21020	Alive	TUMOR FREE	1519	NA	[Not Available]	NA	NA	NA	NA	[Unknown]	NA	NA	0	1519	0	1519	NA	NA	0	1519	NA	49
TCGA-19-1390	IV	TCGA-19-1390-01	GBM	63	FEMALE	WHITE	[Not Available]	[Not Applicable]	Untreated primary (de novo) GBM	[Not Available]	2007	[Not Available]	-23063	Dead	NA	772	772	[Not Available]	NA	NA	NA	NA	[Not Available]	NA	NA	1	772	NA	772	NA	NA	0	772	NA	24.9032
TCGA-19-1787	IV	TCGA-19-1787-01	GBM	48	MALE	WHITE	[Not Available]	[Not Applicable]	Untreated primary (de novo) GBM	[Not Available]	2008	[Not Available]	-17894	Dead	WITH TUMOR	385	385	[Not Available]	Recurrence	[Not Applicable]	[Not Applicable]	308	[Not Available]	NA	NA	1	385	1	385	NA	NA	1	308	NA	12.4194
TCGA-19-2619	IV	TCGA-19-2619-01	GBM	55	FEMALE	BLACK OR AFRICAN AMERICAN	[Not Available]	[Not Applicable]	Untreated primary (de novo) GBM	[Not Available]	2009	[Not Available]	-20159	Alive	WITH TUMOR	294	NA	[Not Available]	Progression of Disease	[Not Applicable]	[Not Applicable]	146	[Not Available]	NA	NA	0	294	0	294	NA	NA	1	146	NA	9.48387
TCGA-19-2620	IV	TCGA-19-2620-01	GBM	70	MALE	WHITE	[Not Available]	[Not Applicable]	Untreated primary (de novo) GBM	[Not Available]	2009	[Not Available]	-25665	Dead	TUMOR FREE	148	148	[Not Available]	NA	NA	NA	NA	[Not Available]	NA	NA	1	148	0	148	NA	NA	0	148	NA	4.77419
TCGA-19-2624	IV	TCGA-19-2624-01	GBM	51	MALE	WHITE	[Not Available]	[Not Applicable]	Untreated primary (de novo) GBM	[Not Available]	2009	[Not Available]	-18891	Dead	TUMOR FREE	5	5	[Not Available]	NA	NA	NA	NA	[Not Available]	NA	NA	1	5	0	5	NA	NA	0	5	NA	0.16129
TCGA-19-2625	IV	TCGA-19-2625-01	GBM	76	FEMALE	WHITE	[Not Available]	[Not Applicable]	Untreated primary (de novo) GBM	[Not Available]	2009	[Not Available]	-27930	Dead	TUMOR FREE	124	124	[Not Available]	NA	NA	NA	NA	[Not Available]	NA	NA	1	124	0	124	NA	NA	0	124	NA	4
TCGA-19-2629	III	TCGA-19-2629-01	GBM	60	MALE	WHITE	[Not Available]	[Not Applicable]	Untreated primary (de novo) GBM	[Not Available]	2009	[Not Available]	-22257	Dead	WITH TUMOR	501	737	[Not Available]	Progression of Disease	[Not Applicable]	[Not Applicable]	145	[Not Available]	NA	NA	1	737	1	737	NA	NA	1	145	NA	23.7742
TCGA-19-4065	I	TCGA-19-4065-01	GBM	36	MALE	WHITE	[Not Available]	[Not Applicable]	Untreated primary (de novo) GBM	[Not Available]	2009	[Not Available]	-13257	Alive	WITH TUMOR	214	NA	[Not Available]	Recurrence	[Not Applicable]	[Not Applicable]	70	[Not Available]	NA	NA	0	214	0	214	NA	NA	1	70	NA	6.90323
TCGA-19-5960	IV	TCGA-19-5960-01	GBM	56	MALE	WHITE	[Not Available]	[Not Applicable]	Untreated primary (de novo) GBM	[Not Available]	2010	[Not Available]	-20641	Dead	WITH TUMOR	NA	455	[Not Available]	Recurrence	[Not Applicable]	[Not Applicable]	382	Stable Disease	NA	NA	1	455	1	455	NA	NA	1	382	NA	14.6774
TCGA-20-1682	II	TCGA-20-1682-01	OV	56	FEMALE	WHITE	[Not Applicable]	Stage IIIC	Serous Cystadenocarcinoma	GX	2007	[Not Available]	-20583	Alive	TUMOR FREE	837	NA	[Not Available]	NA	NA	NA	NA	Complete Remission/Response	NA	NA	0	837	0	837	0	837	0	837	NA	27
TCGA-20-1683	II	TCGA-20-1683-01	OV	65	FEMALE	WHITE	[Not Applicable]	Stage IIIC	Serous Cystadenocarcinoma	G3	2007	[Not Available]	-24006	Alive	TUMOR FREE	772	NA	[Not Available]	Recurrence	[Not Applicable]	[Not Applicable]	618	Stable Disease	NA	NA	0	772	0	772	NA	NA	1	618	NA	24.9032
TCGA-20-1685	II	TCGA-20-1685-01	OV	45	FEMALE	WHITE	[Not Applicable]	Stage IIIC	Serous Cystadenocarcinoma	G3	2008	[Not Available]	-16745	Alive	TUMOR FREE	508	NA	[Not Available]	NA	NA	NA	NA	Complete Remission/Response	NA	NA	0	508	0	508	0	508	0	508	NA	16.3871
TCGA-20-1687	II	TCGA-20-1687-01	OV	46	FEMALE	WHITE	[Not Applicable]	Stage IV	Serous Cystadenocarcinoma	G3	2008	[Not Available]	-16961	Alive	TUMOR FREE	81	NA	[Not Available]	NA	NA	NA	NA	Complete Remission/Response	NA	NA	0	81	0	81	NA	NA	0	81	NA	2.6129
TCGA-21-1071	I	TCGA-21-1071-01	LUSC	67	MALE	WHITE	Stage IB	[Not Applicable]	Lung Squamous Cell Carcinoma	[Not Available]	2001	[Not Available]	-24515	Dead	WITH TUMOR	1426	1426	[Not Available]	NA	NA	NA	993	[Not Available]	NA	NA	1	1426	1	1426	NA	NA	1	993	NA	46
TCGA-21-1075	II	TCGA-21-1075-01	LUSC	57	MALE	WHITE	Stage IIB	[Not Applicable]	Lung Squamous Cell Carcinoma	[Not Available]	2002	[Not Available]	-21093	Alive	TUMOR FREE	2134	NA	[Not Available]	NA	NA	NA	NA	[Not Available]	NA	NA	0	2134	0	2134	NA	NA	0	2134	NA	68.8387
TCGA-21-1076	I	TCGA-21-1076-01	LUSC	54	FEMALE	WHITE	Stage IB	[Not Applicable]	Lung Squamous Cell Carcinoma	[Not Available]	2005	[Not Available]	-19863	Alive	TUMOR FREE	1852	NA	[Not Available]	NA	NA	NA	1575	[Not Available]	NA	NA	0	1852	0	1852	NA	NA	1	1575	NA	59.7419
TCGA-21-1079	II	TCGA-21-1079-01	LUSC	71	MALE	WHITE	Stage IIIA	[Not Applicable]	Lung Squamous Cell Carcinoma	[Not Available]	1995	[Not Available]	-26176	Dead	WITH TUMOR	965	965	[Not Available]	NA	NA	NA	317	[Not Available]	NA	NA	1	965	1	965	NA	NA	1	317	NA	31.129
TCGA-21-1080	IV	TCGA-21-1080-01	LUSC	66	MALE	WHITE	Stage IB	[Not Applicable]	Lung Squamous Cell Carcinoma	[Not Available]	1996	[Not Available]	-24253	Alive	TUMOR FREE	3724	NA	[Not Available]	NA	NA	NA	NA	[Not Available]	NA	NA	0	3724	0	3724	NA	NA	0	3724	NA	120.129
TCGA-21-1081	IV	TCGA-21-1081-01	LUSC	69	MALE	WHITE	Stage IIB	[Not Applicable]	Lung Squamous Cell Carcinoma	[Not Available]	1996	[Not Available]	-25440	Dead	WITH TUMOR	284	284	[Not Available]	NA	NA	NA	NA	[Not Available]	NA	NA	1	284	1	284	NA	NA	1	284	NA	9.16129
TCGA-21-1082	I	TCGA-21-1082-01	LUSC	61	MALE	WHITE	Stage IB	[Not Applicable]	Lung Squamous Cell Carcinoma	[Not Available]	1997	[Not Available]	-22492	Alive	TUMOR FREE	3644	NA	[Not Available]	NA	NA	NA	NA	[Not Available]	NA	NA	0	3644	0	3644	NA	NA	0	3644	NA	117.548
TCGA-21-5782	IV	TCGA-21-5782-01	LUSC	68	FEMALE	WHITE	Stage IB	[Not Applicable]	Lung Squamous Cell Carcinoma	[Not Available]	2004	[Not Available]	-24969	Dead	NA	962	962	[Not Available]	NA	NA	NA	NA	Complete Remission/Response	NA	NA	1	962	NA	962	0	962	0	962	NA	31.0323
TCGA-21-5783	II	TCGA-21-5783-01	LUSC	76	MALE	WHITE	Stage IB	[Not Applicable]	Lung Squamous Cell Carcinoma	[Not Available]	2004	[Not Available]	-27904	Dead	NA	NA	2680	[Not Available]	NA	NA	NA	NA	[Not Available]	NA	NA	1	2680	NA	2680	NA	NA	0	2680	NA	86.4516
TCGA-21-5786	IV	TCGA-21-5786-01	LUSC	64	MALE	WHITE	Stage IB	[Not Applicable]	Lung Squamous Cell Carcinoma	[Not Available]	2009	[Not Available]	-23649	Alive	TUMOR FREE	1032	NA	[Not Available]	Locoregional Recurrence	NA	NA	817	Complete Remission/Response	NA	NA	0	1032	0	1032	1	817	1	817	NA	33.2903
TCGA-21-5787	I	TCGA-21-5787-01	LUSC	65	MALE	BLACK OR AFRICAN AMERICAN	Stage IIIA	[Not Applicable]	Lung Squamous Cell Carcinoma	[Not Available]	2009	[Not Available]	-24071	Dead	WITH TUMOR	329	329	[Not Available]	NA	NA	NA	103	Progressive Disease	NA	NA	1	329	1	329	NA	NA	1	103	NA	10.6129
TCGA-22-0940	I	TCGA-22-0940-01	LUSC	71	MALE	WHITE	Stage IIA	[Not Applicable]	Lung Squamous Cell Carcinoma	[Not Available]	2000	[Not Available]	-26272	Dead	WITH TUMOR	608	669	[Not Available]	NA	NA	NA	NA	[Not Available]	NA	NA	1	669	1	669	NA	NA	1	669	NA	21.5806
TCGA-22-0944	II	TCGA-22-0944-01	LUSC	61	MALE	WHITE	Stage IB	[Not Applicable]	Lung Squamous Cell Carcinoma	[Not Available]	2000	[Not Available]	-22329	Dead	TUMOR FREE	223	223	[Not Available]	NA	NA	NA	NA	[Not Available]	NA	NA	1	223	0	223	NA	NA	0	223	NA	7.19355
TCGA-22-1000	I	TCGA-22-1000-01	LUSC	76	MALE	WHITE	Stage IB	[Not Applicable]	Lung Squamous Cell Carcinoma	[Not Available]	2000	[Not Available]	-27901	Dead	WITH TUMOR	NA	454	[Not Available]	NA	NA	NA	263	Complete Remission/Response	NA	NA	1	454	1	454	1	263	1	263	NA	14.6452
TCGA-22-1002	II	TCGA-22-1002-01	LUSC	69	MALE	WHITE	Stage IA	[Not Applicable]	Lung Squamous Cell Carcinoma	[Not Available]	2001	[Not Available]	-25359	Dead	TUMOR FREE	131	131	[Not Available]	NA	NA	NA	NA	[Not Available]	NA	NA	1	131	0	131	NA	NA	0	131	NA	4.22581
TCGA-22-1005	I	TCGA-22-1005-01	LUSC	63	MALE	WHITE	Stage IA	[Not Applicable]	Lung Squamous Cell Carcinoma	[Not Available]	2001	[Not Available]	-23322	Dead	TUMOR FREE	1953	1953	[Not Available]	NA	NA	NA	NA	Complete Remission/Response	NA	NA	1	1953	0	1953	0	1953	0	1953	NA	63
TCGA-22-1011	I	TCGA-22-1011-01	LUSC	73	MALE	WHITE	Stage IB	[Not Applicable]	Lung Squamous Cell Carcinoma	[Not Available]	2001	[Not Available]	-26732	Dead	TUMOR FREE	53	53	[Not Available]	NA	NA	NA	NA	[Not Available]	NA	NA	1	53	0	53	NA	NA	0	53	NA	1.70968
TCGA-22-1012	I	TCGA-22-1012-01	LUSC	80	FEMALE	WHITE	Stage IB	[Not Applicable]	Lung Squamous Cell Carcinoma	[Not Available]	2001	[Not Available]	-29273	Dead	TUMOR FREE	NA	429	[Not Available]	NA	NA	NA	NA	Complete Remission/Response	NA	NA	1	429	0	429	0	429	0	429	NA	13.8387
TCGA-22-1016	I	TCGA-22-1016-01	LUSC	65	MALE	WHITE	Stage IB	[Not Applicable]	Lung Squamous Cell Carcinoma	[Not Available]	2001	[Not Available]	-24078	Dead	TUMOR FREE	802	822	[Not Available]	NA	NA	NA	NA	Complete Remission/Response	NA	NA	1	822	0	822	0	822	0	822	NA	26.5161
TCGA-22-4591	IV	TCGA-22-4591-01	LUSC	80	MALE	WHITE	Stage IIIA	[Not Applicable]	Lung Squamous Cell Carcinoma	[Not Available]	2001	[Not Available]	-29250	Dead	WITH TUMOR	623	623	[Not Available]	NA	NA	NA	443	Partial Remission/Response	NA	NA	1	623	1	623	NA	NA	1	443	NA	20.0968
TCGA-22-4593	IV	TCGA-22-4593-01	LUSC	77	MALE	WHITE	Stage IIA	[Not Applicable]	Lung Squamous Cell Carcinoma	[Not Available]	2002	[Not Available]	-28385	Dead	TUMOR FREE	1067	1067	[Not Available]	NA	NA	NA	NA	[Not Available]	NA	NA	1	1067	0	1067	NA	NA	0	1067	NA	34.4194
TCGA-22-4594	I	TCGA-22-4594-01	LUSC	60	FEMALE	[Not Available]	Stage IIIA	[Not Applicable]	Lung Squamous Cell Carcinoma	[Not Available]	2002	[Not Available]	-22115	Dead	NA	1470	1470	[Not Available]	NA	NA	NA	NA	[Not Available]	NA	NA	1	1470	NA	1470	NA	NA	0	1470	NA	47.4194
TCGA-22-4595	I	TCGA-22-4595-01	LUSC	57	MALE	WHITE	Stage IIIA	[Not Applicable]	Lung Squamous Cell Carcinoma	[Not Available]	2002	[Not Available]	-21146	Dead	WITH TUMOR	734	734	[Not Available]	NA	NA	NA	250	Complete Remission/Response	NA	NA	1	734	1	734	1	250	1	250	NA	23.6774
TCGA-22-4596	I	TCGA-22-4596-01	LUSC	69	FEMALE	WHITE	Stage IB	[Not Applicable]	Lung Squamous Cell Carcinoma	[Not Available]	2002	[Not Available]	-25448	Dead	TUMOR FREE	17	17	[Not Available]	NA	NA	NA	NA	[Not Available]	NA	NA	1	17	0	17	NA	NA	0	17	NA	0.548387
TCGA-22-4599	I	TCGA-22-4599-01	LUSC	73	FEMALE	WHITE	Stage IB	[Not Applicable]	Lung Squamous Cell Carcinoma	[Not Available]	2002	[Not Available]	-26925	Dead	NA	1161	1161	[Not Available]	NA	NA	NA	NA	[Not Available]	NA	NA	1	1161	NA	1161	NA	NA	0	1161	NA	37.4516
TCGA-22-4601	I	TCGA-22-4601-01	LUSC	73	FEMALE	WHITE	Stage IIIA	[Not Applicable]	Lung Squamous Cell Carcinoma	[Not Available]	2003	[Not Available]	-26937	Dead	WITH TUMOR	1057	1057	[Not Available]	NA	NA	NA	525	[Not Available]	NA	NA	1	1057	1	1057	NA	NA	1	525	NA	34.0968
TCGA-22-4604	I	TCGA-22-4604-01	LUSC	73	MALE	WHITE	Stage IIA	[Not Applicable]	Lung Squamous Cell Carcinoma	[Not Available]	2003	[Not Available]	-26952	Dead	WITH TUMOR	NA	399	[Not Available]	NA	NA	NA	306	[Not Available]	NA	NA	1	399	1	399	NA	NA	1	306	NA	12.871
TCGA-22-4605	I	TCGA-22-4605-01	LUSC	78	FEMALE	[Not Available]	Stage IB	[Not Applicable]	Lung Squamous Cell Carcinoma	[Not Available]	2003	[Not Available]	-28623	Dead	TUMOR FREE	NA	974	[Not Available]	NA	NA	NA	NA	Complete Remission/Response	NA	NA	1	974	0	974	0	974	0	974	NA	31.4194
TCGA-22-4607	I	TCGA-22-4607-01	LUSC	75	MALE	WHITE	Stage IB	[Not Applicable]	Lung Squamous Cell Carcinoma	[Not Available]	2003	[Not Available]	-27601	Dead	TUMOR FREE	587	587	[Not Available]	NA	NA	NA	NA	[Not Available]	NA	NA	1	587	0	587	NA	NA	0	587	NA	18.9355
TCGA-22-4609	I	TCGA-22-4609-01	LUSC	81	MALE	WHITE	Stage IA	[Not Applicable]	Lung Squamous Cell Carcinoma	[Not Available]	2003	[Not Available]	-29844	Dead	TUMOR FREE	NA	291	[Not Available]	NA	NA	NA	NA	Complete Remission/Response	NA	NA	1	291	0	291	0	291	0	291	NA	9.3871
TCGA-22-4613	I	TCGA-22-4613-01	LUSC	73	FEMALE	WHITE	Stage IA	[Not Applicable]	Lung Squamous Cell Carcinoma	[Not Available]	2004	[Not Available]	-26722	Dead	NA	358	358	[Not Available]	NA	NA	NA	NA	[Not Available]	NA	NA	1	358	NA	358	NA	NA	0	358	NA	11.5484
TCGA-22-5471	I	TCGA-22-5471-01	LUSC	75	MALE	WHITE	Stage IB	[Not Applicable]	Lung Squamous Cell Carcinoma	[Not Available]	2005	[Not Available]	-27749	Alive	NA	1845	NA	[Not Available]	NA	NA	NA	229	Complete Remission/Response	NA	NA	0	1845	0	1845	1	229	1	229	NA	59.5161
TCGA-22-5472	IV	TCGA-22-5472-01	LUSC	67	MALE	WHITE	Stage IB	[Not Applicable]	Lung Squamous Cell Carcinoma	[Not Available]	2005	[Not Available]	-24482	Dead	TUMOR FREE	NA	1975	[Not Available]	NA	NA	NA	746	Complete Remission/Response	NA	NA	1	1975	0	1975	1	746	1	746	NA	63.7097
TCGA-22-5473	II	TCGA-22-5473-01	LUSC	78	MALE	WHITE	[Discrepancy]	[Not Applicable]	Lung Squamous Cell Carcinoma	[Not Available]	2005	[Not Available]	-28826	Dead	TUMOR FREE	NA	1933	[Not Available]	NA	NA	NA	1655	Complete Remission/Response	NA	NA	1	1933	0	1933	1	1655	1	1655	NA	62.3548
TCGA-22-5474	I	TCGA-22-5474-01	LUSC	74	MALE	WHITE	Stage IB	[Not Applicable]	Lung Squamous Cell Carcinoma	[Not Available]	2005	[Not Available]	-27271	Dead	TUMOR FREE	445	445	[Not Available]	NA	NA	NA	NA	Complete Remission/Response	NA	NA	1	445	0	445	0	445	0	445	NA	14.3548
TCGA-22-5477	II	TCGA-22-5477-01	LUSC	65	MALE	WHITE	Stage IA	[Not Applicable]	Lung Squamous Cell Carcinoma	[Not Available]	2004	[Not Available]	-24055	Dead	NA	1346	1346	[Not Available]	NA	NA	NA	511	Complete Remission/Response	NA	NA	1	1346	NA	1346	1	511	1	511	NA	43.4194
TCGA-22-5478	II	TCGA-22-5478-01	LUSC	79	MALE	[Not Available]	Stage IB	[Not Applicable]	Lung Squamous Cell Carcinoma	[Not Available]	2004	[Not Available]	-28978	Dead	TUMOR FREE	24	24	[Not Available]	NA	NA	NA	NA	Complete Remission/Response	NA	NA	1	24	0	24	0	24	0	24	NA	0.774194
TCGA-22-5479	II	TCGA-22-5479-01	LUSC	64	MALE	WHITE	Stage IB	[Not Applicable]	Lung Squamous Cell Carcinoma	[Not Available]	2004	[Not Available]	-23563	Dead	NA	NA	2625	[Not Available]	NA	NA	NA	NA	[Unknown]	NA	NA	1	2625	NA	2625	NA	NA	0	2625	NA	84.6774
TCGA-22-5480	I	TCGA-22-5480-01	LUSC	66	FEMALE	WHITE	Stage IA	[Not Applicable]	Lung Squamous Cell Carcinoma	[Not Available]	2002	[Not Available]	-24245	Dead	WITH TUMOR	2170	2170	[Not Available]	NA	NA	NA	1779	Complete Remission/Response	NA	NA	1	2170	1	2170	1	1779	1	1779	NA	70
TCGA-22-5481	I	TCGA-22-5481-01	LUSC	72	FEMALE	WHITE	Stage IIB	[Not Applicable]	Lung Squamous Cell Carcinoma	[Not Available]	2002	[Not Available]	-26419	Dead	NA	NA	2409	[Not Available]	NA	NA	NA	346	Complete Remission/Response	NA	NA	1	2409	NA	2409	1	346	1	346	NA	77.7097
TCGA-22-5482	II	TCGA-22-5482-01	LUSC	81	MALE	WHITE	Stage IB	[Not Applicable]	Lung Squamous Cell Carcinoma	[Not Available]	2005	[Not Available]	-29657	Dead	TUMOR FREE	357	357	[Not Available]	NA	NA	NA	NA	Complete Remission/Response	NA	NA	1	357	0	357	0	357	0	357	NA	11.5161
TCGA-22-5483	II	TCGA-22-5483-01	LUSC	74	MALE	WHITE	Stage IIA	[Not Applicable]	Lung Squamous Cell Carcinoma	[Not Available]	2005	[Not Available]	-27109	Dead	WITH TUMOR	573	573	[Not Available]	NA	NA	NA	568	Complete Remission/Response	NA	NA	1	573	1	573	1	568	1	568	NA	18.4839
TCGA-22-5485	II	TCGA-22-5485-01	LUSC	58	FEMALE	WHITE	Stage IA	[Not Applicable]	Lung Squamous Cell Carcinoma	[Not Available]	2001	[Not Available]	-21488	Dead	WITH TUMOR	916	916	[Not Available]	NA	NA	NA	840	Complete Remission/Response	NA	NA	1	916	1	916	1	840	1	840	NA	29.5484
TCGA-22-5489	I	TCGA-22-5489-01	LUSC	64	MALE	WHITE	Stage IA	[Not Applicable]	Lung Squamous Cell Carcinoma	[Not Available]	2003	[Not Available]	-23618	Dead	WITH TUMOR	1912	1912	[Not Available]	NA	NA	NA	428	Complete Remission/Response	NA	NA	1	1912	1	1912	1	428	1	428	NA	61.6774
TCGA-22-5491	IV	TCGA-22-5491-01	LUSC	74	MALE	WHITE	Stage IA	[Not Applicable]	Lung Squamous Cell Carcinoma	[Not Available]	2003	[Not Available]	-27145	Dead	NA	1713	1713	[Not Available]	NA	NA	NA	NA	[Not Available]	NA	NA	1	1713	NA	1713	NA	NA	0	1713	NA	55.2581
TCGA-22-5492	I	TCGA-22-5492-01	LUSC	73	FEMALE	[Not Available]	Stage IIIA	[Not Applicable]	Lung Squamous Cell Carcinoma	[Not Available]	2003	[Not Available]	-26838	Dead	NA	506	506	[Not Available]	NA	NA	NA	NA	[Not Available]	NA	NA	1	506	NA	506	NA	NA	0	506	NA	16.3226
TCGA-22-A5C4	II	TCGA-22-A5C4-01	LUSC	70	MALE	WHITE	Stage IIA	[Not Applicable]	Lung Squamous Cell Carcinoma	[Not Available]	2012	[Not Available]	-25629	Alive	TUMOR FREE	671	NA	[Not Available]	NA	NA	NA	NA	Complete Remission/Response	NA	NA	0	671	0	671	0	671	0	671	NA	21.6452
TCGA-23-1027	I	TCGA-23-1027-01	OV	48	FEMALE	WHITE	[Not Applicable]	Stage IIIC	Serous Cystadenocarcinoma	G3	2005	[Not Available]	-17588	Dead	NA	966	976	[Not Available]	Recurrence	[Not Applicable]	[Not Applicable]	114	Progressive Disease	NA	NA	1	976	NA	976	NA	NA	1	114	Redacted	31.4839
TCGA-23-1114	II	TCGA-23-1114-01	OV	55	FEMALE	WHITE	[Not Applicable]	Stage IIIC	Serous Cystadenocarcinoma	G3	2000	[Not Available]	-20409	Dead	WITH TUMOR	2089	2089	[Not Available]	Recurrence	[Not Applicable]	[Not Applicable]	634	Complete Remission/Response	NA	NA	1	2089	1	2089	1	634	1	634	NA	67.3871
TCGA-23-1122	II	TCGA-23-1122-01	OV	53	FEMALE	WHITE	[Not Applicable]	Stage IIIC	Serous Cystadenocarcinoma	G3	1998	[Not Available]	-19537	Dead	WITH TUMOR	NA	1189	[Not Available]	Recurrence	[Not Applicable]	[Not Applicable]	447	Complete Remission/Response	NA	NA	1	1189	1	1189	1	447	1	447	Redacted	38.3548
TCGA-23-1809	IV	TCGA-23-1809-01	OV	63	FEMALE	WHITE	[Not Applicable]	Stage IIC	Serous Cystadenocarcinoma	G3	2009	[Not Available]	-23111	Alive	NA	16	NA	[Not Available]	NA	NA	NA	NA	[Not Available]	NA	NA	0	16	0	16	NA	NA	0	16	NA	0.516129
TCGA-23-2078	II	TCGA-23-2078-01	OV	66	FEMALE	WHITE	[Not Applicable]	Stage IIIC	Serous Cystadenocarcinoma	G3	2001	[Not Available]	-24223	Alive	TUMOR FREE	2661	NA	[Not Available]	NA	NA	NA	NA	Complete Remission/Response	NA	NA	0	2661	0	2661	0	2661	0	2661	NA	85.8387
TCGA-23-2081	II	TCGA-23-2081-01	OV	49	FEMALE	WHITE	[Not Applicable]	Stage IV	Serous Cystadenocarcinoma	G3	2000	[Not Available]	-18162	Dead	WITH TUMOR	NA	2342	[Not Available]	NA	NA	NA	NA	Progressive Disease	NA	NA	1	2342	1	2342	NA	NA	1	2342	NA	75.5484
TCGA-23-2084	III	TCGA-23-2084-01	OV	45	FEMALE	WHITE	[Not Applicable]	Stage IV	Serous Cystadenocarcinoma	G3	2000	[Not Available]	-16493	Dead	WITH TUMOR	NA	1516	[Not Available]	Recurrence	[Not Applicable]	[Not Applicable]	619	Complete Remission/Response	NA	NA	1	1516	1	1516	NA	NA	1	619	NA	48.9032
TCGA-24-1103	II	TCGA-24-1103-01	OV	50	FEMALE	BLACK OR AFRICAN AMERICAN	[Not Applicable]	Stage IIIC	Serous Cystadenocarcinoma	G3	2001	[Not Available]	-18583	Dead	WITH TUMOR	1646	1646	[Not Available]	Recurrence	[Not Applicable]	[Not Applicable]	678	Complete Remission/Response	NA	NA	1	1646	1	1646	1	678	1	678	Redacted	53.0968
TCGA-24-1413	III	TCGA-24-1413-01	OV	51	FEMALE	WHITE	[Not Applicable]	Stage IIIC	Serous Cystadenocarcinoma	G3	2008	[Not Available]	-18846	Alive	TUMOR FREE	192	NA	[Not Available]	NA	NA	NA	NA	Complete Remission/Response	NA	NA	0	192	0	192	0	192	0	192	NA	6.19355
TCGA-24-1417	III	TCGA-24-1417-01	OV	54	FEMALE	WHITE	[Not Applicable]	Stage IV	Serous Cystadenocarcinoma	G3	2008	[Not Available]	-19775	Alive	TUMOR FREE	238	NA	[Not Available]	NA	NA	NA	NA	Complete Remission/Response	NA	NA	0	238	0	238	NA	NA	0	238	NA	7.67742
TCGA-24-1418	II	TCGA-24-1418-01	OV	68	FEMALE	WHITE	[Not Applicable]	Stage IIIC	Serous Cystadenocarcinoma	G3	2008	[Not Available]	-24842	Alive	TUMOR FREE	243	NA	[Not Available]	NA	NA	NA	NA	Complete Remission/Response	NA	NA	0	243	0	243	0	243	0	243	NA	7.83871
TCGA-24-1419	IV	TCGA-24-1419-01	OV	62	FEMALE	WHITE	[Not Applicable]	Stage IIIC	Serous Cystadenocarcinoma	G3	2008	[Not Available]	-22659	Alive	TUMOR FREE	239	NA	[Not Available]	NA	NA	NA	NA	Complete Remission/Response	NA	NA	0	239	0	239	0	239	0	239	NA	7.70968
TCGA-24-1423	III	TCGA-24-1423-01	OV	61	FEMALE	WHITE	[Not Applicable]	Stage IIIC	Serous Cystadenocarcinoma	G3	2008	[Not Available]	-22281	Alive	TUMOR FREE	190	NA	[Not Available]	NA	NA	NA	NA	Complete Remission/Response	NA	NA	0	190	0	190	0	190	0	190	NA	6.12903
TCGA-24-1424	II	TCGA-24-1424-01	OV	67	FEMALE	WHITE	[Not Applicable]	Stage IIIC	Serous Cystadenocarcinoma	G3	2008	[Not Available]	-24545	Alive	TUMOR FREE	183	NA	[Not Available]	NA	NA	NA	NA	Complete Remission/Response	NA	NA	0	183	0	183	0	183	0	183	NA	5.90323
TCGA-24-1425	II	TCGA-24-1425-01	OV	45	FEMALE	WHITE	[Not Applicable]	Stage IIIC	Serous Cystadenocarcinoma	G3	2008	[Not Available]	-16764	Alive	TUMOR FREE	181	NA	[Not Available]	NA	NA	NA	NA	Complete Remission/Response	NA	NA	0	181	0	181	0	181	0	181	NA	5.83871
TCGA-24-1427	II	TCGA-24-1427-01	OV	58	FEMALE	[Not Available]	[Not Applicable]	Stage IIIC	Serous Cystadenocarcinoma	G3	2008	[Not Available]	-21423	Alive	WITH TUMOR	147	NA	[Not Available]	NA	NA	NA	NA	Partial Remission/Response	NA	NA	0	147	0	147	NA	NA	0	147	NA	4.74194
TCGA-24-1428	III	TCGA-24-1428-01	OV	50	FEMALE	WHITE	[Not Applicable]	Stage IIIC	Serous Cystadenocarcinoma	G3	2008	[Not Available]	-18306	Alive	WITH TUMOR	529	NA	[Not Available]	Recurrence	[Not Applicable]	[Not Applicable]	448	Complete Remission/Response	NA	NA	0	529	0	529	1	448	1	448	NA	17.0645
TCGA-24-1430	IV	TCGA-24-1430-01	OV	68	FEMALE	WHITE	[Not Applicable]	Stage IIIC	Serous Cystadenocarcinoma	G3	2000	[Not Available]	-24939	Dead	WITH TUMOR	863	863	[Not Available]	Recurrence	[Not Applicable]	[Not Applicable]	449	Complete Remission/Response	NA	NA	1	863	1	863	1	449	1	449	NA	27.8387
TCGA-24-1434	II	TCGA-24-1434-01	OV	59	FEMALE	WHITE	[Not Applicable]	Stage IIIC	Serous Cystadenocarcinoma	G3	1999	[Not Available]	-21810	Dead	WITH TUMOR	568	568	[Not Available]	Recurrence	[Not Applicable]	[Not Applicable]	337	Partial Remission/Response	NA	NA	1	568	1	568	NA	NA	1	337	NA	18.3226
TCGA-24-1436	III	TCGA-24-1436-01	OV	57	FEMALE	WHITE	[Not Applicable]	Stage IIIC	Serous Cystadenocarcinoma	G3	1999	[Not Available]	-20881	Dead	WITH TUMOR	260	260	[Not Available]	NA	NA	NA	NA	Partial Remission/Response	NA	NA	1	260	1	260	NA	NA	1	260	NA	8.3871
TCGA-24-1463	II	TCGA-24-1463-01	OV	70	FEMALE	WHITE	[Not Applicable]	Stage IIIC	Serous Cystadenocarcinoma	G3	2000	[Not Available]	-25734	Dead	WITH TUMOR	2218	2218	[Not Available]	Recurrence	[Not Applicable]	[Not Applicable]	971	Complete Remission/Response	NA	NA	1	2218	1	2218	1	971	1	971	NA	71.5484
TCGA-24-1469	IV	TCGA-24-1469-01	OV	71	FEMALE	WHITE	[Not Applicable]	Stage IIIC	Serous Cystadenocarcinoma	G3	2008	[Not Available]	-25937	Alive	TUMOR FREE	277	NA	[Not Available]	NA	NA	NA	NA	Complete Remission/Response	NA	NA	0	277	0	277	0	277	0	277	NA	8.93548
TCGA-24-1474	II	TCGA-24-1474-01	OV	57	FEMALE	BLACK OR AFRICAN AMERICAN	[Not Applicable]	Stage IIIC	Serous Cystadenocarcinoma	G3	2000	[Not Available]	-20902	Dead	WITH TUMOR	676	676	[Not Available]	Recurrence	[Not Applicable]	[Not Applicable]	332	Partial Remission/Response	NA	NA	1	676	1	676	NA	NA	1	332	NA	21.8065
TCGA-24-1550	II	TCGA-24-1550-01	OV	49	FEMALE	WHITE	[Not Applicable]	Stage IIIC	Serous Cystadenocarcinoma	G3	1997	[Not Available]	-18049	Dead	WITH TUMOR	1249	1249	[Not Available]	Recurrence	[Not Applicable]	[Not Applicable]	892	Complete Remission/Response	NA	NA	1	1249	1	1249	1	892	1	892	NA	40.2903
TCGA-24-1551	I	TCGA-24-1551-01	OV	53	FEMALE	WHITE	[Not Applicable]	Stage IIIC	Serous Cystadenocarcinoma	G3	1997	[Not Available]	-19661	Dead	WITH TUMOR	1579	1579	[Not Available]	Recurrence	[Not Applicable]	[Not Applicable]	764	Complete Remission/Response	NA	NA	1	1579	1	1579	1	764	1	764	NA	50.9355
TCGA-24-1552	II	TCGA-24-1552-01	OV	77	FEMALE	WHITE	[Not Applicable]	Stage IIIC	Serous Cystadenocarcinoma	G3	1997	[Not Available]	-28129	Dead	WITH TUMOR	1259	1259	[Not Available]	Recurrence	[Not Applicable]	[Not Applicable]	403	Complete Remission/Response	NA	NA	1	1259	1	1259	1	403	1	403	NA	40.6129
TCGA-24-1562	I	TCGA-24-1562-01	OV	67	FEMALE	WHITE	[Not Applicable]	Stage IIIC	Serous Cystadenocarcinoma	G3	1999	[Not Available]	-24747	Dead	WITH TUMOR	1384	1384	[Not Available]	Recurrence	[Not Applicable]	[Not Applicable]	229	Complete Remission/Response	NA	NA	1	1384	1	1384	1	229	1	229	NA	44.6452
TCGA-24-1603	II	TCGA-24-1603-01	OV	53	FEMALE	WHITE	[Not Applicable]	Stage IIIB	Serous Cystadenocarcinoma	G3	1996	[Not Available]	-19681	Dead	WITH TUMOR	2742	2742	[Not Available]	Recurrence	[Not Applicable]	[Not Applicable]	992	Complete Remission/Response	NA	NA	1	2742	1	2742	1	992	1	992	NA	88.4516
TCGA-24-1616	II	TCGA-24-1616-01	OV	56	FEMALE	WHITE	[Not Applicable]	Stage IIIC	Serous Cystadenocarcinoma	G3	2001	[Not Available]	-20785	Dead	WITH TUMOR	1163	1163	[Not Available]	Recurrence	[Not Applicable]	[Not Applicable]	405	Complete Remission/Response	NA	NA	1	1163	1	1163	1	405	1	405	NA	37.5161
TCGA-24-1842	I	TCGA-24-1842-01	OV	49	FEMALE	WHITE	[Not Applicable]	Stage IIIC	Serous Cystadenocarcinoma	G3	2009	[Not Available]	-18227	Alive	TUMOR FREE	253	NA	[Not Available]	NA	NA	NA	NA	Complete Remission/Response	NA	NA	0	253	0	253	0	253	0	253	NA	8.16129
TCGA-24-1844	IV	TCGA-24-1844-01	OV	64	FEMALE	WHITE	[Not Applicable]	Stage IIIC	Serous Cystadenocarcinoma	G3	2009	[Not Available]	-23542	Alive	NA	113	NA	[Not Available]	NA	NA	NA	NA	[Not Available]	NA	NA	0	113	0	113	NA	NA	0	113	NA	3.64516
TCGA-24-1846	III	TCGA-24-1846-01	OV	45	FEMALE	[Not Available]	[Not Applicable]	Stage IIIC	Serous Cystadenocarcinoma	G3	2009	[Not Available]	-16534	Alive	NA	133	NA	[Not Available]	NA	NA	NA	NA	[Not Available]	NA	NA	0	133	0	133	NA	NA	0	133	NA	4.29032
TCGA-24-1847	I	TCGA-24-1847-01	OV	45	FEMALE	WHITE	[Not Applicable]	Stage IV	Serous Cystadenocarcinoma	G3	2009	[Not Available]	-16529	Alive	TUMOR FREE	343	NA	[Not Available]	NA	NA	NA	NA	Complete Remission/Response	NA	NA	0	343	0	343	NA	NA	0	343	NA	11.0645
TCGA-24-1849	I	TCGA-24-1849-01	OV	80	FEMALE	WHITE	[Not Applicable]	Stage IIIC	Serous Cystadenocarcinoma	G3	2009	[Not Available]	-29555	Alive	TUMOR FREE	176	NA	[Not Available]	NA	NA	NA	NA	Complete Remission/Response	NA	NA	0	176	0	176	0	176	0	176	NA	5.67742
TCGA-24-1850	II	TCGA-24-1850-01	OV	72	FEMALE	WHITE	[Not Applicable]	Stage IIIC	Serous Cystadenocarcinoma	G3	2009	[Not Available]	-26369	Alive	TUMOR FREE	168	NA	[Not Available]	NA	NA	NA	NA	Complete Remission/Response	NA	NA	0	168	0	168	0	168	0	168	NA	5.41935
TCGA-24-2019	II	TCGA-24-2019-01	OV	46	FEMALE	WHITE	[Not Applicable]	Stage IIIC	Serous Cystadenocarcinoma	G3	2009	[Not Available]	-17009	Alive	NA	148	NA	[Not Available]	NA	NA	NA	NA	[Not Available]	NA	NA	0	148	0	148	NA	NA	0	148	NA	4.77419
TCGA-24-2033	II	TCGA-24-2033-01	OV	87	FEMALE	WHITE	[Not Applicable]	Stage IIIC	Serous Cystadenocarcinoma	G3	1995	[Not Available]	-31977	Dead	WITH TUMOR	562	562	[Not Available]	Recurrence	[Not Applicable]	[Not Applicable]	351	Partial Remission/Response	NA	NA	1	562	1	562	NA	NA	1	351	NA	18.129
TCGA-24-2035	I	TCGA-24-2035-01	OV	65	FEMALE	WHITE	[Not Applicable]	Stage IIIC	Serous Cystadenocarcinoma	G3	1996	[Not Available]	-23855	Dead	WITH TUMOR	857	857	[Not Available]	Recurrence	[Not Applicable]	[Not Applicable]	287	Partial Remission/Response	NA	NA	1	857	1	857	NA	NA	1	287	NA	27.6452
TCGA-24-2038	II	TCGA-24-2038-01	OV	68	FEMALE	WHITE	[Not Applicable]	Stage IIIA	Serous Cystadenocarcinoma	GB	2000	[Not Available]	-24957	Dead	WITH TUMOR	1354	1354	[Not Available]	Recurrence	[Not Applicable]	[Not Applicable]	1169	Complete Remission/Response	NA	NA	1	1354	1	1354	1	1169	1	1169	NA	43.6774
TCGA-24-2254	II	TCGA-24-2254-01	OV	66	FEMALE	WHITE	[Not Applicable]	Stage IIIC	Serous Cystadenocarcinoma	G3	2003	[Not Available]	-24407	Dead	WITH TUMOR	1736	1736	[Not Available]	Recurrence	[Not Applicable]	[Not Applicable]	606	Complete Remission/Response	NA	NA	1	1736	1	1736	1	606	1	606	NA	56
TCGA-24-2261	I	TCGA-24-2261-01	OV	76	FEMALE	WHITE	[Not Applicable]	Stage IIIC	Serous Cystadenocarcinoma	G3	1992	[Not Available]	-27897	Dead	WITH TUMOR	24	24	[Not Available]	NA	NA	NA	NA	[Not Available]	NA	NA	1	24	1	24	NA	NA	1	24	NA	0.774194
TCGA-24-2267	I	TCGA-24-2267-01	OV	58	FEMALE	WHITE	[Not Applicable]	Stage IIB	Serous Cystadenocarcinoma	G3	1993	[Not Available]	-21293	Dead	WITH TUMOR	1446	1446	[Not Available]	Recurrence	[Not Applicable]	[Not Applicable]	512	Complete Remission/Response	NA	NA	1	1446	1	1446	1	512	1	512	NA	46.6452
TCGA-24-2271	I	TCGA-24-2271-01	OV	55	FEMALE	ASIAN	[Not Applicable]	Stage IIIC	Serous Cystadenocarcinoma	G3	1999	[Not Available]	-20399	Dead	WITH TUMOR	962	962	[Not Available]	Recurrence	[Not Applicable]	[Not Applicable]	827	[Not Available]	NA	NA	1	962	1	962	NA	NA	1	827	NA	31.0323
TCGA-24-2281	I	TCGA-24-2281-01	OV	68	FEMALE	WHITE	[Not Applicable]	Stage IIA	Serous Cystadenocarcinoma	G3	2006	[Not Available]	-25019	Alive	TUMOR FREE	1357	NA	[Not Available]	NA	NA	NA	NA	Complete Remission/Response	NA	NA	0	1357	0	1357	0	1357	0	1357	NA	43.7742
TCGA-24-2288	I	TCGA-24-2288-01	OV	70	FEMALE	WHITE	[Not Applicable]	Stage IIIC	Serous Cystadenocarcinoma	G3	1999	[Not Available]	-25831	Dead	WITH TUMOR	25	25	[Not Available]	NA	NA	NA	NA	[Not Available]	NA	NA	1	25	1	25	NA	NA	1	25	NA	0.806452
TCGA-24-2289	II	TCGA-24-2289-01	OV	68	FEMALE	WHITE	[Not Applicable]	Stage IV	Serous Cystadenocarcinoma	G3	1997	[Not Available]	-25191	Dead	WITH TUMOR	2049	2049	[Not Available]	Recurrence	[Not Applicable]	[Not Applicable]	568	Complete Remission/Response	NA	NA	1	2049	1	2049	NA	NA	1	568	NA	66.0968
TCGA-24-2293	I	TCGA-24-2293-01	OV	47	FEMALE	WHITE	[Not Applicable]	[Not Available]	Serous Cystadenocarcinoma	G3	1995	[Not Available]	-17235	Dead	NA	506	506	[Not Available]	NA	NA	NA	NA	Partial Remission/Response	NA	NA	1	506	NA	506	NA	NA	0	506	NA	16.3226
TCGA-24-2298	IV	TCGA-24-2298-01	OV	55	FEMALE	WHITE	[Not Applicable]	Stage IIIC	Serous Cystadenocarcinoma	G3	1993	[Not Available]	-20453	Dead	WITH TUMOR	1620	1620	[Not Available]	Recurrence	[Not Applicable]	[Not Applicable]	469	Complete Remission/Response	NA	NA	1	1620	1	1620	1	469	1	469	NA	52.2581
TCGA-25-1312	II	TCGA-25-1312-01	OV	69	FEMALE	WHITE	[Not Applicable]	Stage IV	Serous Cystadenocarcinoma	G3	2001	[Not Available]	-25537	Dead	NA	31	31	[Not Available]	NA	NA	NA	NA	[Not Available]	NA	NA	1	31	NA	31	NA	NA	0	31	NA	1
TCGA-25-1313	III	TCGA-25-1313-01	OV	62	FEMALE	WHITE	[Not Applicable]	Stage IV	Serous Cystadenocarcinoma	G3	2000	[Not Available]	-22982	Dead	WITH TUMOR	820	820	[Not Available]	Recurrence	[Not Applicable]	[Not Applicable]	394	Complete Remission/Response	NA	NA	1	820	1	820	NA	NA	1	394	NA	26.4516
TCGA-25-1315	IV	TCGA-25-1315-01	OV	50	FEMALE	WHITE	[Not Applicable]	Stage IIIC	Serous Cystadenocarcinoma	G3	2000	[Not Available]	-18263	Dead	WITH TUMOR	1553	1583	[Not Available]	Progression of Disease	[Not Applicable]	[Not Applicable]	153	Partial Remission/Response	NA	NA	1	1583	1	1583	NA	NA	1	153	NA	51.0645
TCGA-25-1316	II	TCGA-25-1316-01	OV	55	FEMALE	WHITE	[Not Applicable]	Stage IIIC	Serous Cystadenocarcinoma	G3	2000	[Not Available]	-20331	Dead	WITH TUMOR	1126	1279	[Not Available]	Progression of Disease	[Not Applicable]	[Not Applicable]	276	Progressive Disease	NA	NA	1	1279	1	1279	NA	NA	1	276	NA	41.2581
TCGA-25-1319	II	TCGA-25-1319-01	OV	73	FEMALE	WHITE	[Not Applicable]	Stage IIIC	Serous Cystadenocarcinoma	G3	2000	[Not Available]	-26786	Dead	NA	1977	1977	[Not Available]	Recurrence	[Not Applicable]	[Not Applicable]	730	[Not Available]	NA	NA	1	1977	NA	1977	NA	NA	1	730	NA	63.7742
TCGA-25-1320	II	TCGA-25-1320-01	OV	65	FEMALE	WHITE	[Not Applicable]	Stage IIIC	Serous Cystadenocarcinoma	G3	2001	[Not Available]	-24018	Dead	WITH TUMOR	1124	1155	[Not Available]	Recurrence	[Not Applicable]	[Not Applicable]	424	Progressive Disease	NA	NA	1	1155	1	1155	NA	NA	1	424	NA	37.2581
TCGA-25-1323	II	TCGA-25-1323-01	OV	72	FEMALE	WHITE	[Not Applicable]	Stage IIIC	Serous Cystadenocarcinoma	G3	2001	[Not Available]	-26602	Dead	WITH TUMOR	365	395	[Not Available]	Progression of Disease	[Not Applicable]	[Not Applicable]	365	Complete Remission/Response	NA	NA	1	395	1	395	1	365	1	365	NA	12.7419
TCGA-25-1326	II	TCGA-25-1326-01	OV	61	FEMALE	WHITE	[Not Applicable]	Stage IIIC	Serous Cystadenocarcinoma	G3	2002	[Not Available]	-22339	Dead	WITH TUMOR	945	1249	[Not Available]	Recurrence	[Not Applicable]	[Not Applicable]	396	Partial Remission/Response	NA	NA	1	1249	1	1249	NA	NA	1	396	NA	40.2903
TCGA-25-1328	II	TCGA-25-1328-01	OV	38	FEMALE	WHITE	[Not Applicable]	Stage IIIC	Serous Cystadenocarcinoma	G3	2001	[Not Available]	-13911	Dead	WITH TUMOR	1979	2009	[Not Available]	Recurrence	[Not Applicable]	[Not Applicable]	244	Partial Remission/Response	NA	NA	1	2009	1	2009	NA	NA	1	244	NA	64.8065
TCGA-25-1329	II	TCGA-25-1329-01	OV	76	FEMALE	WHITE	[Not Applicable]	Stage IIIC	Serous Cystadenocarcinoma	G3	2002	[Not Available]	-28093	Dead	NA	90	457	[Not Available]	NA	NA	NA	NA	[Not Available]	NA	NA	1	457	NA	457	NA	NA	0	457	NA	14.7419
TCGA-25-2042	II	TCGA-25-2042-01	OV	60	FEMALE	AMERICAN INDIAN OR ALASKA NATIVE	[Not Applicable]	Stage IIIC	Serous Cystadenocarcinoma	G3	2006	[Not Available]	-22127	Dead	WITH TUMOR	396	396	[Not Available]	NA	NA	NA	NA	Progressive Disease	NA	NA	1	396	1	396	NA	NA	1	396	NA	12.7742
TCGA-25-2391	II	TCGA-25-2391-01	OV	57	FEMALE	WHITE	[Not Applicable]	Stage IIIC	Serous Cystadenocarcinoma	G3	2003	[Not Available]	-20939	Dead	TUMOR FREE	1492	1492	[Not Available]	NA	NA	NA	NA	Complete Remission/Response	NA	NA	1	1492	0	1492	0	1492	0	1492	NA	48.129
TCGA-25-2392	II	TCGA-25-2392-01	OV	75	FEMALE	WHITE	[Not Applicable]	Stage IV	Serous Cystadenocarcinoma	G3	2003	[Not Available]	-27667	Dead	NA	31	31	[Not Available]	NA	NA	NA	NA	[Not Available]	NA	NA	1	31	NA	31	NA	NA	0	31	NA	1
TCGA-25-2396	III	TCGA-25-2396-01	OV	71	FEMALE	WHITE	[Not Applicable]	Stage IIIC	Serous Cystadenocarcinoma	G3	2004	[Not Available]	-26145	Dead	NA	92	92	[Not Available]	NA	NA	NA	NA	[Not Available]	NA	NA	1	92	NA	92	NA	NA	0	92	NA	2.96774
TCGA-25-2397	III	TCGA-25-2397-01	OV	59	FEMALE	WHITE	[Not Applicable]	Stage IV	Serous Cystadenocarcinoma	G3	2004	[Not Available]	-21581	Dead	NA	365	365	[Not Available]	NA	NA	NA	NA	[Not Available]	NA	NA	1	365	NA	365	NA	NA	0	365	NA	11.7742
TCGA-25-2398	II	TCGA-25-2398-01	OV	71	FEMALE	WHITE	[Not Applicable]	Stage IIIC	Serous Cystadenocarcinoma	G3	2004	[Not Available]	-26267	Dead	WITH TUMOR	1369	1369	[Not Available]	Recurrence	[Not Applicable]	[Not Applicable]	577	Complete Remission/Response	NA	NA	1	1369	1	1369	1	577	1	577	NA	44.1613
TCGA-25-2399	II	TCGA-25-2399-01	OV	80	FEMALE	WHITE	[Not Applicable]	Stage IIIC	Serous Cystadenocarcinoma	G3	2004	[Not Available]	-29373	Dead	WITH TUMOR	608	608	[Not Available]	Recurrence	[Not Applicable]	[Not Applicable]	243	Partial Remission/Response	NA	NA	1	608	1	608	NA	NA	1	243	NA	19.6129
TCGA-25-2401	II	TCGA-25-2401-01	OV	64	FEMALE	WHITE	[Not Applicable]	Stage IIIC	Serous Cystadenocarcinoma	G3	2004	[Not Available]	-23711	Dead	NA	90	90	[Not Available]	NA	NA	NA	NA	[Not Available]	NA	NA	1	90	NA	90	NA	NA	0	90	NA	2.90323
TCGA-25-2404	III	TCGA-25-2404-01	OV	38	FEMALE	AMERICAN INDIAN OR ALASKA NATIVE	[Not Applicable]	Stage IIIC	Serous Cystadenocarcinoma	G3	2005	[Not Available]	-14184	Dead	WITH TUMOR	883	883	[Not Available]	Recurrence	[Not Applicable]	[Not Applicable]	426	Complete Remission/Response	NA	NA	1	883	1	883	1	426	1	426	NA	28.4839
TCGA-25-2409	II	TCGA-25-2409-01	OV	71	FEMALE	WHITE	[Not Applicable]	Stage IV	Serous Cystadenocarcinoma	G3	2005	[Not Available]	-26267	Dead	WITH TUMOR	821	821	[Not Available]	Recurrence	[Not Applicable]	[Not Applicable]	304	Complete Remission/Response	NA	NA	1	821	1	821	NA	NA	1	304	NA	26.4839
TCGA-26-1442	IV	TCGA-26-1442-01	GBM	43	MALE	WHITE	[Not Available]	[Not Applicable]	Untreated primary (de novo) GBM	[Not Available]	2008	[Not Available]	-15950	Alive	WITH TUMOR	953	NA	[Not Available]	NA	NA	NA	NA	[Not Available]	NA	NA	0	953	0	953	NA	NA	0	953	NA	30.7419
TCGA-26-5132	III	TCGA-26-5132-01	GBM	74	MALE	WHITE	[Not Available]	[Not Applicable]	Untreated primary (de novo) GBM	[Not Available]	2009	[Not Available]	-27196	Alive	TUMOR FREE	286	NA	[Not Available]	NA	NA	NA	NA	[Not Available]	NA	NA	0	286	0	286	NA	NA	0	286	NA	9.22581
TCGA-26-5133	IV	TCGA-26-5133-01	GBM	59	MALE	WHITE	[Not Available]	[Not Applicable]	Untreated primary (de novo) GBM	[Not Available]	2009	[Not Available]	-21560	Alive	TUMOR FREE	452	NA	[Not Available]	Progression of Disease	[Not Applicable]	[Not Applicable]	370	[Not Available]	NA	NA	0	452	0	452	NA	NA	1	370	NA	14.5806
TCGA-26-5134	IV	TCGA-26-5134-01	GBM	74	MALE	WHITE	[Not Available]	[Not Applicable]	Untreated primary (de novo) GBM	[Not Available]	2009	[Not Available]	-27111	Alive	TUMOR FREE	167	NA	[Not Available]	NA	NA	NA	NA	[Not Available]	NA	NA	0	167	0	167	NA	NA	0	167	NA	5.3871
TCGA-26-5135	IV	TCGA-26-5135-01	GBM	72	FEMALE	WHITE	[Not Available]	[Not Applicable]	Untreated primary (de novo) GBM	[Not Available]	2009	[Not Available]	-26490	Dead	NA	NA	270	[Not Available]	NA	NA	NA	NA	[Unknown]	NA	NA	1	270	NA	270	NA	NA	0	270	NA	8.70968
TCGA-26-5136	III	TCGA-26-5136-01	GBM	78	FEMALE	WHITE	[Not Available]	[Not Applicable]	Untreated primary (de novo) GBM	[Not Available]	2009	[Not Available]	-28496	Dead	WITH TUMOR	NA	577	[Not Available]	NA	NA	NA	NA	[Unknown]	NA	NA	1	577	1	577	NA	NA	1	577	NA	18.6129
TCGA-26-5139	I	TCGA-26-5139-01	GBM	65	FEMALE	WHITE	[Not Available]	[Not Applicable]	Untreated primary (de novo) GBM	[Not Available]	2010	[Not Available]	-23782	Alive	WITH TUMOR	48	NA	[Not Available]	NA	NA	NA	NA	[Not Available]	NA	NA	0	48	0	48	NA	NA	0	48	NA	1.54839
TCGA-27-1830	II	TCGA-27-1830-01	GBM	57	MALE	WHITE	[Not Available]	[Not Applicable]	Untreated primary (de novo) GBM	[Not Available]	2007	[Not Available]	-21131	Dead	WITH TUMOR	146	154	[Not Available]	Recurrence	[Not Applicable]	[Not Applicable]	124	[Not Available]	NA	NA	1	154	1	154	NA	NA	1	124	NA	4.96774
TCGA-27-1831	III	TCGA-27-1831-01	GBM	66	MALE	WHITE	[Not Available]	[Not Applicable]	Untreated primary (de novo) GBM	[Not Available]	2006	[Not Available]	-24447	Dead	WITH TUMOR	505	505	[Not Available]	Progression of Disease	[Not Applicable]	[Not Applicable]	144	[Not Available]	NA	NA	1	505	1	505	NA	NA	1	144	NA	16.2903
TCGA-27-1832	I	TCGA-27-1832-01	GBM	59	FEMALE	WHITE	[Not Available]	[Not Applicable]	Untreated primary (de novo) GBM	[Not Available]	2007	[Not Available]	-21678	Dead	WITH TUMOR	0	300	[Not Available]	Progression of Disease	[Not Applicable]	[Not Applicable]	176	[Not Available]	NA	NA	1	300	1	300	NA	NA	1	176	NA	9.67742
TCGA-27-1834	I	TCGA-27-1834-01	GBM	56	MALE	WHITE	[Not Available]	[Not Applicable]	Untreated primary (de novo) GBM	[Not Available]	2006	[Not Available]	-20568	Dead	WITH TUMOR	1008	1233	[Not Available]	Recurrence	[Not Applicable]	[Not Applicable]	335	[Not Available]	NA	NA	1	1233	1	1233	NA	NA	1	335	NA	39.7742
TCGA-27-1835	IV	TCGA-27-1835-01	GBM	53	FEMALE	WHITE	[Not Available]	[Not Applicable]	Untreated primary (de novo) GBM	[Not Available]	2007	[Not Available]	-19444	Dead	WITH TUMOR	648	648	[Not Available]	Progression of Disease	[Not Applicable]	[Not Applicable]	157	[Not Available]	NA	NA	1	648	1	648	NA	NA	1	157	NA	20.9032
TCGA-27-1837	III	TCGA-27-1837-01	GBM	36	MALE	WHITE	[Not Available]	[Not Applicable]	Untreated primary (de novo) GBM	[Not Available]	2007	[Not Available]	-13368	Dead	WITH TUMOR	427	427	[Not Available]	Progression of Disease	[Not Applicable]	[Not Applicable]	136	[Not Available]	NA	NA	1	427	1	427	NA	NA	1	136	NA	13.7742
TCGA-27-2519	I	TCGA-27-2519-01	GBM	48	MALE	WHITE	[Not Available]	[Not Applicable]	Untreated primary (de novo) GBM	[Not Available]	2009	[Not Available]	-17715	Dead	WITH TUMOR	NA	550	[Not Available]	Progression of Disease	[Not Applicable]	[Not Applicable]	256	[Not Available]	NA	NA	1	550	1	550	NA	NA	1	256	NA	17.7419
TCGA-27-2521	IV	TCGA-27-2521-01	GBM	34	MALE	WHITE	[Not Available]	[Not Applicable]	Untreated primary (de novo) GBM	[Not Available]	2009	[Not Available]	-12685	Dead	WITH TUMOR	NA	510	[Not Available]	NA	NA	NA	NA	[Not Available]	NA	NA	1	510	1	510	NA	NA	1	510	NA	16.4516
TCGA-27-2523	IV	TCGA-27-2523-01	GBM	63	MALE	WHITE	[Not Available]	[Not Applicable]	Untreated primary (de novo) GBM	[Not Available]	2005	[Not Available]	-23034	Dead	WITH TUMOR	489	489	[Not Available]	Progression of Disease	[Not Applicable]	[Not Applicable]	402	[Not Available]	NA	NA	1	489	1	489	NA	NA	1	402	NA	15.7742
TCGA-27-2524	II	TCGA-27-2524-01	GBM	56	MALE	WHITE	[Not Available]	[Not Applicable]	Untreated primary (de novo) GBM	[Not Available]	2008	[Not Available]	-20555	Dead	WITH TUMOR	231	231	[Not Available]	NA	NA	NA	NA	[Not Available]	NA	NA	1	231	1	231	NA	NA	1	231	NA	7.45161
TCGA-27-2526	III	TCGA-27-2526-01	GBM	79	FEMALE	WHITE	[Not Available]	[Not Applicable]	Untreated primary (de novo) GBM	[Not Available]	2007	[Not Available]	-28977	Dead	WITH TUMOR	87	87	[Not Available]	NA	NA	NA	NA	[Not Available]	NA	NA	1	87	1	87	NA	NA	1	87	NA	2.80645
TCGA-27-2528	IV	TCGA-27-2528-01	GBM	62	MALE	WHITE	[Not Available]	[Not Applicable]	Untreated primary (de novo) GBM	[Not Available]	2008	[Not Available]	-22867	Dead	WITH TUMOR	480	480	[Not Available]	Progression of Disease	[Not Applicable]	[Not Applicable]	72	[Not Available]	NA	NA	1	480	1	480	NA	NA	1	72	NA	15.4839
TCGA-28-1747	III	TCGA-28-1747-01	GBM	44	MALE	WHITE	[Not Available]	[Not Applicable]	Untreated primary (de novo) GBM	[Not Available]	2008	[Not Available]	-16301	Dead	NA	77	77	[Not Available]	NA	NA	NA	NA	[Not Available]	NA	NA	1	77	NA	77	NA	NA	0	77	NA	2.48387
TCGA-28-1753	II	TCGA-28-1753-01	GBM	53	MALE	WHITE	[Not Available]	[Not Applicable]	Untreated primary (de novo) GBM	[Not Available]	2009	[Not Available]	-19366	Alive	WITH TUMOR	37	NA	[Not Available]	NA	NA	NA	NA	[Not Available]	NA	NA	0	37	0	37	NA	NA	0	37	NA	1.19355
TCGA-28-2509	IV	TCGA-28-2509-01	GBM	77	FEMALE	WHITE	[Not Available]	[Not Applicable]	Untreated primary (de novo) GBM	[Not Available]	2009	[Not Available]	-28240	Alive	NA	145	NA	[Not Available]	NA	NA	NA	NA	[Not Available]	NA	NA	0	145	0	145	NA	NA	0	145	NA	4.67742
TCGA-28-2513	II	TCGA-28-2513-01	GBM	69	FEMALE	WHITE	[Not Available]	[Not Applicable]	Untreated primary (de novo) GBM	[Not Available]	2009	[Not Available]	-25421	Alive	WITH TUMOR	222	NA	[Not Available]	Progression of Disease	[Not Applicable]	[Not Applicable]	75	[Not Available]	NA	NA	0	222	0	222	NA	NA	1	75	NA	7.16129
TCGA-28-2514	III	TCGA-28-2514-01	GBM	45	MALE	ASIAN	[Not Available]	[Not Applicable]	Untreated primary (de novo) GBM	[Not Available]	2009	[Not Available]	-16737	Alive	NA	160	NA	[Not Available]	NA	NA	NA	NA	[Not Available]	NA	NA	0	160	0	160	NA	NA	0	160	NA	5.16129
TCGA-28-5204	III	TCGA-28-5204-01	GBM	72	MALE	WHITE	[Not Available]	[Not Applicable]	Untreated primary (de novo) GBM	[Not Available]	2009	[Not Available]	-26490	Dead	WITH TUMOR	NA	454	[Not Available]	NA	NA	NA	NA	[Not Available]	NA	NA	1	454	1	454	NA	NA	1	454	NA	14.6452
TCGA-28-5207	IV	TCGA-28-5207-01	GBM	71	MALE	WHITE	[Not Available]	[Not Applicable]	Untreated primary (de novo) GBM	[Not Available]	2010	[Not Available]	-25975	Dead	WITH TUMOR	275	343	[Not Available]	NA	NA	NA	NA	[Not Available]	NA	NA	1	343	1	343	NA	NA	1	343	NA	11.0645
TCGA-28-5208	IV	TCGA-28-5208-01	GBM	52	MALE	WHITE	[Not Available]	[Not Applicable]	Untreated primary (de novo) GBM	[Not Available]	2010	[Not Available]	-19053	Dead	WITH TUMOR	NA	544	[Not Available]	NA	[Not Applicable]	[Not Applicable]	148	Progressive Disease	NA	NA	1	544	1	544	NA	NA	1	148	NA	17.5484
TCGA-28-5209	II	TCGA-28-5209-01	GBM	66	FEMALE	WHITE	[Not Available]	[Not Applicable]	Untreated primary (de novo) GBM	[Not Available]	2010	[Not Available]	-24362	Alive	NA	442	NA	[Not Available]	NA	NA	NA	NA	[Not Available]	NA	NA	0	442	0	442	NA	NA	0	442	NA	14.2581
TCGA-28-5213	II	TCGA-28-5213-01	GBM	72	MALE	WHITE	[Not Available]	[Not Applicable]	Untreated primary (de novo) GBM	[Not Available]	2010	[Not Available]	-26491	Alive	WITH TUMOR	951	NA	[Not Available]	NA	NA	NA	NA	[Not Applicable]	NA	NA	0	951	0	951	NA	NA	0	951	NA	30.6774
TCGA-28-5215	II	TCGA-28-5215-01	GBM	62	FEMALE	WHITE	[Not Available]	[Not Applicable]	Untreated primary (de novo) GBM	[Not Available]	2010	[Not Available]	-22686	Dead	WITH TUMOR	237	335	[Not Available]	NA	[Not Applicable]	[Not Applicable]	164	[Not Available]	NA	NA	1	335	1	335	NA	NA	1	164	NA	10.8065
TCGA-28-5216	II	TCGA-28-5216-01	GBM	52	MALE	WHITE	[Not Available]	[Not Applicable]	Untreated primary (de novo) GBM	[Not Available]	2010	[Not Available]	-19239	Alive	TUMOR FREE	415	NA	[Not Available]	NA	NA	NA	NA	[Not Available]	NA	NA	0	415	0	415	NA	NA	0	415	NA	13.3871
TCGA-28-5218	I	TCGA-28-5218-01	GBM	63	MALE	WHITE	[Not Available]	[Not Applicable]	Untreated primary (de novo) GBM	[Not Available]	2010	[Not Available]	-23096	Dead	NA	128	157	[Not Available]	NA	NA	NA	NA	[Not Available]	NA	NA	1	157	NA	157	NA	NA	0	157	NA	5.06452
TCGA-28-5220	II	TCGA-28-5220-01	GBM	67	MALE	WHITE	[Not Available]	[Not Applicable]	Untreated primary (de novo) GBM	[Not Available]	2010	[Not Available]	-24622	Dead	WITH TUMOR	NA	388	[Not Available]	NA	[Not Applicable]	[Not Applicable]	262	[Not Applicable]	NA	NA	1	388	1	388	NA	NA	1	262	NA	12.5161
TCGA-29-1688	II	TCGA-29-1688-01	OV	39	FEMALE	WHITE	[Not Applicable]	Stage IIIC	Serous Cystadenocarcinoma	G2	1992	[Not Available]	-14574	Dead	WITH TUMOR	2400	2400	[Not Available]	Recurrence	[Not Applicable]	[Not Applicable]	184	Stable Disease	NA	NA	1	2400	1	2400	NA	NA	1	184	NA	77.4194
TCGA-29-1693	III	TCGA-29-1693-01	OV	72	FEMALE	WHITE	[Not Applicable]	Stage IIIC	Serous Cystadenocarcinoma	G3	2001	[Not Available]	-26300	Alive	WITH TUMOR	3096	NA	[Not Available]	Recurrence	[Not Applicable]	[Not Applicable]	694	Complete Remission/Response	NA	NA	0	3096	0	3096	1	694	1	694	NA	99.871
TCGA-29-1694	III	TCGA-29-1694-01	OV	45	FEMALE	WHITE	[Not Applicable]	Stage IIIC	Serous Cystadenocarcinoma	GX	2002	[Not Available]	-16523	Dead	WITH TUMOR	NA	1187	[Not Available]	NA	NA	NA	NA	Stable Disease	NA	NA	1	1187	1	1187	NA	NA	1	1187	NA	38.2903
TCGA-29-1695	II	TCGA-29-1695-01	OV	62	FEMALE	WHITE	[Not Applicable]	Stage IIIC	Serous Cystadenocarcinoma	G2	2003	[Not Available]	-22895	Dead	NA	24	1229	[Not Available]	NA	NA	NA	NA	[Not Available]	NA	NA	1	1229	NA	1229	NA	NA	0	1229	NA	39.6452
TCGA-29-1696	III	TCGA-29-1696-01	OV	43	FEMALE	WHITE	[Not Applicable]	Stage IIIC	Serous Cystadenocarcinoma	G2	2003	[Not Available]	-15818	Dead	WITH TUMOR	1025	1032	[Not Available]	Recurrence	[Not Applicable]	[Not Applicable]	342	Partial Remission/Response	NA	NA	1	1032	1	1032	NA	NA	1	342	NA	33.2903
TCGA-29-1697	II	TCGA-29-1697-01	OV	62	FEMALE	WHITE	[Not Applicable]	Stage IIIC	Serous Cystadenocarcinoma	G3	2003	[Not Available]	-22933	Dead	WITH TUMOR	949	949	[Not Available]	Recurrence	[Not Applicable]	[Not Applicable]	500	Complete Remission/Response	NA	NA	1	949	1	949	1	500	1	500	NA	30.6129
TCGA-29-1698	II	TCGA-29-1698-01	OV	53	FEMALE	BLACK OR AFRICAN AMERICAN	[Not Applicable]	Stage IIIC	Serous Cystadenocarcinoma	G3	2004	[Not Available]	-19611	Alive	WITH TUMOR	2078	NA	[Not Available]	Recurrence	[Not Applicable]	[Not Applicable]	181	Complete Remission/Response	NA	NA	0	2078	0	2078	1	181	1	181	NA	67.0323
TCGA-29-1699	II	TCGA-29-1699-01	OV	57	FEMALE	WHITE	[Not Applicable]	Stage IIIC	Serous Cystadenocarcinoma	G3	2004	[Not Available]	-21130	Dead	NA	16	1106	[Not Available]	NA	NA	NA	NA	[Not Available]	NA	NA	1	1106	NA	1106	NA	NA	0	1106	NA	35.6774
TCGA-29-1701	II	TCGA-29-1701-01	OV	56	FEMALE	WHITE	[Not Applicable]	Stage IIIC	Serous Cystadenocarcinoma	G3	2004	[Not Available]	-20737	Dead	WITH TUMOR	514	515	[Not Available]	Recurrence	[Not Applicable]	[Not Applicable]	298	Partial Remission/Response	NA	NA	1	515	1	515	NA	NA	1	298	NA	16.6129
TCGA-29-1702	IV	TCGA-29-1702-01	OV	84	FEMALE	WHITE	[Not Applicable]	Stage IIIC	Serous Cystadenocarcinoma	G3	2005	[Not Available]	-30910	Dead	WITH TUMOR	568	728	[Not Available]	Recurrence	[Not Applicable]	[Not Applicable]	286	Complete Remission/Response	NA	NA	1	728	1	728	1	286	1	286	NA	23.4839
TCGA-29-1703	II	TCGA-29-1703-01	OV	56	FEMALE	BLACK OR AFRICAN AMERICAN	[Not Applicable]	Stage IIIC	Serous Cystadenocarcinoma	G2	2005	[Not Available]	-20622	Dead	WITH TUMOR	1815	1815	[Not Available]	Recurrence	[Not Applicable]	[Not Applicable]	324	Complete Remission/Response	NA	NA	1	1815	1	1815	1	324	1	324	NA	58.5484
TCGA-29-1705	II	TCGA-29-1705-01	OV	47	FEMALE	WHITE	[Not Applicable]	Stage IIIC	Serous Cystadenocarcinoma	G2	2005	[Not Available]	-17530	Dead	WITH TUMOR	555	555	[Not Available]	Recurrence	[Not Applicable]	[Not Applicable]	283	Complete Remission/Response	NA	NA	1	555	1	555	1	283	1	283	NA	17.9032
TCGA-29-1710	I	TCGA-29-1710-01	OV	54	FEMALE	WHITE	[Not Applicable]	Stage IIIC	Serous Cystadenocarcinoma	G2	2006	[Not Available]	-19969	Dead	WITH TUMOR	889	951	[Not Available]	Recurrence	[Not Applicable]	[Not Applicable]	315	Partial Remission/Response	NA	NA	1	951	1	951	NA	NA	1	315	NA	30.6774
TCGA-29-1761	IV	TCGA-29-1761-01	OV	80	FEMALE	ASIAN	[Not Applicable]	Stage IIIC	Serous Cystadenocarcinoma	G3	1998	[Not Available]	-29337	Dead	WITH TUMOR	517	528	[Not Available]	NA	NA	NA	NA	Stable Disease	NA	NA	1	528	1	528	NA	NA	1	528	NA	17.0323
TCGA-29-1762	II	TCGA-29-1762-01	OV	59	FEMALE	WHITE	[Not Applicable]	Stage IV	Serous Cystadenocarcinoma	G2	1998	[Not Available]	-21879	Dead	WITH TUMOR	2606	2634	[Not Available]	Recurrence	[Not Applicable]	[Not Applicable]	1375	Complete Remission/Response	NA	NA	1	2634	1	2634	NA	NA	1	1375	NA	84.9677
TCGA-29-1763	II	TCGA-29-1763-01	OV	43	FEMALE	BLACK OR AFRICAN AMERICAN	[Not Applicable]	Stage IIC	Serous Cystadenocarcinoma	G2	2004	[Not Available]	-16021	Alive	WITH TUMOR	2032	NA	[Not Available]	Recurrence	[Not Applicable]	[Not Applicable]	428	Complete Remission/Response	NA	NA	0	2032	0	2032	1	428	1	428	NA	65.5484
TCGA-29-1770	II	TCGA-29-1770-01	OV	54	FEMALE	WHITE	[Not Applicable]	Stage IIIC	Serous Cystadenocarcinoma	G2	2007	[Not Available]	-20015	Alive	WITH TUMOR	741	NA	[Not Available]	Recurrence	[Not Applicable]	[Not Applicable]	377	Complete Remission/Response	NA	NA	0	741	0	741	1	377	1	377	NA	23.9032
TCGA-29-1776	III	TCGA-29-1776-01	OV	63	FEMALE	BLACK OR AFRICAN AMERICAN	[Not Applicable]	Stage IIIC	Serous Cystadenocarcinoma	G3	2008	[Not Available]	-23016	Alive	WITH TUMOR	360	NA	[Not Available]	NA	NA	NA	NA	Stable Disease	NA	NA	0	360	0	360	NA	NA	0	360	NA	11.6129
TCGA-29-1778	III	TCGA-29-1778-01	OV	77	FEMALE	WHITE	[Not Applicable]	Stage IIIC	Serous Cystadenocarcinoma	G3	2008	[Not Available]	-28147	Alive	TUMOR FREE	454	NA	[Not Available]	NA	NA	NA	NA	Complete Remission/Response	NA	NA	0	454	0	454	0	454	0	454	NA	14.6452
TCGA-29-1781	I	TCGA-29-1781-01	OV	69	FEMALE	WHITE	[Not Applicable]	Stage IIIC	Serous Cystadenocarcinoma	G3	2009	[Not Available]	-25404	Alive	TUMOR FREE	255	NA	[Not Available]	NA	NA	NA	NA	Complete Remission/Response	NA	NA	0	255	0	255	0	255	0	255	NA	8.22581
TCGA-29-1783	II	TCGA-29-1783-01	OV	58	FEMALE	WHITE	[Not Applicable]	Stage IIIC	Serous Cystadenocarcinoma	G3	2009	[Not Available]	-21284	Alive	TUMOR FREE	220	NA	[Not Available]	NA	NA	NA	NA	[Not Available]	NA	NA	0	220	0	220	NA	NA	0	220	NA	7.09677
TCGA-29-1784	III	TCGA-29-1784-01	OV	55	FEMALE	WHITE	[Not Applicable]	Stage IIIC	Serous Cystadenocarcinoma	G3	2009	[Not Available]	-20210	Alive	TUMOR FREE	163	NA	[Not Available]	NA	NA	NA	NA	Complete Remission/Response	NA	NA	0	163	0	163	0	163	0	163	NA	5.25806
TCGA-29-2427	I	TCGA-29-2427-01	OV	60	FEMALE	WHITE	[Not Applicable]	Stage IIIC	Serous Cystadenocarcinoma	G3	2004	[Not Available]	-21940	Alive	WITH TUMOR	1900	NA	[Not Available]	Recurrence	[Not Applicable]	[Not Applicable]	1582	Complete Remission/Response	NA	NA	0	1900	0	1900	1	1582	1	1582	NA	61.2903
TCGA-29-A5NZ	II	TCGA-29-A5NZ-01	OV	66	FEMALE	BLACK OR AFRICAN AMERICAN	[Not Applicable]	Stage IIIC	Serous Cystadenocarcinoma	G3	2011	[Not Available]	-24161	Dead	WITH TUMOR	NA	1088	[Not Available]	Recurrence	[Not Applicable]	[Not Applicable]	358	Complete Remission/Response	NA	NA	1	1088	1	1088	1	358	1	358	NA	35.0968
TCGA-2A-A8VL	III	TCGA-2A-A8VL-01	PRAD	51	MALE	[Not Available]	[Not Applicable]	[Not Applicable]	Prostate Adenocarcinoma Acinar Type	[Not Available]	2010	[Not Available]	-18658	Alive	TUMOR FREE	621	NA	[Not Available]	NA	NA	NA	NA	[Not Available]	NA	NA	0	621	0	621	NA	NA	0	621	NA	20.0323
TCGA-2A-A8VO	IV	TCGA-2A-A8VO-01	PRAD	57	MALE	[Not Available]	[Not Applicable]	[Not Applicable]	Prostate Adenocarcinoma Acinar Type	[Not Available]	2010	[Not Available]	-20958	Alive	TUMOR FREE	1701	NA	[Not Available]	NA	NA	NA	NA	[Not Available]	NA	NA	0	1701	0	1701	NA	NA	0	1701	NA	54.871
TCGA-2A-A8VT	III	TCGA-2A-A8VT-01	PRAD	47	MALE	[Not Available]	[Not Applicable]	[Not Applicable]	Prostate Adenocarcinoma Acinar Type	[Not Available]	2011	[Not Available]	-17365	Alive	[Discrepancy]	1373	NA	[Not Available]	NA	NA	NA	NA	[Discrepancy]	NA	NA	0	1373	0	1373	NA	NA	0	1373	NA	44.2903
TCGA-2A-A8VV	IV	TCGA-2A-A8VV-01	PRAD	52	MALE	[Not Available]	[Not Applicable]	[Not Applicable]	Prostate Adenocarcinoma Acinar Type	[Not Available]	2010	[Not Available]	-19065	Alive	TUMOR FREE	671	NA	[Not Available]	NA	NA	NA	NA	[Not Available]	NA	NA	0	671	0	671	NA	NA	0	671	NA	21.6452
TCGA-2A-A8VX	IV	TCGA-2A-A8VX-01	PRAD	70	MALE	[Not Available]	[Not Applicable]	[Not Applicable]	Prostate Adenocarcinoma Acinar Type	[Not Available]	2011	[Not Available]	-25904	Alive	TUMOR FREE	1378	NA	[Not Available]	NA	NA	NA	NA	[Not Available]	NA	NA	0	1378	0	1378	NA	NA	0	1378	NA	44.4516
TCGA-2A-A8W1	IV	TCGA-2A-A8W1-01	PRAD	54	MALE	[Not Available]	[Not Applicable]	[Not Applicable]	Prostate Adenocarcinoma Acinar Type	[Not Available]	2011	[Not Available]	-19964	Alive	NA	112	NA	[Not Available]	NA	NA	NA	NA	[Not Available]	NA	NA	0	112	0	112	NA	NA	0	112	NA	3.6129
TCGA-2A-A8W3	IV	TCGA-2A-A8W3-01	PRAD	69	MALE	[Not Available]	[Not Applicable]	[Not Applicable]	Prostate Adenocarcinoma Acinar Type	[Not Available]	2011	[Not Available]	-25557	Alive	[Discrepancy]	863	NA	[Not Available]	Biochemical evidence of disease	NA	NA	198	[Not Available]	NA	NA	0	863	0	863	NA	NA	1	198	NA	27.8387
TCGA-2A-AAYF	IV	TCGA-2A-AAYF-01	PRAD	57	MALE	[Not Available]	[Not Applicable]	[Not Applicable]	Prostate Adenocarcinoma Acinar Type	[Not Available]	2011	[Not Available]	-20866	Alive	TUMOR FREE	1364	NA	[Not Available]	NA	NA	NA	NA	Complete Remission/Response	NA	NA	0	1364	0	1364	0	1364	0	1364	NA	44
TCGA-2A-AAYO	I	TCGA-2A-AAYO-01	PRAD	57	MALE	[Not Available]	[Not Applicable]	[Not Applicable]	Prostate Adenocarcinoma Acinar Type	[Not Available]	2011	[Not Available]	-21183	Alive	TUMOR FREE	1272	NA	[Not Available]	NA	NA	NA	NA	Complete Remission/Response	NA	NA	0	1272	0	1272	0	1272	0	1272	NA	41.0323
TCGA-2A-AAYU	IV	TCGA-2A-AAYU-01	PRAD	56	MALE	[Not Available]	[Not Applicable]	[Not Applicable]	Prostate Adenocarcinoma Acinar Type	[Not Available]	2012	[Not Available]	-20582	Alive	TUMOR FREE	615	NA	[Not Available]	NA	NA	NA	NA	[Discrepancy]	NA	NA	0	615	0	615	NA	NA	0	615	NA	19.8387
TCGA-2E-A9G8	III	TCGA-2E-A9G8-01	UCEC	59	FEMALE	BLACK OR AFRICAN AMERICAN	[Not Applicable]	Stage III	Endometrioid endometrial adenocarcinoma	G2	2011	Post (prior bilateral ovariectomy OR >12 mo since LMP with no prior hysterectomy)	NA	Alive	TUMOR FREE	1249	NA	[Not Available]	Locoregional Recurrence	Other, specify	abdominal wall	335	Progressive Disease	NA	NA	0	1249	0	1249	NA	NA	1	335	NA	40.2903
TCGA-2F-A9KO	III	TCGA-2F-A9KO-01	BLCA	63	MALE	WHITE	Stage IV	[Not Applicable]	Muscle invasive urothelial carcinoma (pT2 or above)	High Grade	2008	[Not Available]	-23323	Dead	WITH TUMOR	NA	734	[Not Available]	Distant Metastasis	Liver	NA	651	Progressive Disease	NA	NA	1	734	1	734	NA	NA	1	651	NA	23.6774
TCGA-2F-A9KP	II	TCGA-2F-A9KP-01	BLCA	66	MALE	WHITE	Stage IV	[Not Applicable]	Muscle invasive urothelial carcinoma (pT2 or above)	High Grade	2011	[Not Available]	-24428	Dead	WITH TUMOR	NA	364	[Not Available]	Distant Metastasis	Liver	NA	343	Progressive Disease	NA	NA	1	364	1	364	NA	NA	1	343	NA	11.7419
TCGA-2F-A9KQ	II	TCGA-2F-A9KQ-01	BLCA	69	MALE	WHITE	Stage III	[Not Applicable]	Muscle invasive urothelial carcinoma (pT2 or above)	High Grade	2007	[Not Available]	-25259	Alive	TUMOR FREE	2886	NA	[Not Available]	NA	NA	NA	NA	Complete Remission/Response	NA	NA	0	2886	0	2886	0	2886	0	2886	NA	93.0968
TCGA-2F-A9KR	III	TCGA-2F-A9KR-01	BLCA	59	FEMALE	[Not Evaluated]	Stage III	[Not Applicable]	Muscle invasive urothelial carcinoma (pT2 or above)	High Grade	2000	[Not Available]	-21848	Dead	WITH TUMOR	NA	3183	[Not Available]	Distant Metastasis	Lung	NA	3086	Complete Remission/Response	NA	NA	1	3183	1	3183	1	3086	1	3086	NA	102.677
TCGA-2F-A9KT	II	TCGA-2F-A9KT-01	BLCA	83	MALE	WHITE	Stage II	[Not Applicable]	Muscle invasive urothelial carcinoma (pT2 or above)	High Grade	2006	[Not Available]	-30520	Alive	TUMOR FREE	3314	NA	[Not Available]	NA	NA	NA	NA	Complete Remission/Response	NA	NA	0	3314	0	3314	0	3314	0	3314	NA	106.903
TCGA-2F-A9KW	I	TCGA-2F-A9KW-01	BLCA	67	FEMALE	WHITE	Stage III	[Not Applicable]	Muscle invasive urothelial carcinoma (pT2 or above)	High Grade	2013	[Not Available]	-24703	Dead	WITH TUMOR	NA	254	[Not Available]	Distant Metastasis	Bone	NA	85	Stable Disease	NA	NA	1	254	1	254	NA	NA	1	85	NA	8.19355
TCGA-2G-AAEW	I	TCGA-2G-AAEW-01	TGCT	31	MALE	WHITE	IS	Stage IS	Seminoma; NOS	[Not Available]	2011	[Not Available]	-11325	Dead	WITH TUMOR	NA	618	Testicular Germ Cell Tumor (TGCT)	Locoregional Recurrence	Retroperitoneal lymph nodes	NA	143	NA	NA	NA	1	618	1	618	NA	NA	1	143	NA	19.9355
TCGA-2G-AAEX	I	TCGA-2G-AAEX-01	TGCT	38	MALE	WHITE	IS	Stage IS	Seminoma; NOS	[Not Available]	2011	[Not Available]	-13964	Alive	TUMOR FREE	1259	NA	[Not Applicable]	NA	NA	NA	NA	Complete Remission/Response	NA	NA	0	1259	0	1259	0	1259	0	1259	NA	40.6129
TCGA-2G-AAF1	I	TCGA-2G-AAF1-01	TGCT	28	MALE	ASIAN	IS	Stage IS	Seminoma; NOS	[Not Available]	2011	[Not Available]	-10511	Alive	TUMOR FREE	1403	NA	[Not Applicable]	NA	NA	NA	NA	Complete Remission/Response	NA	NA	0	1403	0	1403	0	1403	0	1403	NA	45.2581
TCGA-2G-AAF4	I	TCGA-2G-AAF4-01	TGCT	30	MALE	WHITE	Stage I	Stage IA	Seminoma; NOS	[Not Available]	2008	[Not Available]	-10983	Alive	TUMOR FREE	2315	NA	[Not Applicable]	NA	NA	NA	NA	Complete Remission/Response	NA	NA	0	2315	0	2315	0	2315	0	2315	NA	74.6774
TCGA-2G-AAF6	I	TCGA-2G-AAF6-01	TGCT	28	MALE	WHITE	IS	Stage IS	Seminoma; NOS	[Not Available]	2005	[Not Available]	-10281	Alive	TUMOR FREE	3491	NA	[Not Applicable]	Locoregional Recurrence	Retroperitoneal lymph nodes	NA	810	Complete Remission/Response	NA	NA	0	3491	0	3491	1	810	1	810	NA	112.613
TCGA-2G-AAF8	I	TCGA-2G-AAF8-01	TGCT	33	MALE	WHITE	Stage IA	Stage IA	Seminoma; NOS	[Not Available]	2004	[Not Available]	-12256	Alive	TUMOR FREE	3911	NA	[Not Applicable]	New Primary Tumor	Testes	NA	3149	Complete Remission/Response	NA	NA	0	3911	0	3911	1	3149	1	3149	NA	126.161
TCGA-2G-AAFG	I	TCGA-2G-AAFG-01	TGCT	30	MALE	WHITE	IS	Stage IS	Seminoma; NOS	[Not Available]	1998	[Not Available]	-11002	Alive	TUMOR FREE	6183	NA	[Not Applicable]	New Primary Tumor	Testes	NA	2495	Complete Remission/Response	NA	NA	0	6183	0	6183	1	2495	1	2495	NA	199.452
TCGA-2G-AAFH	I	TCGA-2G-AAFH-01	TGCT	38	MALE	WHITE	Stage IIB	Stage IIB	Seminoma; NOS	[Not Available]	2011	[Not Available]	-14120	Alive	TUMOR FREE	1375	NA	[Not Applicable]	NA	NA	NA	NA	Complete Remission/Response	NA	NA	0	1375	0	1375	0	1375	0	1375	NA	44.3548
TCGA-2G-AAFI	I	TCGA-2G-AAFI-01	TGCT	41	MALE	WHITE	Stage IB	Stage IB	Non-Seminoma; Embryonal Carcinoma|Non-Seminoma; Yolk Sac Tumor	[Not Available]	2013	[Not Available]	-14976	Alive	TUMOR FREE	675	NA	[Not Applicable]	NA	NA	NA	NA	Complete Remission/Response	NA	NA	0	675	0	675	0	675	0	675	NA	21.7742
TCGA-2G-AAFJ	II	TCGA-2G-AAFJ-01	TGCT	23	MALE	ASIAN	[Discrepancy]	Stage I	Non-Seminoma; Teratoma (Mature)|Non-Seminoma; Yolk Sac Tumor	[Not Available]	2013	[Not Available]	-8415	Alive	TUMOR FREE	792	NA	[Not Applicable]	NA	NA	NA	313	Complete Remission/Response	NA	NA	0	792	0	792	1	313	1	313	NA	25.5484
TCGA-2G-AAFL	I	TCGA-2G-AAFL-01	TGCT	35	MALE	WHITE	Stage IB	Stage IB	Non-Seminoma; Embryonal Carcinoma	[Not Available]	2013	[Not Available]	-12898	Alive	TUMOR FREE	750	NA	[Not Applicable]	New Primary Tumor	Testes	NA	38	Complete Remission/Response	NA	NA	0	750	0	750	1	38	1	38	NA	24.1935
TCGA-2G-AAFM	I	TCGA-2G-AAFM-01	TGCT	31	MALE	WHITE	Stage IIA	Stage IIA	Non-Seminoma; Embryonal Carcinoma	[Not Available]	2013	[Not Available]	-11607	Alive	TUMOR FREE	503	NA	[Not Applicable]	NA	NA	NA	NA	Complete Remission/Response	NA	NA	0	503	0	503	0	503	0	503	NA	16.2258
TCGA-2G-AAFN	I	TCGA-2G-AAFN-01	TGCT	26	MALE	WHITE	Stage IIIB	Stage IIIB	Non-Seminoma; Embryonal Carcinoma	[Not Available]	2013	[Not Available]	-9805	Alive	TUMOR FREE	773	NA	[Not Applicable]	NA	NA	NA	NA	Complete Remission/Response	NA	NA	0	773	0	773	0	773	0	773	NA	24.9355
TCGA-2G-AAFO	I	TCGA-2G-AAFO-01	TGCT	33	MALE	WHITE	Stage IIA	Stage IIA	Non-Seminoma; Embryonal Carcinoma	[Not Available]	2013	[Not Available]	-12298	Alive	TUMOR FREE	685	NA	[Not Applicable]	NA	NA	NA	NA	Complete Remission/Response	NA	NA	0	685	0	685	0	685	0	685	NA	22.0968
TCGA-2G-AAFV	II	TCGA-2G-AAFV-01	TGCT	31	MALE	WHITE	IS	Stage IS	Non-Seminoma; Yolk Sac Tumor	[Not Available]	2011	[Not Available]	-11598	Alive	TUMOR FREE	1389	NA	[Not Applicable]	NA	NA	NA	NA	Complete Remission/Response	NA	NA	0	1389	0	1389	0	1389	0	1389	NA	44.8065
TCGA-2G-AAFY	I	TCGA-2G-AAFY-01	TGCT	24	MALE	WHITE	Stage IIA	Stage IIA	Non-Seminoma; Embryonal Carcinoma	[Not Available]	2011	[Not Available]	-9023	Alive	TUMOR FREE	1099	NA	[Not Applicable]	NA	NA	NA	NA	Complete Remission/Response	NA	NA	0	1099	0	1099	0	1099	0	1099	NA	35.4516
TCGA-2G-AAFZ	II	TCGA-2G-AAFZ-01	TGCT	32	MALE	WHITE	Stage III	Stage IIIB	Non-Seminoma; Teratoma (Immature)|Non-Seminoma; Yolk Sac Tumor|Non-Seminoma; Embryonal Carcinoma|Non-Seminoma; Teratoma (Mature)	[Not Available]	2011	[Not Available]	-11761	Alive	TUMOR FREE	1353	NA	[Not Applicable]	NA	NA	NA	NA	Partial Remission/Response	NA	NA	0	1353	0	1353	NA	NA	0	1353	NA	43.6452
TCGA-2G-AAG0	I	TCGA-2G-AAG0-01	TGCT	23	MALE	WHITE	IS	Stage IS	Non-Seminoma; Embryonal Carcinoma|Non-Seminoma; Yolk Sac Tumor|Non-Seminoma; Teratoma (Mature)	[Not Available]	2010	[Not Available]	-8687	Alive	TUMOR FREE	1529	NA	[Not Applicable]	Distant Metastasis	Lung	NA	90	Complete Remission/Response	NA	NA	0	1529	0	1529	1	90	1	90	NA	49.3226
TCGA-2G-AAG3	I	TCGA-2G-AAG3-01	TGCT	53	MALE	WHITE	IS	Stage IS	Non-Seminoma; Teratoma (Mature)|Seminoma; NOS|Non-Seminoma; Embryonal Carcinoma|Non-Seminoma; Yolk Sac Tumor	[Not Available]	2009	[Not Available]	-19583	Alive	TUMOR FREE	1593	NA	[Not Applicable]	New Primary Tumor	Lung	NA	181	Complete Remission/Response	NA	NA	0	1593	0	1593	0	1593	1	181	NA	51.3871
TCGA-2G-AAG5	I	TCGA-2G-AAG5-01	TGCT	36	MALE	WHITE	IS	Stage IS	Non-Seminoma; Teratoma (Mature)	[Not Available]	2008	[Not Available]	-13497	Alive	TUMOR FREE	2299	NA	[Not Applicable]	Locoregional Recurrence	Retroperitoneal lymph nodes	NA	451	Complete Remission/Response	NA	NA	0	2299	0	2299	1	451	1	451	NA	74.1613
TCGA-2G-AAG6	I	TCGA-2G-AAG6-01	TGCT	24	MALE	WHITE	IS	Stage IS	Non-Seminoma; Teratoma (Mature)|Non-Seminoma; Yolk Sac Tumor	[Not Available]	2008	[Not Available]	-9071	Alive	TUMOR FREE	2231	NA	[Not Applicable]	NA	NA	NA	NA	Complete Remission/Response	NA	NA	0	2231	0	2231	0	2231	0	2231	NA	71.9677
TCGA-2G-AAG7	I	TCGA-2G-AAG7-01	TGCT	33	MALE	WHITE	IS	Stage IS	Non-Seminoma; Embryonal Carcinoma|Non-Seminoma; Teratoma (Mature)|Non-Seminoma; Teratoma (Immature)|Non-Seminoma; Yolk Sac Tumor	[Not Available]	2008	[Not Available]	-12180	Alive	TUMOR FREE	2475	NA	[Not Applicable]	NA	NA	NA	NA	Complete Remission/Response	NA	NA	0	2475	0	2475	0	2475	0	2475	NA	79.8387
TCGA-2G-AAG8	I	TCGA-2G-AAG8-01	TGCT	21	MALE	WHITE	Stage IB	Stage IIA	Non-Seminoma; Embryonal Carcinoma	[Not Available]	2008	[Not Available]	-7688	Alive	TUMOR FREE	2289	NA	[Not Applicable]	NA	NA	NA	NA	Complete Remission/Response	NA	NA	0	2289	0	2289	0	2289	0	2289	NA	73.8387
TCGA-2G-AAG9	I	TCGA-2G-AAG9-01	TGCT	25	MALE	WHITE	Stage IIIB	Stage IIIB	Seminoma; NOS	[Not Available]	2008	[Not Available]	-9210	Alive	TUMOR FREE	2234	NA	[Not Applicable]	NA	NA	NA	NA	Partial Remission/Response	NA	NA	0	2234	0	2234	NA	NA	0	2234	NA	72.0645
TCGA-2G-AAGA	I	TCGA-2G-AAGA-01	TGCT	38	MALE	WHITE	Stage IIA	Stage IIA	Non-Seminoma; Embryonal Carcinoma	[Not Available]	2008	[Not Available]	-14053	Alive	TUMOR FREE	2439	NA	[Not Applicable]	NA	NA	NA	NA	Complete Remission/Response	NA	NA	0	2439	0	2439	0	2439	0	2439	NA	78.6774
TCGA-2G-AAGC	I	TCGA-2G-AAGC-01	TGCT	28	MALE	WHITE	IS	Stage IS	Non-Seminoma; Teratoma (Mature)|Non-Seminoma; Teratoma (Immature)|Non-Seminoma; Embryonal Carcinoma|Non-Seminoma; Yolk Sac Tumor	[Not Available]	2007	[Not Available]	-10518	Alive	TUMOR FREE	2585	NA	[Not Applicable]	Locoregional Recurrence	Retroperitoneal lymph nodes	NA	317	Complete Remission/Response	NA	NA	0	2585	0	2585	1	317	1	317	NA	83.3871
TCGA-2G-AAGE	I	TCGA-2G-AAGE-01	TGCT	21	MALE	WHITE	IS	Stage IS	Non-Seminoma; Embryonal Carcinoma	[Not Available]	2007	[Not Available]	-7753	Alive	TUMOR FREE	2478	NA	[Not Applicable]	Locoregional Recurrence	Retroperitoneal lymph nodes	NA	121	Complete Remission/Response	NA	NA	0	2478	0	2478	1	121	1	121	NA	79.9355
TCGA-2G-AAGF	I	TCGA-2G-AAGF-01	TGCT	28	MALE	WHITE	IS	Stage IS	Non-Seminoma; Teratoma (Mature)|Non-Seminoma; Teratoma (Immature)|Non-Seminoma; Embryonal Carcinoma|Non-Seminoma; Yolk Sac Tumor	[Not Available]	2007	[Not Available]	-10348	Alive	TUMOR FREE	2734	NA	[Not Applicable]	Locoregional Recurrence	Retroperitoneal lymph nodes	NA	139	Complete Remission/Response	NA	NA	0	2734	0	2734	1	139	1	139	NA	88.1935
TCGA-2G-AAGG	I	TCGA-2G-AAGG-01	TGCT	20	MALE	WHITE	Stage IIIC	Stage IIIC	Non-Seminoma; Teratoma (Mature)|Non-Seminoma; Teratoma (Immature)|Non-Seminoma; Embryonal Carcinoma|Non-Seminoma; Yolk Sac Tumor	[Not Available]	2007	[Not Available]	-7330	Alive	TUMOR FREE	2611	NA	[Not Applicable]	NA	NA	NA	NA	Partial Remission/Response	NA	NA	0	2611	0	2611	NA	NA	0	2611	NA	84.2258
TCGA-2G-AAGI	I	TCGA-2G-AAGI-01	TGCT	33	MALE	WHITE	IS	Stage IS	Non-Seminoma; Teratoma (Mature)|Seminoma; NOS|Non-Seminoma; Embryonal Carcinoma|Non-Seminoma; Yolk Sac Tumor	[Not Available]	2006	[Not Available]	-12366	Alive	TUMOR FREE	3137	NA	[Not Applicable]	New Primary Tumor	Testes	NA	2193	Complete Remission/Response	NA	NA	0	3137	0	3137	1	2193	1	2193	NA	101.194
TCGA-2G-AAGJ	I	TCGA-2G-AAGJ-01	TGCT	28	MALE	BLACK OR AFRICAN AMERICAN	Stage IA	Stage IA	Non-Seminoma; Embryonal Carcinoma|Seminoma; NOS	[Not Available]	2006	[Not Available]	-10348	Alive	TUMOR FREE	2938	NA	[Not Applicable]	Locoregional Recurrence	Retroperitoneal lymph nodes	NA	171	Complete Remission/Response	NA	NA	0	2938	0	2938	1	171	1	171	NA	94.7742
TCGA-2G-AAGK	I	TCGA-2G-AAGK-01	TGCT	20	MALE	WHITE	IS	Stage IS	Non-Seminoma; Yolk Sac Tumor|Non-Seminoma; Embryonal Carcinoma	[Not Available]	2005	[Not Available]	-7378	Alive	TUMOR FREE	3621	NA	[Not Applicable]	Locoregional Recurrence	Retroperitoneal lymph nodes	NA	713	Complete Remission/Response	NA	NA	0	3621	0	3621	1	713	1	713	NA	116.806
TCGA-2G-AAGM	II	TCGA-2G-AAGM-01	TGCT	51	MALE	WHITE	IS	Stage IS	Non-Seminoma; Yolk Sac Tumor	[Not Available]	2004	[Not Available]	-18696	Alive	TUMOR FREE	3891	NA	[Not Applicable]	NA	NA	NA	NA	Partial Remission/Response	NA	NA	0	3891	0	3891	NA	NA	0	3891	NA	125.516
TCGA-2G-AAGN	I	TCGA-2G-AAGN-01	TGCT	41	MALE	WHITE	Stage IIIB	Stage IIIB	Non-Seminoma; Embryonal Carcinoma	[Not Available]	2004	[Not Available]	-15145	Alive	TUMOR FREE	3656	NA	[Not Applicable]	NA	NA	NA	NA	Partial Remission/Response	NA	NA	0	3656	0	3656	NA	NA	0	3656	NA	117.935
TCGA-2G-AAGO	I	TCGA-2G-AAGO-01	TGCT	41	MALE	WHITE	IS	Stage IS	Non-Seminoma; Embryonal Carcinoma	[Not Available]	2003	[Not Available]	-15300	Alive	TUMOR FREE	4026	NA	[Not Applicable]	NA	NA	NA	NA	Partial Remission/Response	NA	NA	0	4026	0	4026	NA	NA	0	4026	NA	129.871
TCGA-2G-AAGP	I	TCGA-2G-AAGP-01	TGCT	33	MALE	WHITE	Stage IIA	Stage IIA	Non-Seminoma; Teratoma (Mature)|Non-Seminoma; Teratoma (Immature)|Non-Seminoma; Embryonal Carcinoma|Non-Seminoma; Yolk Sac Tumor	[Not Available]	2003	[Not Available]	-12202	Alive	TUMOR FREE	4018	NA	[Not Applicable]	NA	NA	NA	NA	Complete Remission/Response	NA	NA	0	4018	0	4018	0	4018	0	4018	NA	129.613
TCGA-2G-AAGS	II	TCGA-2G-AAGS-01	TGCT	39	MALE	WHITE	Stage IIIB	Stage IIIB	Non-Seminoma; Teratoma (Immature)|Non-Seminoma; Yolk Sac Tumor	[Not Available]	2001	[Not Available]	-14312	Alive	TUMOR FREE	4816	NA	[Not Applicable]	NA	NA	NA	NA	Complete Remission/Response	NA	NA	0	4816	0	4816	0	4816	0	4816	NA	155.355
TCGA-2G-AAGT	II	TCGA-2G-AAGT-01	TGCT	30	MALE	WHITE	IS	Stage IS	Non-Seminoma; Yolk Sac Tumor|Non-Seminoma; Teratoma (Mature)	[Not Available]	2002	[Not Available]	-10967	Alive	TUMOR FREE	4406	NA	[Not Applicable]	Locoregional Recurrence	Retroperitoneal lymph nodes	NA	15	Complete Remission/Response	NA	NA	0	4406	0	4406	1	15	1	15	NA	142.129
TCGA-2G-AAGV	II	TCGA-2G-AAGV-01	TGCT	23	MALE	WHITE	[Discrepancy]	Stage IIA	Non-Seminoma; Teratoma (Mature)	[Not Available]	2002	[Not Available]	-8612	Alive	TUMOR FREE	4527	NA	[Not Applicable]	NA	NA	NA	NA	Complete Remission/Response	NA	NA	0	4527	0	4527	0	4527	0	4527	NA	146.032
TCGA-2G-AAGW	I	TCGA-2G-AAGW-01	TGCT	38	MALE	WHITE	IS	Stage IS	Non-Seminoma; Yolk Sac Tumor	[Not Available]	2001	[Not Available]	-14197	Alive	TUMOR FREE	4899	NA	[Not Applicable]	NA	NA	NA	NA	Complete Remission/Response	NA	NA	0	4899	0	4899	0	4899	0	4899	NA	158.032
TCGA-2G-AAGX	II	TCGA-2G-AAGX-01	TGCT	22	MALE	WHITE	Stage IA	Stage IA	Non-Seminoma; Teratoma (Mature)|Non-Seminoma; Embryonal Carcinoma|Non-Seminoma; Teratoma (Immature)|Non-Seminoma; Yolk Sac Tumor	[Not Available]	2000	[Not Available]	-8326	Alive	TUMOR FREE	5514	NA	[Not Applicable]	New Primary Tumor	Testes	NA	4323	Complete Remission/Response	NA	NA	0	5514	0	5514	1	4323	1	4323	NA	177.871
TCGA-2G-AAGY	I	TCGA-2G-AAGY-01	TGCT	28	MALE	WHITE	IS	Stage IS	Non-Seminoma; Teratoma (Mature)|Non-Seminoma; Teratoma (Immature)|Non-Seminoma; Embryonal Carcinoma	[Not Available]	2000	[Not Available]	-10338	Alive	TUMOR FREE	5329	NA	[Not Applicable]	New Primary Tumor	Testes	NA	623	Complete Remission/Response	NA	NA	0	5329	0	5329	1	623	1	623	NA	171.903
TCGA-2G-AAGZ	I	TCGA-2G-AAGZ-01	TGCT	27	MALE	WHITE	Stage IIIA	Stage IIIA	Non-Seminoma; Embryonal Carcinoma|Non-Seminoma; Teratoma (Mature)|Non-Seminoma; Choriocarcinoma|Non-Seminoma; Yolk Sac Tumor|Seminoma; NOS	[Not Available]	2000	[Not Available]	-10157	Alive	TUMOR FREE	5233	NA	[Not Applicable]	NA	NA	NA	NA	Partial Remission/Response	NA	NA	0	5233	0	5233	NA	NA	0	5233	NA	168.806
TCGA-2G-AAH0	I	TCGA-2G-AAH0-01	TGCT	30	MALE	WHITE	IS	Stage IS	Seminoma; NOS|Non-Seminoma; Embryonal Carcinoma	[Not Available]	1999	[Not Available]	-11123	Alive	TUMOR FREE	5477	NA	[Not Applicable]	Locoregional Recurrence	Retroperitoneal lymph nodes	NA	107	Complete Remission/Response	NA	NA	0	5477	0	5477	1	107	1	107	NA	176.677
TCGA-2G-AAH2	I	TCGA-2G-AAH2-01	TGCT	20	MALE	WHITE	IS	Stage IS	Non-Seminoma; Teratoma (Mature)|Non-Seminoma; Teratoma (Immature)|Non-Seminoma; Yolk Sac Tumor|Non-Seminoma; Embryonal Carcinoma|Seminoma; NOS	[Not Available]	1998	[Not Available]	-7635	Alive	TUMOR FREE	6060	NA	[Not Applicable]	NA	NA	NA	NA	Complete Remission/Response	NA	NA	0	6060	0	6060	0	6060	0	6060	NA	195.484
TCGA-2G-AAH3	I	TCGA-2G-AAH3-01	TGCT	20	MALE	WHITE	Stage I	Stage I	Seminoma; NOS|Non-Seminoma; Teratoma (Mature)|Non-Seminoma; Teratoma (Immature)|Non-Seminoma; Yolk Sac Tumor	[Not Available]	1997	[Not Available]	-7474	Alive	TUMOR FREE	1822	NA	[Not Applicable]	NA	NA	NA	NA	Complete Remission/Response	NA	NA	0	1822	0	1822	0	1822	0	1822	NA	58.7742
TCGA-2G-AAH4	II	TCGA-2G-AAH4-01	TGCT	34	MALE	WHITE	Stage II	Stage II	Non-Seminoma; Yolk Sac Tumor|Non-Seminoma; Embryonal Carcinoma|Non-Seminoma; Teratoma (Mature)|Seminoma; NOS	[Not Available]	1997	[Not Available]	-12481	Alive	TUMOR FREE	6210	NA	[Not Applicable]	NA	NA	NA	NA	Partial Remission/Response	NA	NA	0	6210	0	6210	NA	NA	0	6210	NA	200.323
TCGA-2G-AAH8	I	TCGA-2G-AAH8-01	TGCT	45	MALE	WHITE	Stage IIIC	Stage IIIC	Seminoma; NOS	[Not Available]	2008	[Not Available]	-16687	Alive	TUMOR FREE	2248	NA	[Not Applicable]	NA	NA	NA	NA	Partial Remission/Response	NA	NA	0	2248	0	2248	NA	NA	0	2248	NA	72.5161
TCGA-2G-AAHA	I	TCGA-2G-AAHA-01	TGCT	48	MALE	WHITE	Stage IB	Stage IIA	Seminoma; NOS	[Not Available]	2005	[Not Available]	-17658	Alive	TUMOR FREE	3349	NA	[Not Applicable]	NA	NA	NA	NA	Partial Remission/Response	NA	NA	0	3349	0	3349	NA	NA	0	3349	NA	108.032
TCGA-2G-AAHC	I	TCGA-2G-AAHC-01	TGCT	33	MALE	WHITE	IS	Stage IIA	Seminoma; NOS	[Not Available]	1999	[Not Available]	-12105	Alive	TUMOR FREE	5539	NA	[Not Applicable]	NA	NA	NA	NA	Complete Remission/Response	NA	NA	0	5539	0	5539	0	5539	0	5539	NA	178.677
TCGA-2G-AAHG	I	TCGA-2G-AAHG-01	TGCT	25	MALE	WHITE	Stage I	Stage I	Seminoma; NOS	[Not Available]	1992	[Not Available]	-9476	Alive	TUMOR FREE	1819	NA	[Not Applicable]	NA	NA	NA	NA	Complete Remission/Response	NA	NA	0	1819	0	1819	0	1819	0	1819	NA	58.6774
TCGA-2G-AAHL	I	TCGA-2G-AAHL-01	TGCT	26	MALE	WHITE	Stage I	Stage I	Seminoma; NOS	[Not Available]	1994	[Not Available]	-9749	Alive	TUMOR FREE	7081	NA	[Not Applicable]	NA	NA	NA	NA	Complete Remission/Response	NA	NA	0	7081	0	7081	0	7081	0	7081	NA	228.419
TCGA-2G-AAHN	I	TCGA-2G-AAHN-01	TGCT	32	MALE	WHITE	Stage I	Stage I	Seminoma; NOS	[Not Available]	1996	[Not Available]	-12028	Alive	TUMOR FREE	6445	NA	[Not Applicable]	NA	NA	NA	NA	Complete Remission/Response	NA	NA	0	6445	0	6445	0	6445	0	6445	NA	207.903
TCGA-2G-AAHP	I	TCGA-2G-AAHP-01	TGCT	31	MALE	WHITE	IS	Stage IS	Seminoma; NOS	[Not Available]	1999	[Not Available]	-11649	Alive	TUMOR FREE	5667	NA	[Not Applicable]	New Primary Tumor	Testes	NA	816	Complete Remission/Response	NA	NA	0	5667	0	5667	1	816	1	816	NA	182.806
TCGA-2G-AAHT	I	TCGA-2G-AAHT-01	TGCT	32	MALE	WHITE	IS	Stage IS	Seminoma; NOS	[Not Available]	2013	[Not Available]	-11905	Alive	TUMOR FREE	542	NA	[Not Applicable]	NA	NA	NA	NA	Complete Remission/Response	NA	NA	0	542	0	542	0	542	0	542	NA	17.4839
TCGA-2G-AAKD	I	TCGA-2G-AAKD-01	TGCT	18	MALE	WHITE	Stage III	Stage III	Non-Seminoma; Embryonal Carcinoma|Non-Seminoma; Yolk Sac Tumor	[Not Available]	1997	[Not Available]	-6814	Alive	TUMOR FREE	6340	NA	[Not Applicable]	NA	NA	NA	NA	Partial Remission/Response	NA	NA	0	6340	0	6340	NA	NA	0	6340	NA	204.516
TCGA-2G-AAKG	I	TCGA-2G-AAKG-01	TGCT	22	MALE	WHITE	Stage I	Stage I	Non-Seminoma; Embryonal Carcinoma	[Not Available]	1996	[Not Available]	-8353	Alive	TUMOR FREE	6598	NA	[Not Applicable]	Locoregional Recurrence	Retroperitoneal lymph nodes	NA	122	Complete Remission/Response	NA	NA	0	6598	0	6598	1	122	1	122	NA	212.839
TCGA-2G-AAKH	I	TCGA-2G-AAKH-01	TGCT	19	MALE	WHITE	Stage II	Stage II	Non-Seminoma; Embryonal Carcinoma|Seminoma; NOS	[Not Available]	1996	[Not Available]	-6954	Alive	TUMOR FREE	6862	NA	[Not Applicable]	NA	NA	NA	NA	Complete Remission/Response	NA	NA	0	6862	0	6862	0	6862	0	6862	NA	221.355
TCGA-2G-AAKL	I	TCGA-2G-AAKL-01	TGCT	26	MALE	WHITE	Stage II	Stage II	Non-Seminoma; Embryonal Carcinoma	[Not Available]	1995	[Not Available]	-9813	Alive	TUMOR FREE	7023	NA	[Not Applicable]	NA	NA	NA	NA	Partial Remission/Response	NA	NA	0	7023	0	7023	NA	NA	0	7023	NA	226.548
TCGA-2G-AAKM	I	TCGA-2G-AAKM-01	TGCT	14	MALE	WHITE	Stage II	Stage IIA	Non-Seminoma; Teratoma (Mature)|[Not Available]|Non-Seminoma; Embryonal Carcinoma|Non-Seminoma; Yolk Sac Tumor	[Not Available]	1995	[Not Available]	-5321	Dead	TUMOR FREE	NA	6972	[Not Applicable]	NA	NA	NA	NA	Complete Remission/Response	NA	NA	1	6972	0	6972	0	6972	0	6972	NA	224.903
TCGA-2G-AAL5	II	TCGA-2G-AAL5-01	TGCT	31	MALE	WHITE	Stage I	Stage I	Non-Seminoma; Teratoma (Mature)|Non-Seminoma; Teratoma (Immature)|Non-Seminoma; Yolk Sac Tumor|Non-Seminoma; Embryonal Carcinoma|Seminoma; NOS	[Not Available]	1994	[Not Available]	-11478	Alive	TUMOR FREE	7437	NA	[Not Applicable]	New Primary Tumor	Testes	NA	3723	Complete Remission/Response	NA	NA	0	7437	0	7437	1	3723	1	3723	NA	239.903
TCGA-2G-AAL7	I	TCGA-2G-AAL7-01	TGCT	32	MALE	WHITE	IS	Stage IS	Non-Seminoma; Embryonal Carcinoma|Non-Seminoma; Yolk Sac Tumor	[Not Available]	2003	[Not Available]	-11917	Alive	TUMOR FREE	3991	NA	[Not Applicable]	Locoregional Recurrence	Retroperitoneal lymph nodes	NA	2	Complete Remission/Response	NA	NA	0	3991	0	3991	1	2	1	2	NA	128.742
TCGA-2G-AALP	I	TCGA-2G-AALP-01	TGCT	43	MALE	WHITE	Stage IIIB	Stage IIIB	Non-Seminoma; Yolk Sac Tumor|Non-Seminoma; Embryonal Carcinoma|Non-Seminoma; Teratoma (Mature)|Non-Seminoma; Teratoma (Immature)	[Not Available]	2007	[Not Available]	-15977	Alive	TUMOR FREE	2645	NA	[Not Applicable]	NA	NA	NA	NA	Partial Remission/Response	NA	NA	0	2645	0	2645	NA	NA	0	2645	NA	85.3226
TCGA-2H-A9GF	III	TCGA-2H-A9GF-01	ESCA	67	MALE	[Unknown]	Stage III	[Not Available]	Esophagus Adenocarcinoma, NOS	G3	2001	[Not Available]	-24487	Dead	WITH TUMOR	NA	784	[Not Available]	Distant Metastasis	Brain	NA	172	NA	NA	NA	1	784	1	784	NA	NA	1	172	NA	25.2903
TCGA-2H-A9GH	III	TCGA-2H-A9GH-01	ESCA	44	MALE	[Unknown]	Stage IIB	[Not Available]	Esophagus Adenocarcinoma, NOS	G2	1998	[Not Available]	-16197	Dead	WITH TUMOR	NA	951	[Not Available]	Locoregional Recurrence	NA	NA	800	NA	NA	NA	1	951	1	951	NA	NA	1	800	NA	30.6774
TCGA-2H-A9GK	I	TCGA-2H-A9GK-01	ESCA	43	MALE	[Unknown]	Stage III	[Not Available]	Esophagus Adenocarcinoma, NOS	G3	2000	[Not Available]	-16067	Dead	WITH TUMOR	NA	232	[Not Available]	Distant Metastasis	Other, specify	Lymph node	113	NA	NA	NA	1	232	1	232	NA	NA	1	113	NA	7.48387
TCGA-2H-A9GL	I	TCGA-2H-A9GL-01	ESCA	74	MALE	[Unknown]	Stage III	[Not Available]	Esophagus Adenocarcinoma, NOS	G3	2000	[Not Available]	-27115	Dead	WITH TUMOR	NA	180	[Not Available]	Distant Metastasis	NA	NA	109	NA	NA	NA	1	180	1	180	NA	NA	1	109	NA	5.80645
TCGA-2H-A9GM	III	TCGA-2H-A9GM-01	ESCA	53	MALE	[Unknown]	Stage IIB	[Not Available]	Esophagus Adenocarcinoma, NOS	G2	2000	[Not Available]	-19484	Dead	WITH TUMOR	NA	424	[Not Available]	Distant Metastasis	Other, specify	peritoneum	367	NA	NA	NA	1	424	1	424	NA	NA	1	367	NA	13.6774
TCGA-2H-A9GN	II	TCGA-2H-A9GN-01	ESCA	70	MALE	[Unknown]	Stage III	[Not Available]	Esophagus Adenocarcinoma, NOS	G3	2000	[Not Available]	-25664	Dead	WITH TUMOR	NA	272	[Not Available]	Distant Metastasis	Brain	NA	242	NA	NA	NA	1	272	1	272	NA	NA	1	242	NA	8.77419
TCGA-2H-A9GO	IV	TCGA-2H-A9GO-01	ESCA	58	MALE	[Unknown]	Stage IVA	[Not Available]	Esophagus Adenocarcinoma, NOS	G3	2000	[Not Available]	-21486	Dead	WITH TUMOR	NA	494	[Not Available]	Locoregional Recurrence	NA	NA	362	NA	NA	NA	1	494	1	494	NA	NA	1	362	NA	15.9355
TCGA-2H-A9GQ	IV	TCGA-2H-A9GQ-01	ESCA	80	MALE	[Unknown]	Stage III	[Not Available]	Esophagus Adenocarcinoma, NOS	G3	2001	[Not Available]	-29497	Dead	WITH TUMOR	NA	128	[Not Available]	Locoregional Recurrence	NA	NA	112	NA	NA	NA	1	128	1	128	NA	NA	1	112	NA	4.12903
TCGA-2J-AAB1	I	TCGA-2J-AAB1-01	PAAD	65	MALE	WHITE	Stage IIB	[Not Applicable]	Pancreas-Adenocarcinoma-Other Subtype	G3	2012	[Not Available]	-23962	Dead	TUMOR FREE	NA	66	Pancreatic Cancer	NA	NA	NA	NA	Complete Remission/Response	NA	NA	1	66	1	66	0	66	0	66	NA	2.12903
TCGA-2J-AAB4	I	TCGA-2J-AAB4-01	PAAD	48	MALE	WHITE	Stage IIB	[Not Applicable]	Pancreas-Adenocarcinoma-Other Subtype	G2	2012	[Not Available]	-17794	Alive	TUMOR FREE	729	NA	NA	NA	NA	NA	NA	Complete Remission/Response	NA	NA	0	729	0	729	0	729	0	729	NA	23.5161
TCGA-2J-AAB6	II	TCGA-2J-AAB6-01	PAAD	75	MALE	WHITE	Stage IIA	[Not Applicable]	Pancreas-Adenocarcinoma Ductal Type	G2	2012	[Not Available]	-27600	Dead	WITH TUMOR	NA	293	Pancreatic Cancer	Distant Metastasis	Liver	NA	169	Progressive Disease	NA	NA	1	293	1	293	NA	NA	1	169	NA	9.45161
TCGA-2J-AAB8	I	TCGA-2J-AAB8-01	PAAD	71	MALE	WHITE	Stage IIB	[Not Applicable]	Pancreas-Adenocarcinoma Ductal Type	G3	2012	[Not Available]	-26028	Alive	TUMOR FREE	80	NA	NA	NA	NA	NA	NA	[Unknown]	NA	NA	0	80	0	80	NA	NA	0	80	NA	2.58065
TCGA-2J-AAB9	I	TCGA-2J-AAB9-01	PAAD	70	FEMALE	WHITE	Stage IIB	[Not Applicable]	Pancreas-Adenocarcinoma Ductal Type	G1	2012	[Not Available]	-25920	Dead	WITH TUMOR	NA	627	Pancreatic Cancer	Distant Metastasis	Liver	NA	521	Complete Remission/Response	NA	NA	1	627	1	627	1	521	1	521	NA	20.2258
TCGA-2J-AABA	II	TCGA-2J-AABA-01	PAAD	55	MALE	WHITE	Stage IIB	[Not Applicable]	Pancreas-Adenocarcinoma Ductal Type	G2	2012	[Not Available]	-20133	Dead	WITH TUMOR	NA	607	Pancreatic Cancer	Distant Metastasis	Other, specify	subcut nodule	160	Progressive Disease	NA	NA	1	607	1	607	NA	NA	1	160	NA	19.5806
TCGA-2J-AABE	II	TCGA-2J-AABE-01	PAAD	73	MALE	WHITE	Stage IIA	[Not Applicable]	Pancreas-Adenocarcinoma Ductal Type	G2	2012	[Not Available]	-26943	Alive	TUMOR FREE	676	NA	NA	NA	NA	NA	NA	Complete Remission/Response	NA	NA	0	676	0	676	0	676	0	676	NA	21.8065
TCGA-2J-AABF	I	TCGA-2J-AABF-01	PAAD	73	MALE	WHITE	Stage IIB	[Not Applicable]	Pancreas-Adenocarcinoma Ductal Type	G3	2012	[Not Available]	-26936	Dead	WITH TUMOR	NA	691	Pancreatic Cancer	Distant Metastasis	Other, specify	Liver/lung	443	Progressive Disease	NA	NA	1	691	1	691	NA	NA	1	443	NA	22.2903
TCGA-2J-AABH	III	TCGA-2J-AABH-01	PAAD	61	MALE	WHITE	Stage IIA	[Not Applicable]	Pancreas-Adenocarcinoma-Other Subtype	G3	2011	[Not Available]	-22425	Alive	WITH TUMOR	1287	NA	NA	Distant Metastasis	Other, specify	perigastric mass	1287	Complete Remission/Response	NA	NA	0	1287	0	1287	1	1287	1	1287	NA	41.5161
TCGA-2J-AABI	I	TCGA-2J-AABI-01	PAAD	55	FEMALE	WHITE	Stage IIA	[Not Applicable]	Pancreas-Adenocarcinoma-Other Subtype	G3	2011	[Not Available]	-20316	Alive	WITH TUMOR	969	NA	NA	Distant Metastasis	Liver	NA	728	Progressive Disease	NA	NA	0	969	0	969	NA	NA	1	728	NA	31.2581
TCGA-2J-AABK	I	TCGA-2J-AABK-01	PAAD	71	MALE	WHITE	Stage IIB	[Not Applicable]	Pancreas-Adenocarcinoma Ductal Type	G2	2012	[Not Available]	-26188	Alive	TUMOR FREE	484	NA	NA	NA	NA	NA	NA	Complete Remission/Response	NA	NA	0	484	0	484	0	484	0	484	NA	15.6129
TCGA-2J-AABO	II	TCGA-2J-AABO-01	PAAD	43	MALE	WHITE	Stage IIB	[Not Applicable]	Pancreas-Adenocarcinoma Ductal Type	G2	2013	[Not Available]	-15869	Alive	WITH TUMOR	440	NA	NA	Distant Metastasis	Liver	NA	439	Progressive Disease	NA	NA	0	440	0	440	NA	NA	1	439	NA	14.1935
TCGA-2J-AABP	I	TCGA-2J-AABP-01	PAAD	58	FEMALE	WHITE	Stage IIB	[Not Applicable]	Pancreas-Undifferentiated Carcinoma	G4	2013	[Not Available]	-21484	Alive	TUMOR FREE	463	NA	NA	NA	NA	NA	NA	Complete Remission/Response	NA	NA	0	463	0	463	0	463	0	463	NA	14.9355
TCGA-2J-AABR	I	TCGA-2J-AABR-01	PAAD	60	FEMALE	WHITE	Stage IIA	[Not Applicable]	Pancreas-Adenocarcinoma Ductal Type	G3	2013	[Not Available]	-22131	Alive	WITH TUMOR	438	NA	NA	Distant Metastasis	Liver	NA	327	Progressive Disease	NA	NA	0	438	0	438	NA	NA	1	327	NA	14.129
TCGA-2J-AABT	I	TCGA-2J-AABT-01	PAAD	72	FEMALE	WHITE	Stage IIB	[Not Applicable]	Pancreas-Adenocarcinoma Ductal Type	G2	2012	[Not Available]	-26379	Alive	NA	319	NA	NA	NA	NA	NA	NA	[Unknown]	NA	NA	0	319	0	319	NA	NA	0	319	NA	10.2903
TCGA-2J-AABU	I	TCGA-2J-AABU-01	PAAD	56	MALE	WHITE	Stage IIB	[Not Applicable]	Pancreas-Adenocarcinoma Ductal Type	G3	2012	[Not Available]	-20641	Dead	WITH TUMOR	NA	277	Pancreatic Cancer	Distant Metastasis	Liver	NA	154	Progressive Disease	NA	NA	1	277	1	277	NA	NA	1	154	NA	8.93548
TCGA-2J-AABV	I	TCGA-2J-AABV-01	PAAD	74	MALE	WHITE	Stage IIB	[Not Applicable]	Pancreas-Adenocarcinoma Ductal Type	G4	2012	[Not Available]	-27082	Dead	WITH TUMOR	NA	652	Pancreatic Cancer	Distant Metastasis	Liver	NA	126	Progressive Disease	NA	NA	1	652	1	652	NA	NA	1	126	NA	21.0323
TCGA-2K-A9WE	I	TCGA-2K-A9WE-01	KIRP	53	MALE	WHITE	Stage II	[Not Available]	Kidney Papillary Renal Cell Carcinoma	[Not Available]	2013	[Not Available]	-19603	Alive	TUMOR FREE	214	NA	[Not Available]	NA	NA	NA	NA	Complete Remission/Response	NA	NA	0	214	0	214	0	214	0	214	NA	6.90323
TCGA-2L-AAQA	II	TCGA-2L-AAQA-01	PAAD	76	MALE	WHITE	Stage IIB	[Not Applicable]	Pancreas-Adenocarcinoma Ductal Type	G2	2010	[Not Available]	-28074	Dead	WITH TUMOR	NA	143	Pancreatic Cancer	NA	NA	NA	NA	Progressive Disease	NA	NA	1	143	1	143	NA	NA	1	143	NA	4.6129
TCGA-2L-AAQE	I	TCGA-2L-AAQE-01	PAAD	56	MALE	WHITE	Stage IIB	[Not Applicable]	Pancreas-Adenocarcinoma Ductal Type	G2	2011	[Not Available]	-20618	Dead	WITH TUMOR	NA	684	Pancreatic Cancer	NA	NA	NA	NA	Progressive Disease	NA	NA	1	684	1	684	NA	NA	1	684	NA	22.0645
TCGA-2L-AAQI	III	TCGA-2L-AAQI-01	PAAD	66	MALE	WHITE	Stage IIB	[Not Applicable]	Pancreas-Adenocarcinoma Ductal Type	G3	2011	[Not Available]	-24381	Dead	WITH TUMOR	NA	103	Pancreatic Cancer	NA	NA	NA	NA	Progressive Disease	NA	NA	1	103	1	103	NA	NA	1	103	NA	3.32258
TCGA-2L-AAQJ	I	TCGA-2L-AAQJ-01	PAAD	49	FEMALE	WHITE	Stage III	[Not Applicable]	Pancreas-Adenocarcinoma Ductal Type	G2	2010	[Not Available]	-18103	Dead	WITH TUMOR	NA	394	Pancreatic Cancer	NA	NA	NA	NA	Progressive Disease	NA	NA	1	394	1	394	NA	NA	1	394	NA	12.7097
TCGA-2L-AAQL	II	TCGA-2L-AAQL-01	PAAD	82	MALE	WHITE	Stage IIB	[Not Applicable]	Pancreas-Adenocarcinoma Ductal Type	G3	2011	[Not Available]	-30092	Dead	WITH TUMOR	NA	292	Pancreatic Cancer	NA	NA	NA	NA	Progressive Disease	NA	NA	1	292	1	292	NA	NA	1	292	NA	9.41935
TCGA-2L-AAQM	IV	TCGA-2L-AAQM-01	PAAD	52	MALE	WHITE	Stage IIB	[Not Applicable]	Pancreas-Adenocarcinoma-Other Subtype	G1	2010	[Not Available]	-19315	Alive	TUMOR FREE	1383	NA	NA	NA	NA	NA	NA	Stable Disease	NA	NA	0	1383	0	1383	NA	NA	0	1383	NA	44.6129
TCGA-2V-A95S	I	TCGA-2V-A95S-01	LIHC	NA	MALE	ASIAN	Stage II	[Not Applicable]	Hepatocellular Carcinoma	G3	NA	[Not Available]	NA	Alive	WITH TUMOR	NA	NA	[Not Available]	NA	NA	NA	NA	[Not Available]	NA	NA	0	NA	0	NA	0	NA	0	NA	NA	NA
TCGA-2W-A8YY	IV	TCGA-2W-A8YY-01	CESC	51	FEMALE	WHITE	[Not Available]	Stage IB2	Adenosquamous	G3	2013	Pre (<6 months since LMP AND no prior bilateral ovariectomy AND not on estrogen replacement)	-18886	Alive	TUMOR FREE	533	NA	NA	NA	NA	NA	NA	Complete Remission/Response	NA	NA	0	533	0	533	0	533	0	533	NA	17.1935
TCGA-2X-A9D5	I	TCGA-2X-A9D5-01	TGCT	49	MALE	WHITE	Stage I	Stage II	Seminoma; NOS	[Not Available]	2013	[Not Available]	-17969	Alive	TUMOR FREE	435	NA	[Not Applicable]	NA	NA	NA	NA	No Measureable Tumor or Tumor Markers	NA	NA	0	435	0	435	0	435	0	435	NA	14.0323
TCGA-2X-A9D6	I	TCGA-2X-A9D6-01	TGCT	42	MALE	WHITE	Stage I	[Not Available]	Seminoma; NOS	[Not Available]	2013	[Not Available]	-15371	Alive	WITH TUMOR	607	NA	[Not Applicable]	NA	NA	NA	NA	No Measureable Tumor or Tumor Markers	NA	NA	0	607	0	607	0	607	0	607	NA	19.5806
TCGA-2Y-A9GS	III	TCGA-2Y-A9GS-01	LIHC	58	MALE	WHITE	[Discrepancy]	[Not Applicable]	Hepatocellular Carcinoma	G2	2006	[Not Available]	-21318	Dead	WITH TUMOR	NA	724	[Not Available]	Extrahepatic Recurrence	Lung	NA	102	[Not Available]	NA	NA	1	724	1	724	1	102	1	102	NA	23.3548
TCGA-2Y-A9GT	I	TCGA-2Y-A9GT-01	LIHC	51	MALE	WHITE	Stage I	[Not Applicable]	Hepatocellular Carcinoma	G2	2006	[Not Available]	-18768	Dead	WITH TUMOR	NA	1624	[Not Available]	Locoregional Recurrence	Liver	NA	1083	[Not Available]	NA	NA	1	1624	1	1624	1	1083	1	1083	NA	52.3871
TCGA-2Y-A9GU	IV	TCGA-2Y-A9GU-01	LIHC	55	FEMALE	WHITE	Stage I	[Not Applicable]	Hepatocellular Carcinoma	G2	2009	[Not Available]	-20187	Alive	TUMOR FREE	1939	NA	[Not Available]	NA	NA	NA	NA	[Not Available]	NA	NA	0	1939	0	1939	0	1939	0	1939	NA	62.5484
TCGA-2Y-A9GV	III	TCGA-2Y-A9GV-01	LIHC	54	FEMALE	WHITE	Stage I	[Not Applicable]	Hepatocellular Carcinoma	G1	2007	[Not Available]	-20011	Dead	WITH TUMOR	NA	2532	[Not Available]	New Primary Tumor	Other, specify	Renal met from prior lung primary	1745	[Not Available]	NA	NA	1	2532	1	2532	0	2532	1	1745	NA	81.6774
TCGA-2Y-A9GW	I	TCGA-2Y-A9GW-01	LIHC	64	MALE	WHITE	Stage I	[Not Applicable]	Hepatocellular Carcinoma	G2	2007	[Not Available]	-23587	Dead	WITH TUMOR	NA	1271	[Not Available]	Locoregional Recurrence	Liver	NA	1229	[Not Available]	NA	NA	1	1271	1	1271	1	1229	1	1229	NA	41
TCGA-2Y-A9GX	I	TCGA-2Y-A9GX-01	LIHC	68	MALE	WHITE	Stage I	[Not Applicable]	Hepatocellular Carcinoma	G2	2007	[Not Available]	-24963	Alive	WITH TUMOR	2442	NA	[Not Available]	Locoregional Recurrence	Liver	NA	2133	[Not Available]	NA	NA	0	2442	0	2442	NA	NA	1	2133	NA	78.7742
TCGA-2Y-A9GY	I	TCGA-2Y-A9GY-01	LIHC	64	FEMALE	WHITE	Stage II	[Not Applicable]	Hepatocellular Carcinoma	G3	2007	[Not Available]	-23435	Dead	WITH TUMOR	NA	757	[Not Available]	Extrahepatic Recurrence	Lung	NA	637	[Not Available]	NA	NA	1	757	1	757	1	637	1	637	NA	24.4194
TCGA-2Y-A9GZ	IV	TCGA-2Y-A9GZ-01	LIHC	82	FEMALE	WHITE	Stage II	[Not Applicable]	Hepatocellular Carcinoma	G2	2007	[Not Available]	-30082	Dead	WITH TUMOR	NA	848	[Not Available]	Locoregional Recurrence	Liver	NA	719	[Not Available]	NA	NA	1	848	1	848	1	719	1	719	NA	27.3548
TCGA-2Y-A9H0	III	TCGA-2Y-A9H0-01	LIHC	49	MALE	WHITE	Stage IIIA	[Not Applicable]	Hepatocellular Carcinoma	G1	2004	[Not Available]	-18109	Alive	TUMOR FREE	3675	NA	[Not Available]	NA	NA	NA	NA	[Not Available]	NA	NA	0	3675	0	3675	0	3675	0	3675	NA	118.548
TCGA-2Y-A9H1	III	TCGA-2Y-A9H1-01	LIHC	58	MALE	WHITE	Stage I	[Not Applicable]	Hepatocellular Carcinoma	G2	2010	[Not Available]	-21222	Dead	WITH TUMOR	NA	1229	[Not Available]	Locoregional Recurrence	Liver	NA	321	[Not Available]	NA	NA	1	1229	1	1229	1	321	1	321	NA	39.6452
TCGA-2Y-A9H2	III	TCGA-2Y-A9H2-01	LIHC	64	FEMALE	WHITE	Stage I	[Not Applicable]	Hepatocellular Carcinoma	G3	2010	[Not Available]	-23653	Alive	TUMOR FREE	1731	NA	[Not Available]	NA	NA	NA	NA	[Not Available]	NA	NA	0	1731	0	1731	0	1731	0	1731	NA	55.8387
TCGA-2Y-A9H3	I	TCGA-2Y-A9H3-01	LIHC	45	MALE	WHITE	Stage II	[Not Applicable]	Hepatocellular Carcinoma	G1	2010	[Not Available]	-16443	Alive	TUMOR FREE	1516	NA	[Not Available]	Locoregional Recurrence	Liver	NA	22	[Not Available]	NA	NA	0	1516	0	1516	1	22	1	22	NA	48.9032
TCGA-2Y-A9H4	III	TCGA-2Y-A9H4-01	LIHC	68	MALE	BLACK OR AFRICAN AMERICAN	Stage I	[Not Applicable]	Hepatocellular Carcinoma	G2	2010	[Not Available]	-25096	Alive	TUMOR FREE	1452	NA	[Not Available]	NA	NA	NA	NA	[Not Available]	NA	NA	0	1452	0	1452	0	1452	0	1452	NA	46.8387
TCGA-2Y-A9H5	IV	TCGA-2Y-A9H5-01	LIHC	59	FEMALE	WHITE	Stage I	[Not Applicable]	Hepatocellular Carcinoma	G3	2010	[Not Available]	-21818	Dead	WITH TUMOR	NA	555	[Not Available]	Locoregional Recurrence	Liver	NA	258	[Not Available]	NA	NA	1	555	1	555	1	258	1	258	NA	17.9032
TCGA-2Y-A9H6	I	TCGA-2Y-A9H6-01	LIHC	68	FEMALE	WHITE	Stage I	[Not Applicable]	Hepatocellular Carcinoma	G2	2011	[Not Available]	-24982	Alive	NA	357	NA	[Not Available]	NA	NA	NA	NA	[Not Available]	NA	NA	0	357	0	357	0	357	0	357	NA	11.5161
TCGA-2Y-A9H7	II	TCGA-2Y-A9H7-01	LIHC	81	FEMALE	WHITE	Stage I	[Not Applicable]	Hepatocellular Carcinoma	G2	2011	[Not Available]	-29752	Alive	WITH TUMOR	1168	NA	[Not Available]	Locoregional Recurrence	Liver	NA	1117	[Not Available]	NA	NA	0	1168	0	1168	1	1117	1	1117	NA	37.6774
TCGA-2Y-A9H8	I	TCGA-2Y-A9H8-01	LIHC	85	FEMALE	WHITE	[Discrepancy]	[Not Applicable]	Hepatocellular Carcinoma	G2	2011	[Not Available]	-31322	Dead	WITH TUMOR	NA	633	[Not Available]	Extrahepatic Recurrence	Other, specify	Kidney	398	[Not Available]	NA	NA	1	633	1	633	1	398	1	398	NA	20.4194
TCGA-2Y-A9H9	III	TCGA-2Y-A9H9-01	LIHC	70	MALE	WHITE	Stage I	[Not Applicable]	Hepatocellular Carcinoma	G2	2011	[Not Available]	-25670	Alive	WITH TUMOR	697	NA	[Not Available]	Locoregional Recurrence	Liver	NA	59	[Not Available]	NA	NA	0	697	0	697	1	59	1	59	NA	22.4839
TCGA-2Y-A9HA	IV	TCGA-2Y-A9HA-01	LIHC	70	MALE	WHITE	Stage II	[Not Applicable]	Hepatocellular Carcinoma	G2	2012	[Not Available]	-25892	Dead	WITH TUMOR	NA	36	[Not Available]	NA	NA	NA	NA	[Not Available]	NA	NA	1	36	1	36	NA	NA	1	36	NA	1.16129
TCGA-2Y-A9HB	I	TCGA-2Y-A9HB-01	LIHC	66	MALE	[Not Evaluated]	Stage I	[Not Applicable]	Hepatocellular Carcinoma	G2	2012	[Not Available]	-24359	Alive	TUMOR FREE	260	NA	[Not Available]	NA	NA	NA	NA	[Not Available]	NA	NA	0	260	0	260	0	260	0	260	NA	8.3871
TCGA-2Z-A9J1	III	TCGA-2Z-A9J1-01	KIRP	71	MALE	WHITE	Stage I	Stage I	Kidney Papillary Renal Cell Carcinoma	[Not Available]	2008	[Not Available]	-26244	Alive	TUMOR FREE	2298	NA	[Not Available]	NA	NA	NA	NA	Complete Remission/Response	NA	NA	0	2298	0	2298	0	2298	0	2298	NA	74.129
TCGA-2Z-A9J2	III	TCGA-2Z-A9J2-01	KIRP	71	FEMALE	WHITE	Stage I	Stage I	Kidney Papillary Renal Cell Carcinoma	[Not Available]	2008	[Not Available]	-26134	Alive	TUMOR FREE	1795	NA	[Not Available]	NA	NA	NA	NA	Complete Remission/Response	NA	NA	0	1795	0	1795	0	1795	0	1795	NA	57.9032
TCGA-2Z-A9J3	III	TCGA-2Z-A9J3-01	KIRP	67	MALE	WHITE	Stage II	Stage II	Kidney Papillary Renal Cell Carcinoma	[Not Available]	2008	[Not Available]	-24626	Dead	WITH TUMOR	NA	1771	[Not Available]	NA	NA	NA	790	Progressive Disease	NA	NA	1	1771	1	1771	NA	NA	1	790	NA	57.129
TCGA-2Z-A9J5	I	TCGA-2Z-A9J5-01	KIRP	80	MALE	WHITE	Stage II	Stage II	Kidney Papillary Renal Cell Carcinoma	[Not Available]	2006	[Not Available]	-29275	Alive	TUMOR FREE	3050	NA	[Not Available]	NA	NA	NA	NA	[Unknown]	NA	NA	0	3050	0	3050	NA	NA	0	3050	NA	98.3871
TCGA-2Z-A9J6	I	TCGA-2Z-A9J6-01	KIRP	60	MALE	WHITE	Stage I	Stage I	Kidney Papillary Renal Cell Carcinoma	[Not Available]	2009	[Not Available]	-22265	Alive	TUMOR FREE	1731	NA	[Not Available]	NA	NA	NA	NA	[Unknown]	NA	NA	0	1731	0	1731	NA	NA	0	1731	NA	55.8387
TCGA-2Z-A9J7	IV	TCGA-2Z-A9J7-01	KIRP	63	MALE	WHITE	Stage IV	Stage IV	Kidney Papillary Renal Cell Carcinoma	[Not Available]	2007	[Not Available]	-23230	Dead	WITH TUMOR	NA	139	[Not Available]	NA	NA	NA	96	Progressive Disease	NA	NA	1	139	1	139	NA	NA	1	96	NA	4.48387
TCGA-2Z-A9J8	III	TCGA-2Z-A9J8-01	KIRP	50	MALE	WHITE	Stage I	Stage I	Kidney Papillary Renal Cell Carcinoma	[Not Available]	2007	[Not Available]	-18498	Alive	WITH TUMOR	2790	NA	[Not Available]	NA	NA	NA	506	Complete Remission/Response	NA	NA	0	2790	0	2790	1	506	1	506	NA	90
TCGA-2Z-A9JD	III	TCGA-2Z-A9JD-01	KIRP	66	MALE	WHITE	Stage I	Stage I	Kidney Papillary Renal Cell Carcinoma	[Not Available]	2009	[Not Available]	-24370	Alive	TUMOR FREE	1060	NA	[Not Available]	NA	NA	NA	NA	[Unknown]	NA	NA	0	1060	0	1060	NA	NA	0	1060	NA	34.1935
TCGA-2Z-A9JE	III	TCGA-2Z-A9JE-01	KIRP	59	MALE	WHITE	Stage I	Stage I	Kidney Papillary Renal Cell Carcinoma	[Not Available]	2010	[Not Available]	-21557	Alive	TUMOR FREE	1728	NA	[Not Available]	NA	NA	NA	NA	Complete Remission/Response	NA	NA	0	1728	0	1728	0	1728	0	1728	NA	55.7419
TCGA-2Z-A9JG	I	TCGA-2Z-A9JG-01	KIRP	64	MALE	WHITE	Stage I	Stage I	Kidney Papillary Renal Cell Carcinoma	[Not Available]	2010	[Not Available]	-23458	Alive	TUMOR FREE	1662	NA	[Not Available]	NA	NA	NA	NA	Complete Remission/Response	NA	NA	0	1662	0	1662	0	1662	0	1662	NA	53.6129
TCGA-2Z-A9JI	I	TCGA-2Z-A9JI-01	KIRP	38	MALE	WHITE	Stage III	Stage I	Kidney Papillary Renal Cell Carcinoma	[Not Available]	2010	[Not Available]	-14196	Alive	TUMOR FREE	1567	NA	[Not Available]	NA	NA	NA	286	Complete Remission/Response	NA	NA	0	1567	0	1567	1	286	1	286	NA	50.5484
TCGA-2Z-A9JJ	III	TCGA-2Z-A9JJ-01	KIRP	69	FEMALE	WHITE	Stage I	Stage I	Kidney Papillary Renal Cell Carcinoma	[Not Available]	2011	[Not Available]	-25240	Alive	TUMOR FREE	1213	NA	[Not Available]	NA	NA	NA	NA	Complete Remission/Response	NA	NA	0	1213	0	1213	0	1213	0	1213	NA	39.129
TCGA-2Z-A9JK	I	TCGA-2Z-A9JK-01	KIRP	50	MALE	WHITE	Stage III	Stage III	Kidney Papillary Renal Cell Carcinoma	[Not Available]	2011	[Not Available]	-18540	Alive	WITH TUMOR	1186	NA	[Not Available]	NA	NA	NA	324	Stable Disease	NA	NA	0	1186	0	1186	NA	NA	1	324	NA	38.2581
TCGA-2Z-A9JL	I	TCGA-2Z-A9JL-01	KIRP	47	MALE	BLACK OR AFRICAN AMERICAN	Stage I	Stage I	Kidney Papillary Renal Cell Carcinoma	[Not Available]	2012	[Not Available]	-17367	Alive	TUMOR FREE	1006	NA	[Not Available]	NA	NA	NA	NA	Complete Remission/Response	NA	NA	0	1006	0	1006	0	1006	0	1006	NA	32.4516
TCGA-2Z-A9JM	I	TCGA-2Z-A9JM-01	KIRP	28	MALE	WHITE	Stage I	Stage I	Kidney Papillary Renal Cell Carcinoma	[Not Available]	2012	[Not Available]	-10323	Alive	TUMOR FREE	934	NA	[Not Available]	NA	NA	NA	NA	[Unknown]	NA	NA	0	934	0	934	NA	NA	0	934	NA	30.129
TCGA-2Z-A9JN	III	TCGA-2Z-A9JN-01	KIRP	50	FEMALE	BLACK OR AFRICAN AMERICAN	Stage I	Stage I	Kidney Papillary Renal Cell Carcinoma	[Not Available]	2012	[Not Available]	-18264	Alive	TUMOR FREE	740	NA	[Not Available]	NA	NA	NA	NA	Complete Remission/Response	NA	NA	0	740	0	740	0	740	0	740	NA	23.871
TCGA-2Z-A9JO	I	TCGA-2Z-A9JO-01	KIRP	56	FEMALE	BLACK OR AFRICAN AMERICAN	Stage I	Stage I	Kidney Papillary Renal Cell Carcinoma	[Not Available]	2012	[Not Available]	-20466	Alive	TUMOR FREE	949	NA	[Not Available]	NA	NA	NA	NA	Complete Remission/Response	NA	NA	0	949	0	949	0	949	0	949	NA	30.6129
TCGA-2Z-A9JP	III	TCGA-2Z-A9JP-01	KIRP	63	MALE	WHITE	Stage I	Stage I	Kidney Papillary Renal Cell Carcinoma	[Not Available]	2011	[Not Available]	-23207	Alive	TUMOR FREE	893	NA	[Not Available]	NA	NA	NA	NA	Complete Remission/Response	NA	NA	0	893	0	893	0	893	0	893	NA	28.8065
TCGA-2Z-A9JQ	III	TCGA-2Z-A9JQ-01	KIRP	66	MALE	WHITE	Stage I	Stage I	Kidney Papillary Renal Cell Carcinoma	[Not Available]	2012	[Not Available]	-24244	Alive	WITH TUMOR	778	NA	[Not Available]	NA	NA	NA	600	[Unknown]	NA	NA	0	778	0	778	NA	NA	1	600	NA	25.0968
TCGA-2Z-A9JR	III	TCGA-2Z-A9JR-01	KIRP	57	MALE	WHITE	Stage I	Stage I	Kidney Papillary Renal Cell Carcinoma	[Not Available]	2012	[Not Available]	-20932	Alive	TUMOR FREE	161	NA	[Not Available]	NA	NA	NA	NA	[Unknown]	NA	NA	0	161	0	161	NA	NA	0	161	NA	5.19355
TCGA-2Z-A9JS	III	TCGA-2Z-A9JS-01	KIRP	74	MALE	WHITE	Stage I	Stage I	Kidney Papillary Renal Cell Carcinoma	[Not Available]	2012	[Not Available]	-27053	Dead	TUMOR FREE	NA	492	[Not Available]	NA	NA	NA	NA	Complete Remission/Response	NA	NA	1	492	0	492	0	492	0	492	NA	15.871
TCGA-2Z-A9JT	I	TCGA-2Z-A9JT-01	KIRP	71	MALE	WHITE	Stage I	Stage I	Kidney Papillary Renal Cell Carcinoma	[Not Available]	2012	[Not Available]	-26128	Alive	TUMOR FREE	684	NA	[Not Available]	NA	NA	NA	NA	Complete Remission/Response	NA	NA	0	684	0	684	0	684	0	684	NA	22.0645
TCGA-30-1718	III	TCGA-30-1718-01	OV	44	FEMALE	WHITE	[Not Applicable]	Stage IIIC	Serous Cystadenocarcinoma	G3	2002	[Not Available]	-16400	Dead	WITH TUMOR	1579	1579	[Not Available]	Recurrence	[Not Applicable]	[Not Applicable]	896	[Not Available]	NA	NA	1	1579	1	1579	NA	NA	1	896	NA	50.9355
TCGA-30-1855	III	TCGA-30-1855-01	OV	61	FEMALE	WHITE	[Not Applicable]	Stage IIIC	Serous Cystadenocarcinoma	G3	2001	[Not Available]	-22394	Dead	WITH TUMOR	75	75	[Not Available]	NA	NA	NA	NA	[Not Available]	NA	NA	1	75	1	75	NA	NA	1	75	NA	2.41935
TCGA-30-1857	III	TCGA-30-1857-01	OV	64	FEMALE	WHITE	[Not Applicable]	Stage IV	Serous Cystadenocarcinoma	G3	2001	[Not Available]	-23689	Dead	WITH TUMOR	8	8	[Not Available]	NA	NA	NA	NA	[Not Available]	NA	NA	1	8	1	8	NA	NA	1	8	NA	0.258065
TCGA-31-1950	III	TCGA-31-1950-01	OV	76	FEMALE	WHITE	[Not Applicable]	Stage IIIC	Serous Cystadenocarcinoma	G2	2007	[Not Available]	-28100	Alive	WITH TUMOR	571	NA	[Not Available]	Recurrence	[Not Applicable]	[Not Applicable]	349	Partial Remission/Response	NA	NA	0	571	0	571	NA	NA	1	349	NA	18.4194
TCGA-31-1953	I	TCGA-31-1953-01	OV	52	FEMALE	ASIAN	[Not Applicable]	Stage IIIC	Serous Cystadenocarcinoma	G3	2008	[Not Available]	-19064	Alive	WITH TUMOR	204	NA	[Not Available]	Recurrence	[Not Applicable]	[Not Applicable]	70	Progressive Disease	NA	NA	0	204	0	204	NA	NA	1	70	NA	6.58065
TCGA-31-1959	II	TCGA-31-1959-01	OV	49	FEMALE	WHITE	[Not Applicable]	Stage IV	Serous Cystadenocarcinoma	G2	2009	[Not Available]	-18247	Alive	WITH TUMOR	67	NA	[Not Available]	NA	NA	NA	NA	[Not Available]	NA	NA	0	67	0	67	NA	NA	0	67	NA	2.16129
TCGA-32-1970	III	TCGA-32-1970-01	GBM	59	MALE	WHITE	[Not Available]	[Not Applicable]	Untreated primary (de novo) GBM	[Not Available]	2005	[Not Available]	-21613	Dead	WITH TUMOR	468	468	[Not Available]	Progression of Disease	[Not Applicable]	[Not Applicable]	408	[Not Available]	NA	NA	1	468	1	468	NA	NA	1	408	NA	15.0968
TCGA-32-1980	I	TCGA-32-1980-01	GBM	72	MALE	WHITE	[Not Available]	[Not Applicable]	Untreated primary (de novo) GBM	[Not Available]	2008	[Not Available]	-26467	Dead	WITH TUMOR	36	36	[Not Available]	NA	NA	NA	NA	[Not Available]	NA	NA	1	36	1	36	NA	NA	1	36	NA	1.16129
TCGA-32-1982	II	TCGA-32-1982-01	GBM	76	FEMALE	WHITE	[Not Available]	[Not Applicable]	Untreated primary (de novo) GBM	[Not Available]	2008	[Not Available]	-27764	Dead	WITH TUMOR	142	142	[Not Available]	NA	NA	NA	NA	[Not Available]	NA	NA	1	142	1	142	NA	NA	1	142	NA	4.58065
TCGA-32-2615	I	TCGA-32-2615-01	GBM	62	MALE	WHITE	[Not Available]	[Not Applicable]	Untreated primary (de novo) GBM	[Not Available]	2009	[Not Available]	-22916	Dead	WITH TUMOR	485	485	[Not Available]	Progression of Disease	[Not Applicable]	[Not Applicable]	131	[Not Available]	NA	NA	1	485	1	485	NA	NA	1	131	NA	15.6452
TCGA-32-2632	I	TCGA-32-2632-01	GBM	80	MALE	WHITE	[Not Available]	[Not Applicable]	Untreated primary (de novo) GBM	[Not Available]	2008	[Not Available]	-29281	Dead	WITH TUMOR	NA	269	[Not Available]	NA	NA	NA	NA	Progressive Disease	NA	NA	1	269	1	269	NA	NA	1	269	NA	8.67742
TCGA-32-2634	IV	TCGA-32-2634-01	GBM	82	MALE	WHITE	[Not Available]	[Not Applicable]	Untreated primary (de novo) GBM	[Not Available]	2009	[Not Available]	-29964	Alive	TUMOR FREE	693	NA	[Not Available]	NA	NA	NA	NA	[Not Available]	NA	NA	0	693	0	693	NA	NA	0	693	NA	22.3548
TCGA-32-4213	III	TCGA-32-4213-01	GBM	47	FEMALE	WHITE	[Not Available]	[Not Applicable]	Untreated primary (de novo) GBM	[Not Available]	2009	[Not Available]	-17237	Alive	WITH TUMOR	604	NA	[Not Available]	Recurrence	[Not Applicable]	[Not Applicable]	353	[Not Available]	NA	NA	0	604	0	604	NA	NA	1	353	NA	19.4839
TCGA-32-5222	II	TCGA-32-5222-01	GBM	66	MALE	WHITE	[Not Available]	[Not Applicable]	Untreated primary (de novo) GBM	[Not Available]	2010	[Not Available]	-24134	Dead	WITH TUMOR	NA	585	[Not Available]	Progression of Disease	[Not Applicable]	[Not Applicable]	118	[Not Available]	NA	NA	1	585	1	585	NA	NA	1	118	NA	18.871
TCGA-33-4532	II	TCGA-33-4532-01	LUSC	68	MALE	WHITE	Stage IB	[Not Applicable]	Lung Squamous Cell Carcinoma	[Not Available]	2001	[Not Available]	-25169	Dead	TUMOR FREE	NA	3924	[Not Available]	NA	NA	NA	NA	Complete Remission/Response	NA	NA	1	3924	0	3924	0	3924	0	3924	NA	126.581
TCGA-33-4533	II	TCGA-33-4533-01	LUSC	76	FEMALE	BLACK OR AFRICAN AMERICAN	Stage IB	[Not Applicable]	Lung Squamous Cell Carcinoma	[Not Available]	2001	[Not Available]	-28001	Alive	TUMOR FREE	4068	NA	[Not Available]	NA	NA	NA	NA	Complete Remission/Response	NA	NA	0	4068	0	4068	0	4068	0	4068	NA	131.226
TCGA-33-4538	I	TCGA-33-4538-01	LUSC	66	MALE	WHITE	Stage IIIA	[Not Applicable]	Lung Squamous Cell Carcinoma	[Not Available]	2002	[Not Available]	-24174	Dead	NA	NA	2979	[Not Available]	NA	NA	NA	NA	Complete Remission/Response	NA	NA	1	2979	NA	2979	0	2979	0	2979	NA	96.0968
TCGA-33-4547	II	TCGA-33-4547-01	LUSC	68	MALE	WHITE	Stage IB	[Not Applicable]	Lung Squamous Cell Carcinoma	[Not Available]	2007	[Not Available]	-25056	Alive	TUMOR FREE	2419	NA	[Not Available]	NA	NA	NA	NA	Complete Remission/Response	NA	NA	0	2419	0	2419	0	2419	0	2419	NA	78.0323
TCGA-33-4566	III	TCGA-33-4566-01	LUSC	40	MALE	WHITE	Stage IB	[Not Applicable]	Lung Squamous Cell Carcinoma	[Not Available]	1996	[Not Available]	-14643	Dead	NA	NA	5287	[Not Available]	NA	NA	NA	NA	[Unknown]	NA	NA	1	5287	NA	5287	NA	NA	0	5287	NA	170.548
TCGA-33-4582	II	TCGA-33-4582-01	LUSC	55	MALE	WHITE	Stage IA	[Not Applicable]	Lung Squamous Cell Carcinoma	[Not Available]	2000	[Not Available]	-20402	Dead	WITH TUMOR	NA	3149	[Not Available]	Locoregional Recurrence	NA	NA	2923	Complete Remission/Response	NA	NA	1	3149	1	3149	1	2923	1	2923	NA	101.581
TCGA-33-4583	III	TCGA-33-4583-01	LUSC	73	MALE	WHITE	Stage IA	[Not Applicable]	Lung Squamous Cell Carcinoma	[Not Available]	1999	[Not Available]	-26799	Dead	TUMOR FREE	NA	4601	[Not Available]	NA	NA	NA	NA	Complete Remission/Response	NA	NA	1	4601	0	4601	0	4601	0	4601	NA	148.419
TCGA-33-4586	IV	TCGA-33-4586-01	LUSC	57	MALE	WHITE	Stage IIIA	[Not Applicable]	Lung Squamous Cell Carcinoma	[Not Available]	2007	[Not Available]	-21148	Dead	NA	NA	428	[Not Available]	Locoregional Recurrence	NA	NA	169	Complete Remission/Response	NA	NA	1	428	NA	428	1	169	1	169	NA	13.8065
TCGA-33-4587	IV	TCGA-33-4587-01	LUSC	63	FEMALE	WHITE	Stage IB	[Not Applicable]	Lung Squamous Cell Carcinoma	[Not Available]	2003	[Not Available]	-23062	Dead	WITH TUMOR	NA	1656	[Not Available]	NA	NA	NA	NA	Progressive Disease	NA	NA	1	1656	1	1656	NA	NA	1	1656	NA	53.4194
TCGA-33-4589	I	TCGA-33-4589-01	LUSC	62	FEMALE	WHITE	Stage IIB	[Not Applicable]	Lung Squamous Cell Carcinoma	[Not Available]	1992	[Not Available]	-22754	Dead	TUMOR FREE	NA	47	[Not Available]	NA	NA	NA	NA	Complete Remission/Response	NA	NA	1	47	0	47	0	47	0	47	NA	1.51613
TCGA-33-6738	IV	TCGA-33-6738-01	LUSC	80	MALE	WHITE	Stage IIIA	[Not Applicable]	Lung Squamous Cell Carcinoma	[Not Available]	2009	[Not Available]	-29368	Alive	TUMOR FREE	1927	NA	[Not Available]	NA	NA	NA	NA	Complete Remission/Response	NA	NA	0	1927	0	1927	0	1927	0	1927	NA	62.1613
TCGA-33-A4WN	I	TCGA-33-A4WN-01	LUSC	60	MALE	WHITE	Stage IB	[Not Applicable]	Lung Squamous Cell Carcinoma	[Not Available]	2011	[Not Available]	-22268	Dead	TUMOR FREE	NA	143	[Not Available]	NA	NA	NA	NA	Complete Remission/Response	NA	NA	1	143	0	143	0	143	0	143	NA	4.6129
TCGA-33-A5GW	IV	TCGA-33-A5GW-01	LUSC	67	MALE	WHITE	Stage IIA	[Not Applicable]	Lung Squamous Cell Carcinoma	[Not Available]	2012	[Not Available]	-24586	Dead	TUMOR FREE	NA	9	[Not Available]	NA	NA	NA	NA	Complete Remission/Response	NA	NA	1	9	0	9	0	9	0	9	NA	0.290323
TCGA-33-AAS8	IV	TCGA-33-AAS8-01	LUSC	59	FEMALE	BLACK OR AFRICAN AMERICAN	Stage IA	[Not Applicable]	Lung Squamous Cell Carcinoma	[Not Available]	1998	[Not Available]	-21675	Dead	TUMOR FREE	NA	1114	[Not Available]	NA	NA	NA	NA	Complete Remission/Response	NA	NA	1	1114	0	1114	0	1114	0	1114	NA	35.9355
TCGA-33-AASB	IV	TCGA-33-AASB-01	LUSC	66	MALE	BLACK OR AFRICAN AMERICAN	Stage IB	[Not Applicable]	Lung Squamous Cell Carcinoma	[Not Available]	2002	[Not Available]	-24183	Dead	WITH TUMOR	NA	211	[Not Available]	Distant Metastasis	NA	NA	30	Progressive Disease	NA	NA	1	211	1	211	NA	NA	1	30	NA	6.80645
TCGA-33-AASD	II	TCGA-33-AASD-01	LUSC	83	MALE	BLACK OR AFRICAN AMERICAN	Stage IA	[Not Applicable]	Lung Squamous Cell Carcinoma	[Not Available]	2001	[Not Available]	-30623	Dead	WITH TUMOR	NA	3376	[Not Available]	Locoregional Recurrence	NA	NA	1912	Progressive Disease	NA	NA	1	3376	1	3376	NA	NA	1	1912	NA	108.903
TCGA-33-AASI	III	TCGA-33-AASI-01	LUSC	65	FEMALE	BLACK OR AFRICAN AMERICAN	Stage IIB	[Not Applicable]	Lung Squamous Cell Carcinoma	[Not Available]	2008	[Not Available]	-23965	Dead	WITH TUMOR	NA	1344	[Not Available]	NA	NA	NA	NA	Stable Disease	NA	NA	1	1344	1	1344	NA	NA	1	1344	NA	43.3548
TCGA-33-AASJ	III	TCGA-33-AASJ-01	LUSC	60	MALE	BLACK OR AFRICAN AMERICAN	Stage IB	[Not Applicable]	Lung Squamous Cell Carcinoma	[Not Available]	1999	[Not Available]	-22179	Dead	WITH TUMOR	NA	3600	[Not Available]	Locoregional Recurrence	NA	NA	1135	Complete Remission/Response	NA	NA	1	3600	1	3600	1	1135	1	1135	NA	116.129
TCGA-33-AASL	IV	TCGA-33-AASL-01	LUSC	57	FEMALE	BLACK OR AFRICAN AMERICAN	Stage IA	[Not Applicable]	Lung Squamous Cell Carcinoma	[Not Available]	2000	[Not Available]	-20940	Dead	WITH TUMOR	NA	826	[Not Available]	Locoregional Recurrence	NA	NA	149	Progressive Disease	NA	NA	1	826	1	826	NA	NA	1	149	NA	26.6452
TCGA-34-2596	I	TCGA-34-2596-01	LUSC	70	MALE	WHITE	Stage IIB	[Not Applicable]	Lung Squamous Cell Carcinoma	[Not Available]	2004	[Not Available]	-25574	Dead	TUMOR FREE	80	80	[Not Available]	NA	NA	NA	NA	Complete Remission/Response	NA	NA	1	80	0	80	0	80	0	80	NA	2.58065
TCGA-34-2600	IV	TCGA-34-2600-01	LUSC	76	FEMALE	WHITE	Stage IA	[Not Applicable]	Lung Squamous Cell Carcinoma	[Not Available]	2000	[Not Available]	-28072	Dead	TUMOR FREE	1874	1874	[Not Available]	NA	NA	NA	NA	Complete Remission/Response	NA	NA	1	1874	0	1874	0	1874	0	1874	NA	60.4516
TCGA-34-2608	I	TCGA-34-2608-01	LUSC	84	MALE	WHITE	Stage IB	[Not Applicable]	Lung Squamous Cell Carcinoma	[Not Available]	1999	[Not Available]	-30958	Dead	TUMOR FREE	1000	1000	[Not Available]	NA	NA	NA	NA	Complete Remission/Response	NA	NA	1	1000	0	1000	0	1000	0	1000	NA	32.2581
TCGA-34-5231	III	TCGA-34-5231-01	LUSC	72	MALE	WHITE	Stage IA	[Not Applicable]	Lung Squamous Cell Carcinoma	[Not Available]	2006	[Not Available]	-26525	Dead	TUMOR FREE	NA	1984	[Not Available]	NA	NA	NA	NA	Stable Disease	NA	NA	1	1984	0	1984	NA	NA	0	1984	NA	64
TCGA-34-5234	I	TCGA-34-5234-01	LUSC	71	FEMALE	WHITE	Stage IA	[Not Applicable]	Lung Squamous Cell Carcinoma	[Not Available]	2007	[Not Available]	-26072	Alive	TUMOR FREE	2271	NA	[Not Available]	NA	NA	NA	NA	Complete Remission/Response	NA	NA	0	2271	0	2271	0	2271	0	2271	NA	73.2581
TCGA-34-5236	I	TCGA-34-5236-01	LUSC	60	MALE	WHITE	Stage IIB	[Not Applicable]	Lung Squamous Cell Carcinoma	[Not Available]	2007	[Not Available]	-21935	Dead	WITH TUMOR	NA	276	[Not Available]	Locoregional Recurrence	NA	NA	113	Progressive Disease	NA	NA	1	276	1	276	NA	NA	1	113	NA	8.90323
TCGA-34-5239	I	TCGA-34-5239-01	LUSC	75	MALE	WHITE	Stage IIIA	[Not Applicable]	Lung Squamous Cell Carcinoma	[Not Available]	2010	[Not Available]	-27528	Alive	WITH TUMOR	1834	NA	[Not Available]	Distant Metastasis	NA	NA	1530	Complete Remission/Response	NA	NA	0	1834	0	1834	1	1530	1	1530	NA	59.1613
TCGA-34-5240	I	TCGA-34-5240-01	LUSC	73	FEMALE	WHITE	Stage IIB	[Not Applicable]	Lung Squamous Cell Carcinoma	[Not Available]	2009	[Not Available]	-26735	Alive	TUMOR FREE	1541	NA	[Not Available]	NA	NA	NA	NA	Complete Remission/Response	NA	NA	0	1541	0	1541	0	1541	0	1541	NA	49.7097
TCGA-34-5241	I	TCGA-34-5241-01	LUSC	79	MALE	WHITE	Stage IB	[Not Applicable]	Lung Squamous Cell Carcinoma	[Not Available]	2009	[Not Available]	-29098	Dead	TUMOR FREE	NA	515	[Not Available]	NA	NA	NA	NA	Stable Disease	NA	NA	1	515	0	515	NA	NA	0	515	NA	16.6129
TCGA-34-5927	IV	TCGA-34-5927-01	LUSC	70	FEMALE	WHITE	Stage IA	[Not Applicable]	Lung Squamous Cell Carcinoma	[Not Available]	2009	[Not Available]	-25857	Alive	TUMOR FREE	1361	NA	[Not Available]	Distant Metastasis	NA	NA	245	[Unknown]	NA	NA	0	1361	0	1361	NA	NA	1	245	NA	43.9032
TCGA-34-5928	II	TCGA-34-5928-01	LUSC	83	FEMALE	WHITE	Stage IIB	[Not Applicable]	Lung Squamous Cell Carcinoma	[Not Available]	2010	[Not Available]	-30334	Alive	TUMOR FREE	1196	NA	[Not Available]	NA	NA	NA	NA	Complete Remission/Response	NA	NA	0	1196	0	1196	0	1196	0	1196	NA	38.5806
TCGA-34-5929	I	TCGA-34-5929-01	LUSC	78	FEMALE	WHITE	Stage IB	[Not Applicable]	Lung Squamous Cell Carcinoma	[Not Available]	2010	[Not Available]	-28844	Dead	TUMOR FREE	NA	151	[Not Available]	NA	NA	NA	NA	Stable Disease	NA	NA	1	151	0	151	NA	NA	0	151	NA	4.87097
TCGA-34-7107	II	TCGA-34-7107-01	LUSC	70	MALE	WHITE	Stage II	[Not Applicable]	Lung Squamous Cell Carcinoma	[Not Available]	2011	[Not Available]	-25677	Dead	NA	NA	34	[Not Available]	NA	NA	NA	NA	[Not Available]	NA	NA	1	34	NA	34	NA	NA	0	34	NA	1.09677
TCGA-34-8454	I	TCGA-34-8454-01	LUSC	62	FEMALE	WHITE	Stage IIIA	[Not Applicable]	Lung Squamous Cell Carcinoma	[Not Available]	2011	[Not Available]	-22913	Alive	TUMOR FREE	1180	NA	[Not Available]	NA	NA	NA	NA	Complete Remission/Response	NA	NA	0	1180	0	1180	0	1180	0	1180	NA	38.0645
TCGA-34-8455	IV	TCGA-34-8455-01	LUSC	67	MALE	WHITE	Stage IV	[Not Applicable]	Lung Squamous Cell Carcinoma	[Not Available]	2011	[Not Available]	-24624	Dead	WITH TUMOR	NA	123	[Not Available]	NA	NA	NA	NA	Progressive Disease	NA	NA	1	123	1	123	NA	NA	1	123	NA	3.96774
TCGA-34-8456	I	TCGA-34-8456-01	LUSC	71	FEMALE	WHITE	Stage IIA	[Not Applicable]	Lung Squamous Cell Carcinoma	[Not Available]	2011	[Not Available]	-26183	Alive	TUMOR FREE	804	NA	[Not Available]	NA	NA	NA	NA	Complete Remission/Response	NA	NA	0	804	0	804	0	804	0	804	NA	25.9355
TCGA-34-A5IX	I	TCGA-34-A5IX-01	LUSC	80	MALE	WHITE	Stage IIB	[Not Applicable]	Lung Squamous Cell Carcinoma	[Not Available]	2012	[Not Available]	-29391	Alive	TUMOR FREE	1031	NA	[Not Available]	NA	NA	NA	NA	Complete Remission/Response	NA	NA	0	1031	0	1031	0	1031	0	1031	NA	33.2581
TCGA-35-4122	I	TCGA-35-4122-01	LUAD	69	MALE	WHITE	Stage IA	[Not Applicable]	Lung Adenocarcinoma	[Not Available]	2010	[Not Available]	-25491	Alive	TUMOR FREE	225	NA	[Not Available]	NA	NA	NA	NA	[Unknown]	NA	NA	0	225	0	225	NA	NA	0	225	NA	7.25806
TCGA-35-4123	I	TCGA-35-4123-01	LUAD	38	MALE	WHITE	Stage IA	[Not Applicable]	Lung Adenocarcinoma	[Not Available]	2010	[Not Available]	-14064	Alive	TUMOR FREE	182	NA	[Not Available]	NA	NA	NA	NA	[Not Available]	NA	NA	0	182	0	182	NA	NA	0	182	NA	5.87097
TCGA-35-5375	I	TCGA-35-5375-01	LUAD	61	MALE	WHITE	Stage IIIA	[Not Applicable]	Lung Adenocarcinoma	[Not Available]	2010	[Not Available]	-22628	Alive	TUMOR FREE	264	NA	[Not Available]	NA	NA	NA	NA	[Not Available]	NA	NA	0	264	0	264	NA	NA	0	264	NA	8.51613
TCGA-37-3783	I	TCGA-37-3783-01	LUSC	51	MALE	WHITE	Stage IIIA	[Not Applicable]	Lung Squamous Cell Carcinoma	[Not Available]	2006	[Not Available]	-18728	Alive	TUMOR FREE	122	NA	[Not Available]	NA	NA	NA	NA	[Not Available]	NA	NA	0	122	0	122	NA	NA	0	122	NA	3.93548
TCGA-37-3789	I	TCGA-37-3789-01	LUSC	65	MALE	WHITE	Stage IB	[Not Applicable]	Lung Squamous Cell Carcinoma	[Not Available]	2006	[Not Available]	-23782	Alive	TUMOR FREE	13	NA	[Not Available]	NA	NA	NA	NA	[Not Available]	NA	NA	0	13	0	13	NA	NA	0	13	NA	0.419355
TCGA-37-3792	I	TCGA-37-3792-01	LUSC	69	MALE	WHITE	Stage IB	[Not Applicable]	Lung Squamous Cell Carcinoma	[Not Available]	2006	[Not Available]	-25502	Alive	TUMOR FREE	12	NA	[Not Available]	NA	NA	NA	NA	[Not Available]	NA	NA	0	12	0	12	NA	NA	0	12	NA	0.387097
TCGA-37-4129	II	TCGA-37-4129-01	LUSC	52	FEMALE	WHITE	Stage IA	[Not Applicable]	Lung Squamous Cell Carcinoma	[Not Available]	2010	[Not Available]	-19154	Alive	TUMOR FREE	242	NA	[Not Available]	NA	NA	NA	NA	Complete Remission/Response	NA	NA	0	242	0	242	0	242	0	242	NA	7.80645
TCGA-37-4130	I	TCGA-37-4130-01	LUSC	56	MALE	WHITE	Stage IA	[Not Applicable]	Lung Squamous Cell Carcinoma	[Not Available]	2010	[Not Available]	-20652	Alive	TUMOR FREE	247	NA	[Not Available]	NA	NA	NA	NA	[Not Available]	NA	NA	0	247	0	247	NA	NA	0	247	NA	7.96774
TCGA-37-4132	III	TCGA-37-4132-01	LUSC	61	FEMALE	WHITE	Stage IV	[Not Applicable]	Lung Squamous Cell Carcinoma	[Not Available]	2010	[Not Available]	-22520	Alive	TUMOR FREE	227	NA	[Not Available]	NA	NA	NA	NA	Complete Remission/Response	NA	NA	0	227	0	227	NA	NA	0	227	NA	7.32258
TCGA-37-4135	IV	TCGA-37-4135-01	LUSC	68	MALE	WHITE	Stage IB	[Not Applicable]	Lung Squamous Cell Carcinoma	[Not Available]	2010	[Not Available]	-25041	Alive	TUMOR FREE	207	NA	[Not Available]	NA	NA	NA	NA	[Not Available]	NA	NA	0	207	0	207	NA	NA	0	207	NA	6.67742
TCGA-37-4141	II	TCGA-37-4141-01	LUSC	65	FEMALE	WHITE	Stage IA	[Not Applicable]	Lung Squamous Cell Carcinoma	[Not Available]	2010	[Not Available]	-24048	Alive	TUMOR FREE	12	NA	[Not Available]	NA	NA	NA	NA	[Not Available]	NA	NA	0	12	0	12	NA	NA	0	12	NA	0.387097
TCGA-37-5819	IV	TCGA-37-5819-01	LUSC	64	MALE	WHITE	Stage IIIA	[Not Applicable]	Lung Squamous Cell Carcinoma	[Not Available]	2010	[Not Available]	-23726	Alive	TUMOR FREE	103	NA	[Not Available]	NA	NA	NA	NA	[Not Available]	NA	NA	0	103	0	103	NA	NA	0	103	NA	3.32258
TCGA-37-A5EL	III	TCGA-37-A5EL-01	LUSC	53	MALE	WHITE	Stage IIB	[Not Applicable]	Lung Squamous Cell Carcinoma	[Not Available]	2011	[Not Available]	-19371	Dead	WITH TUMOR	NA	1143	[Not Available]	Distant Metastasis	NA	NA	946	[Discrepancy]	NA	NA	1	1143	1	1143	NA	NA	1	946	NA	36.871
TCGA-37-A5EM	I	TCGA-37-A5EM-01	LUSC	49	MALE	WHITE	Stage II	[Not Applicable]	Lung Squamous Cell Carcinoma	[Not Available]	2011	[Not Available]	-18011	Alive	TUMOR FREE	867	NA	[Not Available]	NA	NA	NA	NA	Complete Remission/Response	NA	NA	0	867	0	867	0	867	0	867	NA	27.9677
TCGA-37-A5EN	I	TCGA-37-A5EN-01	LUSC	59	MALE	WHITE	Stage IIIB	[Not Applicable]	Lung Squamous Cell Carcinoma	[Not Available]	2011	[Not Available]	-21600	Alive	TUMOR FREE	660	NA	[Not Available]	NA	NA	NA	NA	Complete Remission/Response	NA	NA	0	660	0	660	0	660	0	660	NA	21.2903
TCGA-38-4625	III	TCGA-38-4625-01	LUAD	66	FEMALE	WHITE	Stage IB	[Not Applicable]	Lung Adenocarcinoma	[Not Available]	2002	[Not Available]	-24241	Alive	NA	2973	NA	[Not Available]	NA	NA	NA	NA	Complete Remission/Response	NA	NA	0	2973	0	2973	0	2973	0	2973	NA	95.9032
TCGA-38-4626	I	TCGA-38-4626-01	LUAD	57	FEMALE	WHITE	[Discrepancy]	[Not Applicable]	Lung Adenocarcinoma	[Not Available]	2003	[Not Available]	-20903	Alive	TUMOR FREE	3674	NA	[Not Available]	New Primary Tumor	NA	NA	2518	Complete Remission/Response	NA	NA	0	3674	0	3674	0	3674	1	2518	NA	118.516
TCGA-38-4627	I	TCGA-38-4627-01	LUAD	64	FEMALE	WHITE	Stage IIA	[Not Applicable]	Lung Adenocarcinoma	[Not Available]	2003	[Not Available]	-23510	Dead	NA	NA	1147	[Not Available]	NA	NA	NA	NA	Complete Remission/Response	NA	NA	1	1147	NA	1147	0	1147	0	1147	NA	37
TCGA-38-4628	II	TCGA-38-4628-01	LUAD	65	FEMALE	WHITE	Stage IIB	[Not Applicable]	Lung Adenocarcinoma	[Not Available]	2002	[Not Available]	-24057	Dead	WITH TUMOR	NA	1492	[Not Available]	NA	NA	NA	1083	Complete Remission/Response	NA	NA	1	1492	1	1492	1	1083	1	1083	NA	48.129
TCGA-38-4631	IV	TCGA-38-4631-01	LUAD	72	FEMALE	WHITE	Stage IB	[Not Applicable]	Lung Adenocarcinoma	[Not Available]	1997	[Not Available]	-26538	Dead	WITH TUMOR	NA	354	[Not Available]	NA	NA	NA	NA	Progressive Disease	NA	NA	1	354	1	354	NA	NA	1	354	NA	11.4194
TCGA-38-4632	I	TCGA-38-4632-01	LUAD	42	MALE	BLACK OR AFRICAN AMERICAN	Stage IV	[Not Applicable]	Lung Adenocarcinoma	[Not Available]	1998	[Not Available]	-15418	Dead	WITH TUMOR	NA	1357	[Not Available]	NA	NA	NA	680	Complete Remission/Response	NA	NA	1	1357	1	1357	NA	NA	1	680	NA	43.7742
TCGA-38-6178	I	TCGA-38-6178-01	LUAD	70	FEMALE	WHITE	Stage IIIA	[Not Applicable]	Lung Adenocarcinoma	[Not Available]	2010	[Not Available]	-25593	Alive	WITH TUMOR	448	NA	[Not Available]	NA	NA	NA	NA	Stable Disease	NA	NA	0	448	0	448	NA	NA	0	448	NA	14.4516
TCGA-38-A44F	I	TCGA-38-A44F-01	LUAD	80	MALE	WHITE	Stage IB	[Not Applicable]	Lung Adenocarcinoma	[Not Available]	2012	[Not Available]	-29534	Alive	TUMOR FREE	133	NA	[Not Available]	NA	NA	NA	NA	Complete Remission/Response	NA	NA	0	133	0	133	0	133	0	133	NA	4.29032
TCGA-39-5011	I	TCGA-39-5011-01	LUSC	70	FEMALE	WHITE	Stage IA	[Not Applicable]	Lung Squamous Cell Carcinoma	[Not Available]	2002	[Not Available]	-25788	Alive	TUMOR FREE	4053	NA	[Not Available]	NA	NA	NA	565	Complete Remission/Response	NA	NA	0	4053	0	4053	1	565	1	565	NA	130.742
TCGA-39-5016	I	TCGA-39-5016-01	LUSC	44	MALE	WHITE	Stage IIA	[Not Applicable]	Lung Squamous Cell Carcinoma	[Not Available]	2003	[Not Available]	-16306	Alive	TUMOR FREE	3850	NA	[Not Available]	NA	NA	NA	NA	Complete Remission/Response	NA	NA	0	3850	0	3850	0	3850	0	3850	NA	124.194
TCGA-39-5021	I	TCGA-39-5021-01	LUSC	70	MALE	WHITE	Stage IB	[Not Applicable]	Lung Squamous Cell Carcinoma	[Not Available]	2004	[Not Available]	-25895	Dead	WITH TUMOR	2057	2086	[Not Available]	NA	NA	NA	1875	Complete Remission/Response	NA	NA	1	2086	1	2086	1	1875	1	1875	NA	67.2903
TCGA-39-5022	I	TCGA-39-5022-01	LUSC	76	MALE	WHITE	Stage IB	[Not Applicable]	Lung Squamous Cell Carcinoma	[Not Available]	2005	[Not Available]	-27856	Dead	TUMOR FREE	NA	1679	[Not Available]	NA	NA	NA	1448	[Not Available]	NA	NA	1	1679	0	1679	NA	NA	1	1448	NA	54.1613
TCGA-39-5024	III	TCGA-39-5024-01	LUSC	65	FEMALE	WHITE	Stage IIIA	[Not Applicable]	Lung Squamous Cell Carcinoma	[Not Available]	2005	[Not Available]	-23975	Alive	TUMOR FREE	2510	NA	[Not Available]	NA	NA	NA	NA	Complete Remission/Response	NA	NA	0	2510	0	2510	0	2510	0	2510	NA	80.9677
TCGA-39-5028	I	TCGA-39-5028-01	LUSC	75	MALE	WHITE	Stage IIIA	[Not Applicable]	Lung Squamous Cell Carcinoma	[Not Available]	2006	[Not Available]	-27707	Dead	NA	52	52	[Not Available]	NA	NA	NA	NA	[Not Available]	NA	NA	1	52	NA	52	NA	NA	0	52	NA	1.67742
TCGA-39-5029	II	TCGA-39-5029-01	LUSC	67	MALE	WHITE	Stage IIIA	[Not Applicable]	Lung Squamous Cell Carcinoma	[Not Available]	2006	[Not Available]	-24713	Dead	WITH TUMOR	NA	740	[Not Available]	NA	NA	NA	491	Stable Disease	NA	NA	1	740	1	740	NA	NA	1	491	NA	23.871
TCGA-39-5030	I	TCGA-39-5030-01	LUSC	81	FEMALE	ASIAN	Stage IIIA	[Not Applicable]	Lung Squamous Cell Carcinoma	[Not Available]	2006	[Not Available]	-29893	Dead	NA	59	59	[Not Available]	NA	NA	NA	NA	Complete Remission/Response	NA	NA	1	59	NA	59	0	59	0	59	NA	1.90323
TCGA-39-5031	I	TCGA-39-5031-01	LUSC	76	FEMALE	[Not Available]	Stage IA	[Not Applicable]	Lung Squamous Cell Carcinoma	[Not Available]	2007	[Not Available]	-28106	Dead	TUMOR FREE	NA	1841	[Not Available]	NA	NA	NA	NA	Complete Remission/Response	NA	NA	1	1841	0	1841	0	1841	0	1841	NA	59.3871
TCGA-39-5034	II	TCGA-39-5034-01	LUSC	73	FEMALE	WHITE	Stage IIB	[Not Applicable]	Lung Squamous Cell Carcinoma	[Not Available]	2007	[Not Available]	-26682	Dead	NA	1107	1107	[Not Available]	NA	NA	NA	352	Complete Remission/Response	NA	NA	1	1107	NA	1107	1	352	1	352	NA	35.7097
TCGA-39-5035	I	TCGA-39-5035-01	LUSC	72	FEMALE	WHITE	Stage IA	[Not Applicable]	Lung Squamous Cell Carcinoma	[Not Available]	2007	[Not Available]	-26383	Alive	TUMOR FREE	2080	NA	[Not Available]	NA	NA	NA	NA	Complete Remission/Response	NA	NA	0	2080	0	2080	0	2080	0	2080	NA	67.0968
TCGA-39-5036	III	TCGA-39-5036-01	LUSC	73	MALE	WHITE	Stage IB	[Not Applicable]	Lung Squamous Cell Carcinoma	[Not Available]	2007	[Not Available]	-26963	Alive	TUMOR FREE	2165	NA	[Not Available]	NA	NA	NA	NA	Complete Remission/Response	NA	NA	0	2165	0	2165	0	2165	0	2165	NA	69.8387
TCGA-39-5037	IV	TCGA-39-5037-01	LUSC	65	MALE	WHITE	Stage IIA	[Not Applicable]	Lung Squamous Cell Carcinoma	[Not Available]	2007	[Not Available]	-23868	Alive	TUMOR FREE	1690	NA	[Not Available]	NA	NA	NA	NA	Complete Remission/Response	NA	NA	0	1690	0	1690	0	1690	0	1690	NA	54.5161
TCGA-39-5039	II	TCGA-39-5039-01	LUSC	76	MALE	WHITE	Stage IIA	[Not Applicable]	Lung Squamous Cell Carcinoma	[Not Available]	2008	[Not Available]	-27781	Dead	TUMOR FREE	544	544	[Not Available]	NA	NA	NA	NA	Complete Remission/Response	NA	NA	1	544	0	544	0	544	0	544	NA	17.5484
TCGA-39-5040	IV	TCGA-39-5040-01	LUSC	59	MALE	WHITE	Stage IIIA	[Not Applicable]	Lung Squamous Cell Carcinoma	[Not Available]	2008	[Not Available]	-21790	Dead	WITH TUMOR	NA	519	[Not Available]	NA	NA	NA	442	Stable Disease	NA	NA	1	519	1	519	NA	NA	1	442	NA	16.7419
TCGA-3A-A9I5	I	TCGA-3A-A9I5-01	PAAD	57	MALE	WHITE	[Discrepancy]	[Not Applicable]	Pancreas-Adenocarcinoma Ductal Type	G1	2009	[Not Available]	-21175	Alive	TUMOR FREE	1794	NA	NA	NA	NA	NA	NA	Complete Remission/Response	NA	NA	0	1794	0	1794	0	1794	0	1794	NA	57.871
TCGA-3A-A9I7	I	TCGA-3A-A9I7-01	PAAD	45	MALE	BLACK OR AFRICAN AMERICAN	Stage IIB	[Not Applicable]	Pancreas-Adenocarcinoma Ductal Type	G2	2010	[Not Available]	-16766	Alive	WITH TUMOR	1323	NA	NA	Locoregional Recurrence	Peritoneal Surfaces	NA	1309	[Unknown]	NA	NA	0	1323	0	1323	NA	NA	1	1309	NA	42.6774
TCGA-3A-A9I9	I	TCGA-3A-A9I9-01	PAAD	67	MALE	WHITE	Stage IIA	[Not Applicable]	Pancreas-Adenocarcinoma Ductal Type	G2	2011	[Not Available]	-24731	Dead	WITH TUMOR	NA	634	Pancreatic Cancer	Locoregional Recurrence	Liver	NA	513	Stable Disease	NA	NA	1	634	1	634	NA	NA	1	513	NA	20.4516
TCGA-3A-A9IB	I	TCGA-3A-A9IB-01	PAAD	69	FEMALE	WHITE	Stage IIB	[Not Applicable]	Pancreas-Adenocarcinoma Ductal Type	G3	2011	[Not Available]	-25312	Dead	NA	NA	224	NA	NA	NA	NA	NA	[Unknown]	NA	NA	1	224	NA	224	NA	NA	0	224	NA	7.22581
TCGA-3A-A9IC	II	TCGA-3A-A9IC-01	PAAD	61	FEMALE	WHITE	Stage IIB	[Not Applicable]	Pancreas-Adenocarcinoma Ductal Type	G2	2011	[Not Available]	-22400	Dead	WITH TUMOR	NA	738	Pancreatic Cancer	NA	NA	NA	NA	Stable Disease	NA	NA	1	738	1	738	NA	NA	1	738	NA	23.8065
TCGA-3A-A9IH	III	TCGA-3A-A9IH-01	PAAD	66	FEMALE	WHITE	Stage IA	[Not Applicable]	Pancreas-Adenocarcinoma Ductal Type	G2	2012	[Not Available]	-24174	Alive	WITH TUMOR	1021	NA	NA	Distant Metastasis	Lung	NA	763	Stable Disease	NA	NA	0	1021	0	1021	NA	NA	1	763	NA	32.9355
TCGA-3A-A9IJ	IV	TCGA-3A-A9IJ-01	PAAD	65	MALE	WHITE	Stage IB	[Not Applicable]	Pancreas-Adenocarcinoma-Other Subtype	G1	2009	[Not Available]	-23791	Alive	TUMOR FREE	1854	NA	NA	NA	NA	NA	NA	Complete Remission/Response	NA	NA	0	1854	0	1854	0	1854	0	1854	NA	59.8065
TCGA-3A-A9IL	I	TCGA-3A-A9IL-01	PAAD	39	FEMALE	WHITE	Stage I	[Not Applicable]	Pancreas-Adenocarcinoma-Other Subtype	G1	2007	[Not Available]	-14599	Alive	TUMOR FREE	2741	NA	NA	NA	NA	NA	NA	[Unknown]	NA	NA	0	2741	0	2741	NA	NA	0	2741	NA	88.4194
TCGA-3A-A9IN	I	TCGA-3A-A9IN-01	PAAD	62	FEMALE	WHITE	Stage IB	[Not Applicable]	Pancreas-Adenocarcinoma-Other Subtype	G2	2008	[Not Available]	-22799	Alive	TUMOR FREE	2084	NA	NA	NA	NA	NA	NA	Complete Remission/Response	NA	NA	0	2084	0	2084	0	2084	0	2084	NA	67.2258
TCGA-3A-A9IO	III	TCGA-3A-A9IO-01	PAAD	55	MALE	WHITE	[Not Available]	[Not Applicable]	Pancreas-Adenocarcinoma-Other Subtype	G1	2009	[Not Available]	-20451	Alive	TUMOR FREE	1942	NA	NA	NA	NA	NA	NA	[Unknown]	NA	NA	0	1942	0	1942	NA	NA	0	1942	NA	62.6452
TCGA-3A-A9IR	I	TCGA-3A-A9IR-01	PAAD	64	FEMALE	WHITE	Stage IB	[Not Applicable]	Pancreas-Adenocarcinoma-Other Subtype	G1	2010	[Not Available]	-23406	Alive	TUMOR FREE	1542	NA	NA	NA	NA	NA	NA	Complete Remission/Response	NA	NA	0	1542	0	1542	0	1542	0	1542	NA	49.7419
TCGA-3A-A9IS	IV	TCGA-3A-A9IS-01	PAAD	67	MALE	WHITE	Stage IB	[Not Applicable]	Pancreas-Adenocarcinoma-Other Subtype	G1	2010	[Not Available]	-24621	Alive	TUMOR FREE	998	NA	NA	NA	NA	NA	NA	Complete Remission/Response	NA	NA	0	998	0	998	0	998	0	998	NA	32.1935
TCGA-3A-A9IU	II	TCGA-3A-A9IU-01	PAAD	65	MALE	WHITE	Stage IIB	[Not Applicable]	Pancreas-Adenocarcinoma Ductal Type	G3	2011	[Not Available]	-23998	Dead	WITH TUMOR	NA	458	Pancreatic Cancer	Distant Metastasis	Liver	NA	371	[Unknown]	NA	NA	1	458	1	458	NA	NA	1	371	NA	14.7742
TCGA-3A-A9IV	IV	TCGA-3A-A9IV-01	PAAD	59	FEMALE	WHITE	Stage IB	[Not Applicable]	Pancreas-Adenocarcinoma-Other Subtype	G1	2011	[Not Available]	-21732	Alive	TUMOR FREE	1103	NA	NA	NA	NA	NA	NA	Complete Remission/Response	NA	NA	0	1103	0	1103	0	1103	0	1103	NA	35.5806
TCGA-3A-A9IX	I	TCGA-3A-A9IX-01	PAAD	40	MALE	WHITE	Stage IA	[Not Applicable]	Pancreas-Adenocarcinoma Ductal Type	G2	2012	[Not Available]	-14729	Alive	TUMOR FREE	1037	NA	NA	NA	NA	NA	NA	Complete Remission/Response	NA	NA	0	1037	0	1037	0	1037	0	1037	NA	33.4516
TCGA-3A-A9IZ	I	TCGA-3A-A9IZ-01	PAAD	47	MALE	WHITE	Stage IIB	[Not Applicable]	Pancreas-Adenocarcinoma Ductal Type	G2	2012	[Not Available]	-17294	Dead	WITH TUMOR	NA	308	Pancreatic Cancer	Locoregional Recurrence	Tumor Bed	NA	109	Progressive Disease	NA	NA	1	308	1	308	NA	NA	1	109	NA	9.93548
TCGA-3A-A9J0	III	TCGA-3A-A9J0-01	PAAD	75	MALE	WHITE	Stage IIB	[Not Applicable]	Pancreas-Adenocarcinoma Ductal Type	G2	2012	[Not Available]	-27453	Alive	WITH TUMOR	743	NA	NA	Distant Metastasis	Lung	NA	363	Progressive Disease	NA	NA	0	743	0	743	NA	NA	1	363	NA	23.9677
TCGA-3B-A9HI	I	TCGA-3B-A9HI-01	SARC	68	MALE	WHITE	[Not Available]	[Not Available]	Dedifferentiated liposarcoma	[Not Available]	2009	[Not Available]	-24984	Alive	WITH TUMOR	1521	NA	[Not Available]	Locoregional Recurrence	NA	NA	606	[Not Available]	Positive	NA	0	1521	0	1521	NA	NA	1	606	NA	49.0645
TCGA-3B-A9HJ	I	TCGA-3B-A9HJ-01	SARC	68	MALE	WHITE	[Not Available]	[Not Available]	Dedifferentiated liposarcoma	[Not Available]	2011	[Not Available]	-24962	Alive	TUMOR FREE	1104	NA	[Not Available]	NA	NA	NA	NA	[Not Available]	[Unknown]	NA	0	1104	0	1104	NA	NA	0	1104	NA	35.6129
TCGA-3B-A9HL	II	TCGA-3B-A9HL-01	SARC	67	MALE	WHITE	[Not Available]	[Not Available]	Dedifferentiated liposarcoma	[Not Available]	2011	[Not Available]	-24628	Dead	TUMOR FREE	NA	599	[Not Available]	Locoregional Recurrence	Other, specify	Retroperitoneum	229	[Not Available]	Positive	NA	1	599	0	599	NA	NA	1	229	NA	19.3226
TCGA-3B-A9HO	I	TCGA-3B-A9HO-01	SARC	75	MALE	WHITE	[Not Available]	[Not Available]	Dedifferentiated liposarcoma	[Not Available]	2012	[Not Available]	-27664	Alive	TUMOR FREE	959	NA	[Not Available]	New Primary Tumor	Other, specify	Abdominal Wall	595	[Not Available]	Positive	NA	0	959	0	959	NA	NA	1	595	NA	30.9355
TCGA-3B-A9HP	I	TCGA-3B-A9HP-01	SARC	57	FEMALE	WHITE	[Not Available]	[Not Available]	Leiomyosarcoma (LMS)	[Not Available]	2007	[Not Available]	-21094	Dead	WITH TUMOR	NA	1627	[Not Available]	Distant Metastasis	Lung	NA	517	[Not Available]	Positive	NA	1	1627	1	1627	NA	NA	1	517	NA	52.4839
TCGA-3B-A9HQ	I	TCGA-3B-A9HQ-01	SARC	66	FEMALE	WHITE	[Not Available]	[Not Available]	Leiomyosarcoma (LMS)	[Not Available]	2007	[Not Available]	-24386	Alive	NA	2085	NA	[Not Available]	NA	NA	NA	NA	[Not Available]	Negative	NA	0	2085	0	2085	0	2085	0	2085	NA	67.2581
TCGA-3B-A9HR	II	TCGA-3B-A9HR-01	SARC	38	FEMALE	BLACK OR AFRICAN AMERICAN	[Not Available]	[Not Available]	Leiomyosarcoma (LMS)	[Not Available]	2007	[Not Available]	-14041	Dead	WITH TUMOR	NA	2694	[Not Available]	Distant Metastasis	Lung	NA	496	[Not Available]	Negative	NA	1	2694	1	2694	1	496	1	496	NA	86.9032
TCGA-3B-A9HS	I	TCGA-3B-A9HS-01	SARC	60	MALE	WHITE	[Not Available]	[Not Available]	Leiomyosarcoma (LMS)	[Not Available]	2008	[Not Available]	-21946	Dead	WITH TUMOR	NA	1366	[Not Available]	Locoregional Recurrence	NA	NA	139	[Not Available]	Negative	NA	1	1366	1	1366	1	139	1	139	NA	44.0645
TCGA-3B-A9HT	I	TCGA-3B-A9HT-01	SARC	53	MALE	WHITE	[Not Available]	[Not Available]	Leiomyosarcoma (LMS)	[Not Available]	2010	[Not Available]	-19637	Alive	TUMOR FREE	1665	NA	[Not Available]	New Primary Tumor	Liver	NA	670	[Not Available]	Negative	NA	0	1665	0	1665	0	1665	1	670	NA	53.7097
TCGA-3B-A9HU	I	TCGA-3B-A9HU-01	SARC	53	FEMALE	BLACK OR AFRICAN AMERICAN	[Not Available]	[Not Available]	Leiomyosarcoma (LMS)	[Not Available]	2010	[Not Available]	-19669	Alive	WITH TUMOR	768	NA	[Not Available]	Distant Metastasis	Lung	NA	631	[Not Available]	Negative	NA	0	768	0	768	1	631	1	631	NA	24.7742
TCGA-3B-A9HV	II	TCGA-3B-A9HV-01	SARC	48	FEMALE	WHITE	[Not Available]	[Not Available]	Leiomyosarcoma (LMS)	[Not Available]	2010	[Not Available]	-17638	Dead	WITH TUMOR	NA	437	[Not Available]	Distant Metastasis	Lung	NA	41	[Not Available]	Negative	NA	1	437	1	437	NA	NA	1	41	NA	14.0968
TCGA-3B-A9HX	I	TCGA-3B-A9HX-01	SARC	70	FEMALE	WHITE	[Not Available]	[Not Available]	Leiomyosarcoma (LMS)	[Not Available]	2011	[Not Available]	-25627	Alive	TUMOR FREE	1303	NA	[Not Available]	NA	NA	NA	NA	[Not Available]	Negative	NA	0	1303	0	1303	0	1303	0	1303	NA	42.0323
TCGA-3B-A9HY	II	TCGA-3B-A9HY-01	SARC	49	MALE	WHITE	[Not Available]	[Not Available]	Leiomyosarcoma (LMS)	[Not Available]	2011	[Not Available]	-18109	Alive	TUMOR FREE	314	NA	[Not Available]	NA	NA	NA	NA	[Not Available]	Negative	NA	0	314	0	314	0	314	0	314	NA	10.129
TCGA-3B-A9HZ	I	TCGA-3B-A9HZ-01	SARC	66	MALE	WHITE	[Not Available]	[Not Available]	Leiomyosarcoma (LMS)	[Not Available]	2011	[Not Available]	-24433	Alive	WITH TUMOR	1170	NA	[Not Available]	Distant Metastasis	Lung	NA	309	[Not Available]	Positive	NA	0	1170	0	1170	NA	NA	1	309	NA	37.7419
TCGA-3B-A9I0	I	TCGA-3B-A9I0-01	SARC	33	MALE	WHITE	[Not Available]	[Not Available]	Leiomyosarcoma (LMS)	[Not Available]	2011	[Not Available]	-12148	Alive	WITH TUMOR	1096	NA	[Not Available]	Distant Metastasis	Liver	NA	503	[Not Available]	Negative	NA	0	1096	0	1096	1	503	1	503	NA	35.3548
TCGA-3B-A9I1	II	TCGA-3B-A9I1-01	SARC	56	FEMALE	BLACK OR AFRICAN AMERICAN	[Not Available]	[Not Available]	Leiomyosarcoma (LMS)	[Not Available]	2012	[Not Available]	-20629	Dead	WITH TUMOR	NA	567	[Not Available]	Distant Metastasis	Other, specify	Pelvis	192	[Not Available]	Negative	NA	1	567	1	567	NA	NA	1	192	NA	18.2903
TCGA-3C-AAAU	IV	TCGA-3C-AAAU-01	BRCA	55	FEMALE	WHITE	Stage X	[Not Applicable]	Infiltrating Lobular Carcinoma	[Not Available]	2004	Pre (<6 months since LMP AND no prior bilateral ovariectomy AND not on estrogen replacement)	-20211	Alive	WITH TUMOR	4047	NA	[Not Available]	Distant Metastasis	Lung	NA	1808	[Not Available]	Negative	NA	0	4047	0	4047	1	1808	1	1808	NA	130.548
TCGA-3C-AALI	I	TCGA-3C-AALI-01	BRCA	50	FEMALE	BLACK OR AFRICAN AMERICAN	Stage IIB	[Not Applicable]	Infiltrating Ductal Carcinoma	[Not Available]	2003	Post (prior bilateral ovariectomy OR >12 mo since LMP with no prior hysterectomy)	-18538	Alive	TUMOR FREE	4005	NA	[Not Available]	NA	NA	NA	NA	[Not Available]	Negative	NA	0	4005	0	4005	0	4005	0	4005	NA	129.194
TCGA-3C-AALJ	I	TCGA-3C-AALJ-01	BRCA	62	FEMALE	BLACK OR AFRICAN AMERICAN	Stage IIB	[Not Applicable]	Infiltrating Ductal Carcinoma	[Not Available]	2011	Post (prior bilateral ovariectomy OR >12 mo since LMP with no prior hysterectomy)	-22848	Alive	TUMOR FREE	1474	NA	[Not Available]	NA	NA	NA	NA	[Not Available]	Negative	NA	0	1474	0	1474	0	1474	0	1474	NA	47.5484
TCGA-3C-AALK	I	TCGA-3C-AALK-01	BRCA	52	FEMALE	BLACK OR AFRICAN AMERICAN	Stage IA	[Not Applicable]	Infiltrating Ductal Carcinoma	[Not Available]	2011	[Unknown]	-19074	Alive	TUMOR FREE	1448	NA	[Not Available]	NA	NA	NA	NA	[Not Available]	Close	NA	0	1448	0	1448	NA	NA	0	1448	NA	46.7097
TCGA-3E-AAAY	I	TCGA-3E-AAAY-01	PAAD	67	MALE	WHITE	Stage IIB	[Not Applicable]	Pancreas-Adenocarcinoma Ductal Type	G3	2008	[Not Available]	-24760	Alive	[Discrepancy]	2285	NA	NA	Distant Metastasis	Lung	NA	987	Complete Remission/Response	NA	NA	0	2285	0	2285	1	987	1	987	NA	73.7097
TCGA-3E-AAAZ	IV	TCGA-3E-AAAZ-01	PAAD	71	MALE	WHITE	Stage IIA	[Not Applicable]	Pancreas-Adenocarcinoma Ductal Type	G2	2008	[Not Available]	-26234	Dead	WITH TUMOR	NA	2182	Other, specify	New Primary Tumor	Lung	NA	1600	[Unknown]	NA	NA	1	2182	0	2182	NA	NA	1	1600	NA	70.3871
TCGA-3G-AB0O	I	TCGA-3G-AB0O-01	THYM	47	MALE	WHITE	[Not Applicable]	I	Thymoma; Type B1	[Not Available]	2009	[Not Available]	-17528	Alive	TUMOR FREE	2086	NA	[Not Available]	NA	NA	NA	NA	[Not Available]	NA	NA	0	2086	0	2086	NA	NA	0	2086	NA	67.2903
TCGA-3G-AB0Q	I	TCGA-3G-AB0Q-01	THYM	66	MALE	WHITE	[Not Applicable]	IIa	Thymoma; Type A	[Not Available]	2009	[Not Available]	-24460	Alive	TUMOR FREE	1799	NA	[Not Available]	NA	NA	NA	NA	[Not Available]	NA	NA	0	1799	0	1799	NA	NA	0	1799	NA	58.0323
TCGA-3G-AB0T	I	TCGA-3G-AB0T-01	THYM	45	MALE	WHITE	[Not Applicable]	IIb	Thymoma; Type B1	[Not Available]	2000	[Not Available]	-16728	Dead	WITH TUMOR	NA	2488	[Not Available]	Distant Metastasis	Pleura/Pleural effusion	NA	1786	[Not Available]	NA	NA	1	2488	1	2488	NA	NA	1	1786	NA	80.2581
TCGA-3G-AB14	I	TCGA-3G-AB14-01	THYM	51	MALE	WHITE	[Not Applicable]	III	Thymoma; Type B2	[Not Available]	2012	[Not Available]	-18733	Dead	TUMOR FREE	NA	775	[Not Available]	NA	NA	NA	NA	[Not Available]	NA	NA	1	775	0	775	NA	NA	0	775	NA	25
TCGA-3G-AB19	I	TCGA-3G-AB19-01	THYM	76	FEMALE	WHITE	[Not Applicable]	IIb	Thymoma; Type A	[Not Available]	2006	[Not Available]	-27827	Dead	TUMOR FREE	NA	2910	[Not Available]	New Primary Tumor	Lung	NA	2420	[Not Available]	NA	NA	1	2910	0	2910	NA	NA	1	2420	NA	93.871
TCGA-3H-AB3K	I	TCGA-3H-AB3K-01	MESO	64	MALE	WHITE	Stage II	[Not Applicable]	Diffuse malignant mesothelioma - NOS	[Not Available]	2008	[Not Available]	-23591	Dead	WITH TUMOR	NA	1715	[Not Available]	Distant Metastasis	Contralateral Pleura	NA	841	[Not Available]	NA	NA	1	1715	1	1715	NA	NA	1	841	NA	55.3226
TCGA-3H-AB3L	III	TCGA-3H-AB3L-01	MESO	60	MALE	WHITE	Stage III	[Not Applicable]	Epithelioid mesothelioma	[Not Available]	2008	[Not Available]	-21972	Dead	WITH TUMOR	NA	361	[Not Available]	Intrapleural Progression	Ipsilateral Pleura	NA	222	[Not Available]	NA	NA	1	361	1	361	NA	NA	1	222	NA	11.6452
TCGA-3H-AB3M	I	TCGA-3H-AB3M-01	MESO	53	FEMALE	WHITE	Stage III	[Not Applicable]	Epithelioid mesothelioma	[Not Available]	2008	[Not Available]	-19503	Dead	WITH TUMOR	NA	885	[Not Available]	Distant Metastasis	Lung	NA	107	[Not Available]	NA	NA	1	885	1	885	NA	NA	1	107	NA	28.5484
TCGA-3H-AB3O	I	TCGA-3H-AB3O-01	MESO	58	MALE	WHITE	Stage III	[Not Applicable]	Epithelioid mesothelioma	[Not Available]	2008	[Not Available]	-21423	Dead	WITH TUMOR	NA	1302	[Not Available]	Intrapleural Progression	Ipsilateral Pleura	NA	627	[Not Available]	NA	NA	1	1302	1	1302	NA	NA	1	627	NA	42
TCGA-3H-AB3S	I	TCGA-3H-AB3S-01	MESO	69	MALE	WHITE	Stage II	[Not Applicable]	Epithelioid mesothelioma	[Not Available]	2009	[Not Available]	-25471	Dead	WITH TUMOR	NA	385	[Not Available]	Locoregional Recurrence	Other, specify	Ipsilateral Chest Cavity AND Ipsilateral Lymph Nodes AND Ipsilateral Chest Wall	186	[Not Available]	NA	NA	1	385	1	385	NA	NA	1	186	NA	12.4194
TCGA-3H-AB3T	I	TCGA-3H-AB3T-01	MESO	79	MALE	WHITE	Stage I	[Not Applicable]	Biphasic mesothelioma	[Not Available]	2009	[Not Available]	-28925	Dead	WITH TUMOR	NA	414	[Not Available]	Intrapleural Progression	Other, specify	Ipsilateral Chest Cavity AND Ipsilateral Lymph Nodes AND Ipsilateral Chest Wall	312	[Not Available]	NA	NA	1	414	1	414	NA	NA	1	312	NA	13.3548
TCGA-3H-AB3U	I	TCGA-3H-AB3U-01	MESO	71	MALE	WHITE	Stage III	[Not Applicable]	Epithelioid mesothelioma	[Not Available]	2009	[Not Available]	-26220	Dead	WITH TUMOR	NA	826	[Not Available]	Intrapleural Progression	Ipsilateral Pleura	NA	108	[Not Available]	NA	NA	1	826	1	826	NA	NA	1	108	NA	26.6452
TCGA-3H-AB3X	I	TCGA-3H-AB3X-01	MESO	62	MALE	WHITE	Stage III	[Not Applicable]	Epithelioid mesothelioma	[Not Available]	2010	[Not Available]	-22702	Alive	TUMOR FREE	1490	NA	[Not Available]	NA	NA	NA	NA	[Not Available]	NA	NA	0	1490	0	1490	NA	NA	0	1490	NA	48.0645
TCGA-3K-AAZ8	III	TCGA-3K-AAZ8-01	LIHC	65	MALE	BLACK OR AFRICAN AMERICAN	Stage IIIB	[Not Applicable]	Hepatocellular Carcinoma	G1	2013	[Not Available]	-24046	Alive	WITH TUMOR	396	NA	[Not Available]	Locoregional Recurrence	Liver	NA	151	[Not Available]	NA	NA	0	396	0	396	NA	NA	1	151	NA	12.7742
TCGA-3L-AA1B	IV	TCGA-3L-AA1B-01	COAD	61	FEMALE	BLACK OR AFRICAN AMERICAN	Stage I	[Not Applicable]	Colon Adenocarcinoma	[Not Available]	2013	[Not Available]	-22379	Alive	TUMOR FREE	475	NA	[Not Available]	NA	NA	NA	NA	Complete Remission/Response	NA	NA	0	475	0	475	0	475	0	475	NA	15.3226
TCGA-3M-AB46	IV	TCGA-3M-AB46-01	STAD	70	MALE	WHITE	Stage IB	[Not Applicable]	Stomach, Adenocarcinoma, Not Otherwise Specified (NOS)	G2	2009	[Not Available]	NA	Alive	TUMOR FREE	1765	NA	[Not Available]	NA	NA	NA	NA	Complete Remission/Response	NA	NA	0	1765	0	1765	0	1765	0	1765	NA	56.9355
TCGA-3M-AB47	I	TCGA-3M-AB47-01	STAD	51	MALE	WHITE	Stage IIIB	[Not Applicable]	Stomach, Adenocarcinoma, Not Otherwise Specified (NOS)	G3	2008	[Not Available]	NA	Dead	WITH TUMOR	NA	NA	Stomach Cancer	Locoregional Recurrence	NA	NA	395	Stable Disease	NA	NA	1	NA	1	NA	NA	NA	1	395	NA	NA
TCGA-3P-A9WA	IV	TCGA-3P-A9WA-01	OV	55	FEMALE	BLACK OR AFRICAN AMERICAN	[Not Applicable]	Stage IIB	Serous Cystadenocarcinoma	G3	2013	[Not Available]	-20211	Alive	TUMOR FREE	420	NA	[Not Available]	NA	NA	NA	NA	Complete Remission/Response	NA	NA	0	420	0	420	0	420	0	420	NA	13.5484
TCGA-3Q-A9WF	I	TCGA-3Q-A9WF-01	THYM	71	MALE	BLACK OR AFRICAN AMERICAN	[Not Applicable]	I	Thymoma; Type B2	[Not Available]	2013	[Not Available]	-26117	Alive	NA	467	NA	[Not Available]	NA	NA	NA	NA	[Not Available]	NA	NA	0	467	0	467	NA	NA	0	467	NA	15.0645
TCGA-3R-A8YX	II	TCGA-3R-A8YX-01	SARC	66	MALE	[Not Evaluated]	[Not Available]	[Not Available]	Dedifferentiated liposarcoma	[Not Available]	2013	[Not Available]	-24412	Dead	WITH TUMOR	NA	17	[Not Available]	NA	NA	NA	NA	[Not Available]	Positive	NA	1	17	1	17	NA	NA	1	17	NA	0.548387
TCGA-3S-A8YW	I	TCGA-3S-A8YW-01	THYM	63	MALE	WHITE	[Not Applicable]	IIb	Thymoma; Type C	[Not Available]	2013	[Not Available]	-23053	Alive	TUMOR FREE	643	NA	[Not Available]	New Primary Tumor	Other, specify	Skin (cheek)	224	[Not Available]	NA	NA	0	643	0	643	NA	NA	1	224	NA	20.7419
TCGA-3S-AAYX	I	TCGA-3S-AAYX-01	THYM	55	FEMALE	WHITE	[Not Applicable]	IIb	Thymoma; Type B1	[Not Available]	2013	[Not Available]	-20350	Alive	TUMOR FREE	571	NA	[Not Available]	NA	NA	NA	NA	[Not Available]	NA	NA	0	571	0	571	NA	NA	0	571	NA	18.4194
TCGA-3T-AA9L	I	TCGA-3T-AA9L-01	THYM	31	FEMALE	WHITE	[Not Applicable]	IIa	Thymoma; Type B1	[Not Available]	2011	[Not Available]	-11610	Alive	WITH TUMOR	1050	NA	[Not Available]	Distant Metastasis	Other, specify	Lung Pleura	702	[Not Available]	NA	NA	0	1050	0	1050	NA	NA	1	702	NA	33.871
TCGA-3U-A98D	II	TCGA-3U-A98D-01	MESO	80	MALE	WHITE	Stage III	[Not Applicable]	Biphasic mesothelioma	[Not Available]	2012	[Not Available]	-29500	Dead	NA	NA	142	[Not Available]	Locoregional Recurrence	Ipsilateral Chest Wall	NA	125	[Not Available]	NA	NA	1	142	NA	142	NA	NA	1	125	NA	4.58065
TCGA-3U-A98E	III	TCGA-3U-A98E-01	MESO	71	FEMALE	WHITE	Stage IV	[Not Applicable]	Epithelioid mesothelioma	[Not Available]	2010	[Not Available]	-26264	Alive	WITH TUMOR	1916	NA	[Not Available]	Intrapleural Progression	NA	NA	1257	[Not Available]	NA	NA	0	1916	0	1916	NA	NA	1	1257	NA	61.8065
TCGA-3U-A98F	I	TCGA-3U-A98F-01	MESO	73	MALE	WHITE	Stage III	[Not Applicable]	Biphasic mesothelioma	[Not Available]	2012	[Not Available]	-26926	Dead	WITH TUMOR	NA	536	[Not Available]	Intrapleural Progression	NA	NA	365	[Not Available]	NA	NA	1	536	1	536	NA	NA	1	365	NA	17.2903
TCGA-3U-A98G	I	TCGA-3U-A98G-01	MESO	71	MALE	WHITE	Stage IV	[Not Applicable]	Biphasic mesothelioma	[Not Available]	2012	[Not Available]	-26185	Dead	WITH TUMOR	NA	630	[Not Available]	Intrapleural Progression	NA	NA	497	[Not Available]	NA	NA	1	630	1	630	NA	NA	1	497	NA	20.3226
TCGA-3U-A98H	I	TCGA-3U-A98H-01	MESO	57	MALE	WHITE	Stage IV	[Not Applicable]	Biphasic mesothelioma	[Not Available]	2010	[Not Available]	-21034	Dead	WITH TUMOR	NA	1156	[Not Available]	Intrapleural Progression	NA	NA	798	[Not Available]	NA	NA	1	1156	1	1156	NA	NA	1	798	NA	37.2903
TCGA-3U-A98I	I	TCGA-3U-A98I-01	MESO	68	MALE	WHITE	Stage IV	[Not Applicable]	Biphasic mesothelioma	[Not Available]	2013	[Not Available]	-25108	Dead	WITH TUMOR	NA	860	[Not Available]	Intrapleural Progression	NA	NA	404	[Not Available]	NA	NA	1	860	1	860	NA	NA	1	404	NA	27.7419
TCGA-3U-A98J	I	TCGA-3U-A98J-01	MESO	55	MALE	WHITE	Stage III	[Not Applicable]	Epithelioid mesothelioma	[Not Available]	2012	[Not Available]	-20338	Dead	WITH TUMOR	NA	741	[Not Available]	NA	NA	NA	NA	[Not Available]	NA	NA	1	741	1	741	NA	NA	1	741	NA	23.9032
TCGA-3X-AAVA	I	TCGA-3X-AAVA-01	CHOL	50	FEMALE	WHITE	Stage II	[Not Applicable]	Cholangiocarcinoma; intrahepatic	G2	2012	[Not Available]	-18303	Dead	WITH TUMOR	NA	445	[Not Available]	Extrahepatic Recurrence	Bone	NA	264	[Not Available]	NA	NA	1	445	1	445	1	264	1	264	NA	14.3548
TCGA-3X-AAVB	III	TCGA-3X-AAVB-01	CHOL	70	FEMALE	WHITE	Stage IVB	[Not Applicable]	Cholangiocarcinoma; distal	G1	2012	[Not Available]	-25819	Alive	NA	402	NA	[Not Available]	NA	NA	NA	NA	[Not Available]	NA	NA	0	402	0	402	NA	NA	0	402	NA	12.9677
TCGA-3X-AAVC	I	TCGA-3X-AAVC-01	CHOL	72	FEMALE	WHITE	Stage I	[Not Applicable]	Cholangiocarcinoma; hilar/perihilar	G3	2012	[Not Available]	-26493	Alive	TUMOR FREE	709	NA	[Not Available]	NA	NA	NA	NA	[Not Available]	NA	NA	0	709	0	709	0	709	0	709	NA	22.871
TCGA-3X-AAVE	I	TCGA-3X-AAVE-01	CHOL	60	MALE	ASIAN	Stage II	[Not Applicable]	Cholangiocarcinoma; intrahepatic	G2	2013	[Not Available]	-21943	Alive	TUMOR FREE	650	NA	[Not Available]	NA	NA	NA	NA	[Not Available]	NA	NA	0	650	0	650	0	650	0	650	NA	20.9677
TCGA-3Z-A93Z	I	TCGA-3Z-A93Z-01	KIRC	69	MALE	BLACK OR AFRICAN AMERICAN	Stage I	[Not Applicable]	Kidney Clear Cell Renal Carcinoma	G2	2013	[Not Available]	-25205	Alive	TUMOR FREE	385	NA	[Not Available]	NA	NA	NA	NA	Complete Remission/Response	NA	NA	0	385	0	385	0	385	0	385	NA	12.4194
TCGA-41-2571	IV	TCGA-41-2571-01	GBM	89	MALE	WHITE	[Not Available]	[Not Applicable]	Untreated primary (de novo) GBM	[Not Available]	2009	[Not Available]	-32612	Dead	WITH TUMOR	26	26	[Not Available]	Progression of Disease	[Not Applicable]	[Not Applicable]	26	[Not Available]	NA	NA	1	26	1	26	NA	NA	1	26	NA	0.83871
TCGA-41-2572	III	TCGA-41-2572-01	GBM	67	MALE	WHITE	[Not Available]	[Not Applicable]	Untreated primary (de novo) GBM	[Not Available]	2009	[Not Available]	-24505	Dead	WITH TUMOR	406	406	[Not Available]	Progression of Disease	[Not Applicable]	[Not Applicable]	122	[Not Available]	NA	NA	1	406	1	406	NA	NA	1	122	NA	13.0968
TCGA-41-3915	II	TCGA-41-3915-01	GBM	48	MALE	WHITE	[Not Available]	[Not Applicable]	Untreated primary (de novo) GBM	[Not Available]	2010	[Not Available]	-17880	Dead	WITH TUMOR	NA	360	[Not Available]	Locoregional Disease	[Not Applicable]	[Not Applicable]	288	[Not Available]	NA	NA	1	360	1	360	NA	NA	1	288	NA	11.6129
TCGA-41-4097	I	TCGA-41-4097-01	GBM	63	FEMALE	WHITE	[Not Available]	[Not Applicable]	Untreated primary (de novo) GBM	[Not Available]	2010	[Not Available]	-23107	Dead	WITH TUMOR	6	6	[Not Available]	NA	NA	NA	NA	[Not Available]	NA	NA	1	6	1	6	NA	NA	1	6	NA	0.193548
TCGA-41-5651	IV	TCGA-41-5651-01	GBM	59	FEMALE	BLACK OR AFRICAN AMERICAN	[Not Available]	[Not Applicable]	Untreated primary (de novo) GBM	[Not Available]	2010	[Not Available]	-21698	Dead	WITH TUMOR	NA	460	[Not Available]	Progression of Disease	[Not Applicable]	[Not Applicable]	210	[Not Available]	NA	NA	1	460	1	460	NA	NA	1	210	NA	14.8387
TCGA-43-2576	I	TCGA-43-2576-01	LUSC	62	FEMALE	WHITE	Stage IIIA	[Not Applicable]	Lung Squamous Cell Carcinoma	[Not Available]	2009	[Not Available]	-22805	Alive	TUMOR FREE	1223	NA	[Not Available]	NA	NA	NA	NA	Complete Remission/Response	NA	NA	0	1223	0	1223	0	1223	0	1223	NA	39.4516
TCGA-43-2578	IV	TCGA-43-2578-01	LUSC	59	FEMALE	WHITE	Stage IA	[Not Applicable]	Lung Squamous Cell Carcinoma	[Not Available]	2009	[Not Available]	-21747	Dead	TUMOR FREE	NA	684	[Not Available]	NA	NA	NA	NA	Complete Remission/Response	NA	NA	1	684	0	684	0	684	0	684	NA	22.0645
TCGA-43-3394	IV	TCGA-43-3394-01	LUSC	52	MALE	BLACK OR AFRICAN AMERICAN	Stage IB	[Not Applicable]	Lung Squamous Cell Carcinoma	[Not Available]	2009	[Not Available]	-19310	Dead	WITH TUMOR	NA	1190	[Not Available]	NA	NA	NA	552	Complete Remission/Response	NA	NA	1	1190	1	1190	1	552	1	552	NA	38.3871
TCGA-43-3920	I	TCGA-43-3920-01	LUSC	71	MALE	WHITE	Stage IB	[Not Applicable]	Lung Squamous Cell Carcinoma	[Not Available]	2009	[Not Available]	-26059	Alive	TUMOR FREE	1007	NA	[Not Available]	NA	NA	NA	NA	Complete Remission/Response	NA	NA	0	1007	0	1007	0	1007	0	1007	NA	32.4839
TCGA-43-5668	I	TCGA-43-5668-01	LUSC	78	MALE	WHITE	Stage IIA	[Not Applicable]	Lung Squamous Cell Carcinoma	[Not Available]	2010	[Not Available]	-28635	Dead	WITH TUMOR	NA	559	[Not Available]	NA	NA	NA	470	Complete Remission/Response	NA	NA	1	559	1	559	1	470	1	470	NA	18.0323
TCGA-43-5670	II	TCGA-43-5670-01	LUSC	70	MALE	WHITE	Stage IIA	[Not Applicable]	Lung Squamous Cell Carcinoma	[Not Available]	2010	[Not Available]	-25652	Alive	TUMOR FREE	849	NA	[Not Available]	NA	NA	NA	NA	Complete Remission/Response	NA	NA	0	849	0	849	0	849	0	849	NA	27.3871
TCGA-43-6143	IV	TCGA-43-6143-01	LUSC	70	MALE	WHITE	Stage IB	[Not Applicable]	Lung Squamous Cell Carcinoma	[Not Available]	2010	[Not Available]	-25820	Alive	TUMOR FREE	699	NA	[Not Available]	NA	NA	NA	NA	Complete Remission/Response	NA	NA	0	699	0	699	0	699	0	699	NA	22.5484
TCGA-43-6647	I	TCGA-43-6647-01	LUSC	69	FEMALE	WHITE	Stage IIB	[Not Applicable]	Lung Squamous Cell Carcinoma	[Not Available]	2010	[Not Available]	-25378	Alive	TUMOR FREE	757	NA	[Not Available]	NA	NA	NA	NA	Complete Remission/Response	NA	NA	0	757	0	757	0	757	0	757	NA	24.4194
TCGA-43-6770	II	TCGA-43-6770-01	LUSC	59	FEMALE	BLACK OR AFRICAN AMERICAN	Stage IB	[Not Applicable]	Lung Squamous Cell Carcinoma	[Not Available]	2011	[Not Available]	-21683	Alive	TUMOR FREE	653	NA	[Not Available]	NA	NA	NA	NA	Complete Remission/Response	NA	NA	0	653	0	653	0	653	0	653	NA	21.0645
TCGA-43-6771	I	TCGA-43-6771-01	LUSC	85	MALE	WHITE	Stage IB	[Not Applicable]	Lung Squamous Cell Carcinoma	[Not Available]	2006	[Not Available]	-31052	Dead	WITH TUMOR	NA	166	[Not Available]	NA	NA	NA	154	Progressive Disease	NA	NA	1	166	1	166	NA	NA	1	154	NA	5.35484
TCGA-43-6773	I	TCGA-43-6773-01	LUSC	76	MALE	WHITE	Stage IIB	[Not Applicable]	Lung Squamous Cell Carcinoma	[Not Available]	2008	[Not Available]	-28036	Dead	TUMOR FREE	NA	116	[Not Available]	NA	NA	NA	NA	[Not Available]	NA	NA	1	116	0	116	NA	NA	0	116	NA	3.74194
TCGA-43-7656	I	TCGA-43-7656-01	LUSC	71	MALE	WHITE	Stage IA	[Not Applicable]	Lung Squamous Cell Carcinoma	[Not Available]	2011	[Not Available]	-25991	Alive	TUMOR FREE	596	NA	[Not Available]	NA	NA	NA	NA	Complete Remission/Response	NA	NA	0	596	0	596	0	596	0	596	NA	19.2258
TCGA-43-7657	III	TCGA-43-7657-01	LUSC	68	FEMALE	WHITE	Stage IA	[Not Applicable]	Lung Squamous Cell Carcinoma	[Not Available]	2011	[Not Available]	-25042	Alive	TUMOR FREE	236	NA	[Not Available]	NA	NA	NA	NA	Complete Remission/Response	NA	NA	0	236	0	236	0	236	0	236	NA	7.6129
TCGA-43-7658	I	TCGA-43-7658-01	LUSC	75	FEMALE	WHITE	Stage IA	[Not Applicable]	Lung Squamous Cell Carcinoma	[Not Available]	2006	[Not Available]	-27734	Dead	WITH TUMOR	NA	2378	[Not Available]	Distant Metastasis|New Primary Tumor	NA	NA	2305	Complete Remission/Response	NA	NA	1	2378	1	2378	1	2305	1	2305	NA	76.7097
TCGA-43-8115	I	TCGA-43-8115-01	LUSC	72	FEMALE	WHITE	Stage IIA	[Not Applicable]	Lung Squamous Cell Carcinoma	[Not Available]	2011	[Not Available]	-26406	Alive	TUMOR FREE	407	NA	[Not Available]	NA	NA	NA	NA	Stable Disease	NA	NA	0	407	0	407	NA	NA	0	407	NA	13.129
TCGA-43-8116	I	TCGA-43-8116-01	LUSC	73	MALE	WHITE	Stage IA	[Not Applicable]	Lung Squamous Cell Carcinoma	[Not Available]	2011	[Not Available]	-26790	Alive	TUMOR FREE	358	NA	[Not Available]	NA	NA	NA	NA	Complete Remission/Response	NA	NA	0	358	0	358	0	358	0	358	NA	11.5484
TCGA-43-8118	IV	TCGA-43-8118-01	LUSC	55	FEMALE	WHITE	Stage IA	[Not Applicable]	Lung Squamous Cell Carcinoma	[Not Available]	2011	[Not Available]	-20224	Dead	NA	NA	89	[Not Available]	NA	NA	NA	NA	[Unknown]	NA	NA	1	89	NA	89	NA	NA	0	89	NA	2.87097
TCGA-43-A474	II	TCGA-43-A474-01	LUSC	66	MALE	WHITE	Stage IIA	[Not Applicable]	Lung Squamous Cell Carcinoma	[Not Available]	2012	[Not Available]	-24286	Alive	TUMOR FREE	353	NA	[Not Available]	NA	NA	NA	NA	Complete Remission/Response	NA	NA	0	353	0	353	0	353	0	353	NA	11.3871
TCGA-43-A475	I	TCGA-43-A475-01	LUSC	67	FEMALE	WHITE	Stage IIB	[Not Applicable]	Lung Squamous Cell Carcinoma	[Not Available]	2012	[Not Available]	-24680	Alive	TUMOR FREE	296	NA	[Not Available]	NA	NA	NA	NA	Complete Remission/Response	NA	NA	0	296	0	296	0	296	0	296	NA	9.54839
TCGA-43-A56U	I	TCGA-43-A56U-01	LUSC	76	FEMALE	WHITE	Stage IA	[Not Applicable]	Lung Squamous Cell Carcinoma	[Not Available]	2012	[Not Available]	-27847	Alive	TUMOR FREE	432	NA	[Not Available]	NA	NA	NA	NA	Complete Remission/Response	NA	NA	0	432	0	432	0	432	0	432	NA	13.9355
TCGA-43-A56V	II	TCGA-43-A56V-01	LUSC	61	MALE	BLACK OR AFRICAN AMERICAN	Stage IIIA	[Not Applicable]	Lung Squamous Cell Carcinoma	[Not Available]	2012	[Not Available]	-22475	Alive	WITH TUMOR	366	NA	[Not Available]	Locoregional Recurrence|Distant Metastasis	NA	NA	355	Complete Remission/Response	NA	NA	0	366	0	366	1	355	1	355	NA	11.8065
TCGA-44-2655	I	TCGA-44-2655-01	LUAD	65	FEMALE	WHITE	Stage IA	[Not Applicable]	Lung Adenocarcinoma	[Not Available]	2009	[Not Available]	-23854	Alive	TUMOR FREE	1324	NA	[Not Available]	New Primary Tumor	NA	NA	1009	Complete Remission/Response	NA	NA	0	1324	0	1324	0	1324	1	1009	NA	42.7097
TCGA-44-2656	I	TCGA-44-2656-01	LUAD	59	MALE	WHITE	Stage IB	[Not Applicable]	Lung Adenocarcinoma	[Not Available]	2009	[Not Available]	-21766	Alive	TUMOR FREE	1429	NA	[Not Available]	New Primary Tumor	NA	NA	568	Complete Remission/Response	NA	NA	0	1429	0	1429	0	1429	1	568	NA	46.0968
TCGA-44-2657	I	TCGA-44-2657-01	LUAD	74	FEMALE	WHITE	Stage IB	[Not Applicable]	Lung Adenocarcinoma	[Not Available]	2009	[Not Available]	-27298	Alive	TUMOR FREE	1351	NA	[Not Available]	NA	NA	NA	NA	Complete Remission/Response	NA	NA	0	1351	0	1351	0	1351	0	1351	NA	43.5806
TCGA-44-2659	I	TCGA-44-2659-01	LUAD	65	FEMALE	WHITE	Stage IIB	[Not Applicable]	Lung Adenocarcinoma	[Not Available]	2009	[Not Available]	-23808	Alive	TUMOR FREE	1367	NA	[Not Available]	Locoregional Recurrence	NA	NA	1146	Complete Remission/Response	NA	NA	0	1367	0	1367	1	1146	1	1146	NA	44.0968
TCGA-44-2662	I	TCGA-44-2662-01	LUAD	65	MALE	WHITE	Stage IB	[Not Applicable]	Lung Adenocarcinoma	[Not Available]	2009	[Not Available]	-24014	Alive	TUMOR FREE	1280	NA	[Not Available]	NA	NA	NA	245	Progressive Disease	NA	NA	0	1280	0	1280	NA	NA	1	245	NA	41.2903
TCGA-44-2665	I	TCGA-44-2665-01	LUAD	55	FEMALE	WHITE	Stage IIB	[Not Applicable]	Lung Adenocarcinoma	[Not Available]	2009	[Not Available]	-20349	Alive	TUMOR FREE	1301	NA	[Not Available]	NA	NA	NA	NA	Stable Disease	NA	NA	0	1301	0	1301	NA	NA	0	1301	NA	41.9677
TCGA-44-2666	I	TCGA-44-2666-01	LUAD	43	MALE	WHITE	Stage IB	[Not Applicable]	Lung Adenocarcinoma	[Not Available]	2009	[Not Available]	-15970	Dead	WITH TUMOR	97	97	[Not Available]	NA	NA	NA	NA	[Not Available]	NA	NA	1	97	1	97	NA	NA	1	97	NA	3.12903
TCGA-44-2668	I	TCGA-44-2668-01	LUAD	51	MALE	WHITE	Stage IB	[Not Applicable]	Lung Adenocarcinoma	[Not Available]	2009	[Not Available]	-18856	Dead	WITH TUMOR	NA	761	[Not Available]	NA	NA	NA	433	Complete Remission/Response	NA	NA	1	761	1	761	1	433	1	433	NA	24.5484
TCGA-44-3396	I	TCGA-44-3396-01	LUAD	74	FEMALE	WHITE	Stage IIIA	[Not Applicable]	Lung Adenocarcinoma	[Not Available]	2009	[Not Available]	-27073	Alive	TUMOR FREE	1130	NA	[Not Available]	NA	NA	NA	NA	Complete Remission/Response	NA	NA	0	1130	0	1130	0	1130	0	1130	NA	36.4516
TCGA-44-3398	I	TCGA-44-3398-01	LUAD	77	FEMALE	WHITE	Stage IA	[Not Applicable]	Lung Adenocarcinoma	[Not Available]	2009	[Not Available]	-28392	Alive	TUMOR FREE	1163	NA	[Not Available]	NA	NA	NA	NA	Complete Remission/Response	NA	NA	0	1163	0	1163	0	1163	0	1163	NA	37.5161
TCGA-44-3918	I	TCGA-44-3918-01	LUAD	60	FEMALE	WHITE	Stage IA	[Not Applicable]	Lung Adenocarcinoma	[Not Available]	2010	[Not Available]	-22236	Alive	WITH TUMOR	1036	NA	[Not Available]	NA	NA	NA	511	Complete Remission/Response	NA	NA	0	1036	0	1036	1	511	1	511	NA	33.4194
TCGA-44-3919	I	TCGA-44-3919-01	LUAD	71	FEMALE	WHITE	Stage IA	[Not Applicable]	Lung Adenocarcinoma	[Not Available]	2010	[Not Available]	-26081	Dead	WITH TUMOR	NA	1026	[Not Available]	Locoregional Recurrence	NA	NA	921	Complete Remission/Response	NA	NA	1	1026	1	1026	1	921	1	921	NA	33.0968
TCGA-44-4112	II	TCGA-44-4112-01	LUAD	60	FEMALE	WHITE	Stage IB	[Not Applicable]	Lung Adenocarcinoma	[Not Available]	2010	[Not Available]	-22106	Dead	WITH TUMOR	NA	808	[Not Available]	NA	NA	NA	619	Complete Remission/Response	NA	NA	1	808	1	808	1	619	1	619	NA	26.0645
TCGA-44-5643	I	TCGA-44-5643-01	LUAD	53	MALE	BLACK OR AFRICAN AMERICAN	Stage IIIA	[Not Applicable]	Lung Adenocarcinoma	[Not Available]	2010	[Not Available]	-19426	Alive	TUMOR FREE	1013	NA	[Not Available]	NA	NA	NA	NA	[Not Available]	NA	NA	0	1013	0	1013	NA	NA	0	1013	NA	32.6774
TCGA-44-5644	IV	TCGA-44-5644-01	LUAD	51	FEMALE	WHITE	Stage IB	[Not Applicable]	Lung Adenocarcinoma	[Not Available]	2010	[Not Available]	-18644	Alive	TUMOR FREE	863	NA	[Not Available]	NA	NA	NA	NA	Complete Remission/Response	NA	NA	0	863	0	863	0	863	0	863	NA	27.8387
TCGA-44-5645	I	TCGA-44-5645-01	LUAD	61	FEMALE	BLACK OR AFRICAN AMERICAN	Stage IA	[Not Applicable]	Lung Adenocarcinoma	[Not Available]	2010	[Not Available]	-22471	Alive	TUMOR FREE	852	NA	[Not Available]	NA	NA	NA	NA	Complete Remission/Response	NA	NA	0	852	0	852	0	852	0	852	NA	27.4839
TCGA-44-6145	I	TCGA-44-6145-01	LUAD	62	FEMALE	WHITE	Stage IA	[Not Applicable]	Lung Adenocarcinoma	[Not Available]	2011	[Not Available]	-22745	Alive	TUMOR FREE	595	NA	[Not Available]	NA	NA	NA	NA	Complete Remission/Response	NA	NA	0	595	0	595	0	595	0	595	NA	19.1935
TCGA-44-6146	I	TCGA-44-6146-01	LUAD	64	MALE	WHITE	Stage IIB	[Not Applicable]	Lung Adenocarcinoma	[Not Available]	2010	[Not Available]	-23378	Alive	TUMOR FREE	728	NA	[Not Available]	Locoregional Recurrence	NA	NA	631	Complete Remission/Response	NA	NA	0	728	0	728	1	631	1	631	NA	23.4839
TCGA-44-6148	I	TCGA-44-6148-01	LUAD	60	MALE	WHITE	Stage IA	[Not Applicable]	Lung Adenocarcinoma	[Not Available]	2011	[Not Available]	-22138	Alive	TUMOR FREE	704	NA	[Not Available]	NA	NA	NA	NA	Complete Remission/Response	NA	NA	0	704	0	704	0	704	0	704	NA	22.7097
TCGA-44-6774	I	TCGA-44-6774-01	LUAD	56	FEMALE	WHITE	Stage IIIA	[Not Applicable]	Lung Adenocarcinoma	[Not Available]	2011	[Not Available]	-20462	Alive	TUMOR FREE	658	NA	[Not Available]	NA	NA	NA	NA	Complete Remission/Response	NA	NA	0	658	0	658	0	658	0	658	NA	21.2258
TCGA-44-6775	I	TCGA-44-6775-01	LUAD	72	FEMALE	WHITE	Stage IB	[Not Applicable]	Lung Adenocarcinoma	[Not Available]	2011	[Not Available]	-26415	Alive	WITH TUMOR	705	NA	[Not Available]	Locoregional Recurrence	NA	NA	684	Complete Remission/Response	NA	NA	0	705	0	705	1	684	1	684	NA	22.7419
TCGA-44-6776	IV	TCGA-44-6776-01	LUAD	60	FEMALE	WHITE	Stage IA	[Not Applicable]	Lung Adenocarcinoma	[Not Available]	2005	[Not Available]	-22150	Alive	TUMOR FREE	2616	NA	[Not Available]	NA	NA	NA	NA	Complete Remission/Response	NA	NA	0	2616	0	2616	0	2616	0	2616	NA	84.3871
TCGA-44-6777	I	TCGA-44-6777-01	LUAD	85	FEMALE	WHITE	Stage IB	[Not Applicable]	Lung Adenocarcinoma	[Not Available]	2006	[Not Available]	-31234	Dead	TUMOR FREE	NA	987	[Not Available]	NA	NA	NA	NA	Complete Remission/Response	NA	NA	1	987	0	987	0	987	0	987	NA	31.8387
TCGA-44-6778	I	TCGA-44-6778-01	LUAD	59	MALE	BLACK OR AFRICAN AMERICAN	Stage IA	[Not Applicable]	Lung Adenocarcinoma	[Not Available]	2007	[Not Available]	-21725	Alive	TUMOR FREE	1864	NA	[Not Available]	NA	NA	NA	NA	Complete Remission/Response	NA	NA	0	1864	0	1864	0	1864	0	1864	NA	60.129
TCGA-44-6779	I	TCGA-44-6779-01	LUAD	50	FEMALE	WHITE	Stage IIB	[Not Applicable]	Lung Adenocarcinoma	[Not Available]	2008	[Not Available]	-18469	Dead	WITH TUMOR	NA	500	[Not Available]	NA	NA	NA	232	Progressive Disease	NA	NA	1	500	1	500	NA	NA	1	232	NA	16.129
TCGA-44-7659	I	TCGA-44-7659-01	LUAD	70	MALE	WHITE	Stage IA	[Not Applicable]	Lung Adenocarcinoma	[Not Available]	2010	[Not Available]	-25730	Alive	TUMOR FREE	691	NA	[Not Available]	NA	NA	NA	NA	Complete Remission/Response	NA	NA	0	691	0	691	0	691	0	691	NA	22.2903
TCGA-44-7660	IV	TCGA-44-7660-01	LUAD	72	MALE	WHITE	Stage IB	[Not Applicable]	Lung Adenocarcinoma	[Not Available]	2011	[Not Available]	-26594	Alive	WITH TUMOR	592	NA	[Not Available]	Locoregional Recurrence	NA	NA	253	Progressive Disease	NA	NA	0	592	0	592	NA	NA	1	253	NA	19.0968
TCGA-44-7661	I	TCGA-44-7661-01	LUAD	69	FEMALE	WHITE	Stage IB	[Not Applicable]	Lung Adenocarcinoma	[Not Available]	2011	[Not Available]	-25483	Dead	WITH TUMOR	NA	557	[Not Available]	Locoregional Recurrence	NA	NA	335	Complete Remission/Response	NA	NA	1	557	1	557	1	335	1	335	NA	17.9677
TCGA-44-7662	I	TCGA-44-7662-01	LUAD	61	MALE	WHITE	Stage IB	[Not Applicable]	Lung Adenocarcinoma	[Not Available]	2011	[Not Available]	-22543	Alive	TUMOR FREE	218	NA	[Not Available]	NA	NA	NA	NA	Complete Remission/Response	NA	NA	0	218	0	218	0	218	0	218	NA	7.03226
TCGA-44-7667	IV	TCGA-44-7667-01	LUAD	49	FEMALE	WHITE	Stage IIB	[Not Applicable]	Lung Adenocarcinoma	[Not Available]	2009	[Not Available]	-18062	Alive	TUMOR FREE	1097	NA	[Not Available]	NA	NA	NA	NA	Complete Remission/Response	NA	NA	0	1097	0	1097	0	1097	0	1097	NA	35.3871
TCGA-44-7669	I	TCGA-44-7669-01	LUAD	59	MALE	BLACK OR AFRICAN AMERICAN	Stage IIA	[Not Applicable]	Lung Adenocarcinoma	[Not Available]	2010	[Not Available]	-21893	Dead	WITH TUMOR	NA	574	[Not Available]	NA	NA	NA	390	Complete Remission/Response	NA	NA	1	574	1	574	1	390	1	390	NA	18.5161
TCGA-44-7670	IV	TCGA-44-7670-01	LUAD	47	FEMALE	WHITE	Stage IIA	[Not Applicable]	Lung Adenocarcinoma	[Not Available]	2010	[Not Available]	-17392	Alive	TUMOR FREE	882	NA	[Not Available]	NA	NA	NA	NA	Complete Remission/Response	NA	NA	0	882	0	882	0	882	0	882	NA	28.4516
TCGA-44-7671	IV	TCGA-44-7671-01	LUAD	64	MALE	BLACK OR AFRICAN AMERICAN	Stage IB	[Not Applicable]	Lung Adenocarcinoma	[Not Available]	2010	[Not Available]	-23538	Alive	WITH TUMOR	889	NA	[Not Available]	Locoregional Recurrence	NA	NA	883	Complete Remission/Response	NA	NA	0	889	0	889	1	883	1	883	NA	28.6774
TCGA-44-7672	I	TCGA-44-7672-01	LUAD	52	FEMALE	WHITE	Stage IA	[Not Applicable]	Lung Adenocarcinoma	[Not Available]	2010	[Not Available]	-19200	Alive	TUMOR FREE	719	NA	[Not Available]	NA	NA	NA	NA	Complete Remission/Response	NA	NA	0	719	0	719	0	719	0	719	NA	23.1935
TCGA-44-8117	IV	TCGA-44-8117-01	LUAD	54	FEMALE	WHITE	Stage IB	[Not Applicable]	Lung Adenocarcinoma	[Not Available]	2011	[Not Available]	-19855	Alive	TUMOR FREE	385	NA	[Not Available]	NA	NA	NA	NA	Complete Remission/Response	NA	NA	0	385	0	385	0	385	0	385	NA	12.4194
TCGA-44-8119	I	TCGA-44-8119-01	LUAD	73	MALE	WHITE	Stage IIB	[Not Applicable]	Lung Adenocarcinoma	[Not Available]	2012	[Not Available]	-27003	Alive	TUMOR FREE	285	NA	[Not Available]	NA	NA	NA	NA	Complete Remission/Response	NA	NA	0	285	0	285	0	285	0	285	NA	9.19355
TCGA-44-8120	II	TCGA-44-8120-01	LUAD	58	MALE	BLACK OR AFRICAN AMERICAN	Stage IB	[Not Applicable]	Lung Adenocarcinoma	[Not Available]	2011	[Not Available]	-21188	Alive	TUMOR FREE	260	NA	[Not Available]	NA	NA	NA	NA	Complete Remission/Response	NA	NA	0	260	0	260	0	260	0	260	NA	8.3871
TCGA-44-A479	I	TCGA-44-A479-01	LUAD	73	FEMALE	BLACK OR AFRICAN AMERICAN	Stage IB	[Not Applicable]	Lung Adenocarcinoma	[Not Available]	2012	[Not Available]	-27024	Alive	TUMOR FREE	486	NA	[Not Available]	New Primary Tumor	NA	NA	437	Complete Remission/Response	NA	NA	0	486	0	486	0	486	1	437	NA	15.6774
TCGA-44-A47A	I	TCGA-44-A47A-01	LUAD	78	FEMALE	WHITE	Stage IB	[Not Applicable]	Lung Adenocarcinoma	[Not Available]	2012	[Not Available]	-28782	Alive	WITH TUMOR	466	NA	[Not Available]	Distant Metastasis	NA	NA	397	Complete Remission/Response	NA	NA	0	466	0	466	1	397	1	397	NA	15.0323
TCGA-44-A47B	I	TCGA-44-A47B-01	LUAD	79	MALE	WHITE	Stage IB	[Not Applicable]	Lung Adenocarcinoma	[Not Available]	2012	[Not Available]	-28869	Alive	TUMOR FREE	287	NA	[Not Available]	NA	NA	NA	NA	Complete Remission/Response	NA	NA	0	287	0	287	0	287	0	287	NA	9.25806
TCGA-44-A47G	I	TCGA-44-A47G-01	LUAD	73	FEMALE	WHITE	Stage IA	[Not Applicable]	Lung Adenocarcinoma	[Not Available]	2012	[Not Available]	-26800	Alive	TUMOR FREE	351	NA	[Not Available]	NA	NA	NA	NA	Complete Remission/Response	NA	NA	0	351	0	351	0	351	0	351	NA	11.3226
TCGA-44-A4SS	I	TCGA-44-A4SS-01	LUAD	73	MALE	WHITE	Stage IA	[Not Applicable]	Lung Adenocarcinoma	[Not Available]	2012	[Not Available]	-26991	Alive	TUMOR FREE	415	NA	[Not Available]	NA	NA	NA	NA	Complete Remission/Response	NA	NA	0	415	0	415	0	415	0	415	NA	13.3871
TCGA-44-A4SU	II	TCGA-44-A4SU-01	LUAD	67	FEMALE	WHITE	Stage IA	[Not Applicable]	Lung Adenocarcinoma	[Not Available]	2012	[Not Available]	-24820	Dead	WITH TUMOR	NA	409	[Not Available]	Locoregional Recurrence	NA	NA	260	Complete Remission/Response	NA	NA	1	409	1	409	1	260	1	260	NA	13.1935
TCGA-46-3765	I	TCGA-46-3765-01	LUSC	59	FEMALE	WHITE	Stage IA	[Not Applicable]	Lung Squamous Cell Carcinoma	[Not Available]	2009	[Not Available]	-21762	Alive	TUMOR FREE	405	NA	[Not Available]	NA	NA	NA	NA	Complete Remission/Response	NA	NA	0	405	0	405	0	405	0	405	NA	13.0645
TCGA-46-3767	I	TCGA-46-3767-01	LUSC	76	MALE	WHITE	Stage IA	[Not Applicable]	Lung Squamous Cell Carcinoma	[Not Available]	2009	[Not Available]	-27912	Alive	TUMOR FREE	396	NA	[Not Available]	NA	NA	NA	NA	Complete Remission/Response	NA	NA	0	396	0	396	0	396	0	396	NA	12.7742
TCGA-46-3768	IV	TCGA-46-3768-01	LUSC	58	MALE	WHITE	Stage IIIA	[Not Applicable]	Lung Squamous Cell Carcinoma	[Not Available]	2010	[Not Available]	-21307	Dead	TUMOR FREE	4	299	[Not Available]	NA	NA	NA	NA	Complete Remission/Response	NA	NA	1	299	0	299	0	299	0	299	NA	9.64516
TCGA-46-3769	III	TCGA-46-3769-01	LUSC	57	MALE	WHITE	[Discrepancy]	[Not Applicable]	Lung Squamous Cell Carcinoma	[Not Available]	2009	[Not Available]	-20941	Alive	TUMOR FREE	135	NA	[Not Available]	NA	NA	NA	NA	Complete Remission/Response	NA	NA	0	135	0	135	0	135	0	135	NA	4.35484
TCGA-46-6025	II	TCGA-46-6025-01	LUSC	71	MALE	WHITE	Stage IIB	[Not Applicable]	Lung Squamous Cell Carcinoma	[Not Available]	2010	[Not Available]	-26168	Alive	TUMOR FREE	324	NA	[Not Available]	NA	NA	NA	NA	Complete Remission/Response	NA	NA	0	324	0	324	0	324	0	324	NA	10.4516
TCGA-46-6026	IV	TCGA-46-6026-01	LUSC	81	MALE	WHITE	Stage IIB	[Not Applicable]	Lung Squamous Cell Carcinoma	[Not Available]	2010	[Not Available]	-29890	Alive	TUMOR FREE	423	NA	[Not Available]	NA	NA	NA	NA	Complete Remission/Response	NA	NA	0	423	0	423	0	423	0	423	NA	13.6452
TCGA-49-4486	IV	TCGA-49-4486-01	LUAD	72	MALE	WHITE	Stage IA	[Not Applicable]	Lung Adenocarcinoma	[Not Available]	1992	[Not Available]	-26415	Dead	WITH TUMOR	NA	2318	[Not Available]	Distant Metastasis	NA	NA	2045	Complete Remission/Response	NA	NA	1	2318	1	2318	1	2045	1	2045	NA	74.7742
TCGA-49-4487	I	TCGA-49-4487-01	LUAD	72	FEMALE	WHITE	Stage IA	[Not Applicable]	Lung Adenocarcinoma	[Not Available]	1992	[Not Available]	-26583	Dead	WITH TUMOR	NA	855	[Not Available]	NA	NA	NA	697	Complete Remission/Response	NA	NA	1	855	1	855	1	697	1	697	NA	27.5806
TCGA-49-4488	III	TCGA-49-4488-01	LUAD	74	FEMALE	WHITE	Stage IA	[Not Applicable]	Lung Adenocarcinoma	[Not Available]	1992	[Not Available]	-27332	Dead	NA	NA	869	[Not Available]	NA	NA	NA	634	[Not Available]	NA	NA	1	869	NA	869	NA	NA	1	634	NA	28.0323
TCGA-49-4490	I	TCGA-49-4490-01	LUAD	45	FEMALE	WHITE	Stage IIIA	[Not Applicable]	Lung Adenocarcinoma	[Not Available]	1993	[Not Available]	-16634	Dead	WITH TUMOR	NA	385	[Not Available]	NA	NA	NA	NA	[Not Available]	NA	NA	1	385	1	385	NA	NA	1	385	NA	12.4194
TCGA-49-4494	III	TCGA-49-4494-01	LUAD	77	MALE	WHITE	Stage IIIA	[Not Applicable]	Lung Adenocarcinoma	[Not Available]	1995	[Not Available]	-28387	Dead	WITH TUMOR	NA	1081	[Not Available]	NA	NA	NA	NA	Complete Remission/Response	NA	NA	1	1081	1	1081	NA	NA	1	1081	NA	34.871
TCGA-49-4501	I	TCGA-49-4501-01	LUAD	67	FEMALE	WHITE	Stage IB	[Not Applicable]	Lung Adenocarcinoma	[Not Available]	1996	[Not Available]	-24817	Dead	WITH TUMOR	NA	1421	[Not Available]	NA	NA	NA	545	Complete Remission/Response	NA	NA	1	1421	1	1421	1	545	1	545	NA	45.8387
TCGA-49-4505	I	TCGA-49-4505-01	LUAD	61	FEMALE	WHITE	Stage IIB	[Not Applicable]	Lung Adenocarcinoma	[Not Available]	1996	[Not Available]	-22628	Dead	WITH TUMOR	NA	428	[Not Available]	Distant Metastasis|New Primary Tumor	NA	NA	417	Complete Remission/Response	NA	NA	1	428	1	428	1	417	1	417	NA	13.8065
TCGA-49-4506	I	TCGA-49-4506-01	LUAD	68	FEMALE	WHITE	Stage IIB	[Not Applicable]	Lung Adenocarcinoma	[Not Available]	1997	[Not Available]	-25132	Dead	[Discrepancy]	NA	999	[Not Available]	Locoregional Recurrence	NA	NA	692	Complete Remission/Response	NA	NA	1	999	NA	999	1	692	1	692	NA	32.2258
TCGA-49-4507	I	TCGA-49-4507-01	LUAD	73	FEMALE	WHITE	Stage IIIA	[Not Applicable]	Lung Adenocarcinoma	[Not Available]	1997	[Not Available]	-26851	Dead	WITH TUMOR	NA	268	[Not Available]	NA	NA	NA	158	Progressive Disease	NA	NA	1	268	1	268	NA	NA	1	158	NA	8.64516
TCGA-49-4510	II	TCGA-49-4510-01	LUAD	51	FEMALE	BLACK OR AFRICAN AMERICAN	Stage IIB	[Not Applicable]	Lung Adenocarcinoma	[Not Available]	2001	[Not Available]	-18762	Dead	WITH TUMOR	NA	896	[Not Available]	Distant Metastasis	NA	NA	502	Stable Disease	NA	NA	1	896	1	896	NA	NA	1	502	NA	28.9032
TCGA-49-4512	I	TCGA-49-4512-01	LUAD	69	FEMALE	WHITE	Stage IIIA	[Not Applicable]	Lung Adenocarcinoma	[Not Available]	2007	[Not Available]	-25502	Dead	WITH TUMOR	157	905	[Not Available]	NA	NA	NA	NA	Progressive Disease	NA	NA	1	905	1	905	NA	NA	1	905	NA	29.1935
TCGA-49-4514	I	TCGA-49-4514-01	LUAD	79	FEMALE	WHITE	Stage IA	[Not Applicable]	Lung Adenocarcinoma	[Not Available]	2007	[Not Available]	-28908	Alive	TUMOR FREE	1700	NA	[Not Available]	NA	NA	NA	NA	Complete Remission/Response	NA	NA	0	1700	0	1700	0	1700	0	1700	NA	54.8387
TCGA-49-6742	III	TCGA-49-6742-01	LUAD	70	MALE	WHITE	Stage IIA	[Not Applicable]	Lung Adenocarcinoma	[Not Available]	2010	[Not Available]	-25839	Dead	WITH TUMOR	NA	488	[Not Available]	NA	NA	NA	214	Progressive Disease	NA	NA	1	488	1	488	NA	NA	1	214	NA	15.7419
TCGA-49-6743	I	TCGA-49-6743-01	LUAD	81	FEMALE	WHITE	Stage IIIA	[Not Applicable]	Lung Adenocarcinoma	[Not Available]	2010	[Not Available]	-29807	Alive	TUMOR FREE	1621	NA	[Not Available]	NA	NA	NA	NA	Complete Remission/Response	NA	NA	0	1621	0	1621	0	1621	0	1621	NA	52.2903
TCGA-49-6744	I	TCGA-49-6744-01	LUAD	64	FEMALE	WHITE	Stage IIA	[Not Applicable]	Lung Adenocarcinoma	[Not Available]	2010	[Not Available]	-23484	Alive	TUMOR FREE	1683	NA	[Not Available]	NA	NA	NA	NA	Complete Remission/Response	NA	NA	0	1683	0	1683	0	1683	0	1683	NA	54.2903
TCGA-49-6745	I	TCGA-49-6745-01	LUAD	82	MALE	WHITE	Stage IIIA	[Not Applicable]	Lung Adenocarcinoma	[Not Available]	2011	[Not Available]	-30133	Alive	TUMOR FREE	522	NA	[Not Available]	NA	NA	NA	NA	[Not Available]	NA	NA	0	522	0	522	NA	NA	0	522	NA	16.8387
TCGA-49-6761	I	TCGA-49-6761-01	LUAD	68	FEMALE	WHITE	Stage IIIA	[Not Applicable]	Lung Adenocarcinoma	[Not Available]	2009	[Not Available]	-24849	Alive	TUMOR FREE	354	NA	[Not Available]	NA	NA	NA	NA	Complete Remission/Response	NA	NA	0	354	0	354	0	354	0	354	NA	11.4194
TCGA-49-6767	I	TCGA-49-6767-01	LUAD	46	FEMALE	WHITE	Stage IIB	[Not Applicable]	Lung Adenocarcinoma	[Not Available]	2010	[Not Available]	-17108	Alive	TUMOR FREE	677	NA	[Not Available]	NA	NA	NA	NA	[Unknown]	NA	NA	0	677	0	677	NA	NA	0	677	NA	21.8387
TCGA-49-AAQV	I	TCGA-49-AAQV-01	LUAD	63	FEMALE	BLACK OR AFRICAN AMERICAN	Stage II	[Not Applicable]	Lung Adenocarcinoma	[Not Available]	2012	[Not Available]	-23370	Dead	TUMOR FREE	NA	677	[Not Available]	Distant Metastasis	NA	NA	509	Complete Remission/Response	NA	NA	1	677	0	677	1	509	1	509	NA	21.8387
TCGA-49-AAR0	I	TCGA-49-AAR0-01	LUAD	57	MALE	BLACK OR AFRICAN AMERICAN	Stage IA	[Not Applicable]	Lung Adenocarcinoma	[Not Available]	2002	[Not Available]	-20932	Alive	TUMOR FREE	4765	NA	[Not Available]	NA	NA	NA	NA	Complete Remission/Response	NA	NA	0	4765	0	4765	0	4765	0	4765	NA	153.71
TCGA-49-AAR2	IV	TCGA-49-AAR2-01	LUAD	64	MALE	BLACK OR AFRICAN AMERICAN	Stage IB	[Not Applicable]	Lung Adenocarcinoma	[Not Available]	2009	[Not Available]	-23479	Alive	TUMOR FREE	2224	NA	[Not Available]	NA	NA	NA	NA	Complete Remission/Response	NA	NA	0	2224	0	2224	0	2224	0	2224	NA	71.7419
TCGA-49-AAR3	I	TCGA-49-AAR3-01	LUAD	69	MALE	BLACK OR AFRICAN AMERICAN	Stage IIB	[Not Applicable]	Lung Adenocarcinoma	[Not Available]	2008	[Not Available]	-25469	Alive	[Discrepancy]	1893	NA	[Not Available]	Locoregional Recurrence	NA	NA	1893	Complete Remission/Response	NA	NA	0	1893	0	1893	1	1893	1	1893	NA	61.0645
TCGA-49-AAR4	I	TCGA-49-AAR4-01	LUAD	51	MALE	BLACK OR AFRICAN AMERICAN	Stage IIIA	[Not Applicable]	Lung Adenocarcinoma	[Not Available]	2006	[Not Available]	-18939	Dead	WITH TUMOR	NA	879	[Not Available]	NA	NA	NA	NA	Stable Disease	NA	NA	1	879	1	879	NA	NA	1	879	NA	28.3548
TCGA-49-AAR9	IV	TCGA-49-AAR9-01	LUAD	61	MALE	BLACK OR AFRICAN AMERICAN	Stage IIB	[Not Applicable]	Lung Adenocarcinoma	[Not Available]	1999	[Not Available]	-22510	Dead	WITH TUMOR	NA	260	[Not Available]	NA	NA	NA	NA	Progressive Disease	NA	NA	1	260	1	260	NA	NA	1	260	NA	8.3871
TCGA-49-AARE	IV	TCGA-49-AARE-01	LUAD	51	FEMALE	BLACK OR AFRICAN AMERICAN	Stage IA	[Not Applicable]	Lung Adenocarcinoma	[Not Available]	1999	[Not Available]	-18893	Dead	WITH TUMOR	NA	1229	[Not Available]	Locoregional Recurrence	NA	NA	388	Complete Remission/Response	NA	NA	1	1229	1	1229	1	388	1	388	NA	39.6452
TCGA-49-AARN	II	TCGA-49-AARN-01	LUAD	56	FEMALE	BLACK OR AFRICAN AMERICAN	Stage IA	[Not Applicable]	Lung Adenocarcinoma	[Not Available]	2000	[Not Available]	-20605	Dead	NA	NA	1135	[Not Available]	NA	NA	NA	NA	Complete Remission/Response	NA	NA	1	1135	NA	1135	0	1135	0	1135	NA	36.6129
TCGA-49-AARO	I	TCGA-49-AARO-01	LUAD	39	FEMALE	BLACK OR AFRICAN AMERICAN	Stage IA	[Not Applicable]	Lung Adenocarcinoma	[Not Available]	2003	[Not Available]	-14527	Alive	WITH TUMOR	3759	NA	[Not Available]	Locoregional Recurrence	NA	NA	1144	Complete Remission/Response	NA	NA	0	3759	0	3759	1	1144	1	1144	NA	121.258
TCGA-49-AARQ	I	TCGA-49-AARQ-01	LUAD	41	FEMALE	BLACK OR AFRICAN AMERICAN	Stage I	[Not Applicable]	Lung Adenocarcinoma	[Not Available]	1996	[Not Available]	-15065	Alive	TUMOR FREE	6732	NA	[Not Available]	NA	NA	NA	NA	Complete Remission/Response	NA	NA	0	6732	0	6732	0	6732	0	6732	NA	217.161
TCGA-49-AARR	I	TCGA-49-AARR-01	LUAD	68	MALE	BLACK OR AFRICAN AMERICAN	Stage IA	[Not Applicable]	Lung Adenocarcinoma	[Not Available]	2001	[Not Available]	-24942	Alive	WITH TUMOR	4992	NA	[Not Available]	New Primary Tumor	NA	NA	1099	Complete Remission/Response	NA	NA	0	4992	0	4992	1	4812	1	1099	NA	161.032
TCGA-4A-A93W	IV	TCGA-4A-A93W-01	KIRP	66	FEMALE	WHITE	Stage I	Stage I	Kidney Papillary Renal Cell Carcinoma	[Not Available]	2013	[Not Available]	-24117	Alive	TUMOR FREE	4	NA	[Not Available]	NA	NA	NA	NA	Complete Remission/Response	NA	NA	0	4	0	4	0	4	0	4	NA	0.129032
TCGA-4A-A93Y	I	TCGA-4A-A93Y-01	KIRP	63	FEMALE	BLACK OR AFRICAN AMERICAN	Stage II	Stage II	Kidney Papillary Renal Cell Carcinoma	[Not Available]	2013	[Not Available]	-23226	Alive	TUMOR FREE	352	NA	[Not Available]	NA	NA	NA	NA	Complete Remission/Response	NA	NA	0	352	0	352	0	352	0	352	NA	11.3548
TCGA-4B-A93V	I	TCGA-4B-A93V-01	LUAD	52	FEMALE	BLACK OR AFRICAN AMERICAN	Stage IA	[Not Applicable]	Lung Adenocarcinoma	[Not Available]	2013	[Not Available]	-19035	Dead	WITH TUMOR	NA	300	[Not Available]	Distant Metastasis	NA	NA	251	Progressive Disease	NA	NA	1	300	1	300	NA	NA	1	251	NA	9.67742
TCGA-4C-A93U	I	TCGA-4C-A93U-01	THCA	74	FEMALE	BLACK OR AFRICAN AMERICAN	Stage IVA	[Not Applicable]	Thyroid Papillary Carcinoma - Classical/usual	[Not Available]	2013	[Not Available]	-27348	Alive	TUMOR FREE	129	NA	[Not Available]	NA	NA	NA	NA	[Not Available]	NA	NA	0	129	0	129	NA	NA	0	129	NA	4.16129
TCGA-4E-A92E	III	TCGA-4E-A92E-01	UCEC	54	FEMALE	BLACK OR AFRICAN AMERICAN	[Not Applicable]	Stage I	Endometrioid endometrial adenocarcinoma	G1	2013	Post (prior bilateral ovariectomy OR >12 mo since LMP with no prior hysterectomy)	-19818	Alive	TUMOR FREE	13	NA	[Not Available]	NA	NA	NA	NA	Complete Remission/Response	NA	NA	0	13	0	13	0	13	0	13	NA	0.419355
TCGA-4G-AAZO	III	TCGA-4G-AAZO-01	CHOL	71	FEMALE	WHITE	Stage II	[Not Applicable]	Cholangiocarcinoma; intrahepatic	G2	2012	[Not Available]	-25989	Alive	WITH TUMOR	1177	NA	[Not Available]	Intrahepatic Recurrence	Liver	NA	424	[Not Available]	NA	NA	0	1177	0	1177	NA	NA	1	424	NA	37.9677
TCGA-4G-AAZT	I	TCGA-4G-AAZT-01	CHOL	62	MALE	WHITE	Stage I	[Not Applicable]	Cholangiocarcinoma; intrahepatic	G2	2013	[Not Available]	-22777	Alive	TUMOR FREE	420	NA	[Not Available]	NA	NA	NA	NA	[Not Available]	NA	NA	0	420	0	420	0	420	0	420	NA	13.5484
TCGA-4H-AAAK	I	TCGA-4H-AAAK-01	BRCA	50	FEMALE	WHITE	Stage IIIA	[Not Applicable]	Infiltrating Lobular Carcinoma	[Not Available]	2013	Post (prior bilateral ovariectomy OR >12 mo since LMP with no prior hysterectomy)	-18371	Alive	TUMOR FREE	348	NA	[Not Available]	NA	NA	NA	NA	[Not Available]	Negative	NA	0	348	0	348	0	348	0	348	NA	11.2258
TCGA-4J-AA1J	III	TCGA-4J-AA1J-01	CESC	31	FEMALE	WHITE	[Not Available]	Stage IB2	Cervical Squamous Cell Carcinoma	G3	2013	Pre (<6 months since LMP AND no prior bilateral ovariectomy AND not on estrogen replacement)	-11611	Alive	TUMOR FREE	542	NA	NA	NA	NA	NA	NA	Complete Remission/Response	NA	NA	0	542	0	542	0	542	0	542	NA	17.4839
TCGA-4K-AA1G	I	TCGA-4K-AA1G-01	TGCT	34	MALE	WHITE	IS	Stage IS	Seminoma; NOS	[Not Available]	2013	[Not Available]	-12696	Alive	TUMOR FREE	436	NA	[Not Applicable]	NA	NA	NA	NA	No Measureable Tumor or Tumor Markers	NA	NA	0	436	0	436	0	436	0	436	NA	14.0645
TCGA-4K-AA1H	I	TCGA-4K-AA1H-01	TGCT	26	MALE	WHITE	Stage IA	Stage IA	Seminoma; NOS	[Not Available]	2013	[Not Available]	-9658	Alive	TUMOR FREE	518	NA	[Not Applicable]	NA	NA	NA	NA	No Measureable Tumor or Tumor Markers	NA	NA	0	518	0	518	0	518	0	518	NA	16.7097
TCGA-4K-AA1I	I	TCGA-4K-AA1I-01	TGCT	26	MALE	WHITE	Stage IA	Stage IA	Seminoma; NOS	[Not Available]	2013	[Not Available]	-9679	Alive	TUMOR FREE	3	NA	[Not Applicable]	NA	NA	NA	NA	NA	NA	NA	0	3	0	3	NA	NA	0	3	NA	0.0967742
TCGA-4K-AAAL	I	TCGA-4K-AAAL-01	TGCT	31	MALE	WHITE	IS	Stage IS	Seminoma; NOS	[Not Available]	2013	[Not Available]	-11622	Alive	TUMOR FREE	483	NA	[Not Applicable]	Locoregional Recurrence	Lymph Node(s)	NA	147	No Measureable Tumor or Tumor Markers	NA	NA	0	483	0	483	1	147	1	147	NA	15.5806
TCGA-4L-AA1F	I	TCGA-4L-AA1F-01	PRAD	64	MALE	[Not Available]	[Not Applicable]	[Not Applicable]	Prostate Adenocarcinoma Acinar Type	[Not Available]	2013	[Not Available]	-23665	Alive	TUMOR FREE	350	NA	[Not Available]	NA	NA	NA	NA	Complete Remission/Response	NA	NA	0	350	0	350	0	350	0	350	NA	11.2903
TCGA-4N-A93T	IV	TCGA-4N-A93T-01	COAD	67	MALE	BLACK OR AFRICAN AMERICAN	Stage IIIB	[Not Applicable]	Colon Adenocarcinoma	[Not Available]	2013	[Not Available]	-24523	Alive	WITH TUMOR	146	NA	[Not Available]	NA	NA	NA	NA	Stable Disease	NA	NA	0	146	0	146	NA	NA	0	146	NA	4.70968
TCGA-4P-AA8J	I	TCGA-4P-AA8J-01	HNSC	66	MALE	BLACK OR AFRICAN AMERICAN	Stage IVA	Stage IVA	Head & Neck Squamous Cell Carcinoma	G2	2013	[Not Available]	-24222	Alive	TUMOR FREE	102	NA	[Not Available]	NA	NA	NA	NA	Complete Remission/Response	NA	NA	0	102	0	102	NA	NA	0	102	NA	3.29032
TCGA-4R-AA8I	III	TCGA-4R-AA8I-01	LIHC	66	MALE	WHITE	Stage II	[Not Applicable]	Hepatocellular Carcinoma	G2	2013	[Not Available]	-24279	Dead	WITH TUMOR	NA	262	[Not Available]	Locoregional Recurrence	Liver	NA	158	[Not Available]	NA	NA	1	262	1	262	1	158	1	158	NA	8.45161
TCGA-4T-AA8H	IV	TCGA-4T-AA8H-01	COAD	42	FEMALE	BLACK OR AFRICAN AMERICAN	Stage IIA	[Not Applicable]	Colon Mucinous Adenocarcinoma	[Not Available]	2013	[Not Available]	-15494	Alive	TUMOR FREE	385	NA	[Not Available]	NA	NA	NA	NA	Complete Remission/Response	NA	NA	0	385	0	385	0	385	0	385	NA	12.4194
TCGA-4V-A9QI	I	TCGA-4V-A9QI-01	THYM	68	MALE	WHITE	[Not Applicable]	IIa	Thymoma; Type B2	[Not Available]	2007	[Not Available]	-25181	Alive	TUMOR FREE	2936	NA	[Not Available]	NA	NA	NA	NA	[Not Available]	NA	NA	0	2936	0	2936	NA	NA	0	2936	NA	94.7097
TCGA-4V-A9QJ	I	TCGA-4V-A9QJ-01	THYM	64	MALE	WHITE	[Not Applicable]	III	Thymoma; Type B3	[Not Available]	2007	[Not Available]	-23510	Alive	TUMOR FREE	2849	NA	[Not Available]	Locoregional Recurrence	Pleura/Pleural effusion	NA	793	[Not Available]	NA	NA	0	2849	0	2849	NA	NA	1	793	NA	91.9032
TCGA-4V-A9QM	I	TCGA-4V-A9QM-01	THYM	39	MALE	WHITE	[Not Applicable]	I	Thymoma; Type AB	[Not Available]	2011	[Not Available]	-14576	Alive	TUMOR FREE	1253	NA	[Not Available]	NA	NA	NA	NA	[Not Available]	NA	NA	0	1253	0	1253	NA	NA	0	1253	NA	40.4194
TCGA-4V-A9QN	I	TCGA-4V-A9QN-01	THYM	40	FEMALE	WHITE	[Not Applicable]	III	Thymoma; Type B3	[Not Available]	2012	[Not Available]	-14825	Alive	WITH TUMOR	970	NA	[Not Available]	Distant Metastasis	Other, specify	PLEURA	937	[Not Available]	NA	NA	0	970	0	970	NA	NA	1	937	NA	31.2903
TCGA-4V-A9QR	I	TCGA-4V-A9QR-01	THYM	51	FEMALE	WHITE	[Not Applicable]	III	Thymoma; Type B3	[Not Available]	2012	[Not Available]	-18723	Alive	TUMOR FREE	780	NA	[Not Available]	NA	NA	NA	NA	[Not Available]	NA	NA	0	780	0	780	NA	NA	0	780	NA	25.1613
TCGA-4V-A9QS	I	TCGA-4V-A9QS-01	THYM	53	FEMALE	WHITE	[Not Applicable]	IVa	Thymoma; Type B2	[Not Available]	2012	[Not Available]	-19443	Alive	WITH TUMOR	774	NA	[Not Available]	Locoregional Recurrence	Other, specify	PLEURA	752	[Not Available]	NA	NA	0	774	0	774	NA	NA	1	752	NA	24.9677
TCGA-4V-A9QT	I	TCGA-4V-A9QT-01	THYM	79	FEMALE	WHITE	[Not Applicable]	IIa	Thymoma; Type B1	[Not Available]	2012	[Not Available]	-28951	Alive	TUMOR FREE	813	NA	[Not Available]	NA	NA	NA	NA	[Not Available]	NA	NA	0	813	0	813	NA	NA	0	813	NA	26.2258
TCGA-4V-A9QU	I	TCGA-4V-A9QU-01	THYM	76	FEMALE	WHITE	[Not Applicable]	IIa	Thymoma; Type AB	[Not Available]	2013	[Not Available]	-27896	Alive	TUMOR FREE	627	NA	[Not Available]	NA	NA	NA	NA	[Not Available]	NA	NA	0	627	0	627	NA	NA	0	627	NA	20.2258
TCGA-4V-A9QW	I	TCGA-4V-A9QW-01	THYM	62	MALE	WHITE	[Not Applicable]	I	Thymoma; Type AB	[Not Available]	2013	[Not Available]	-22781	Alive	TUMOR FREE	630	NA	[Not Available]	NA	NA	NA	NA	[Not Available]	NA	NA	0	630	0	630	NA	NA	0	630	NA	20.3226
TCGA-4V-A9QX	I	TCGA-4V-A9QX-01	THYM	77	FEMALE	WHITE	[Not Applicable]	III	Thymoma; Type AB	[Not Available]	2013	[Not Available]	-28250	Alive	TUMOR FREE	434	NA	[Not Available]	NA	NA	NA	NA	[Not Available]	NA	NA	0	434	0	434	NA	NA	0	434	NA	14
TCGA-4X-A9F9	I	TCGA-4X-A9F9-01	THYM	57	FEMALE	WHITE	[Not Applicable]	III	Thymoma; Type B1	[Not Available]	2013	[Not Available]	-21168	Alive	TUMOR FREE	669	NA	[Not Available]	NA	NA	NA	NA	[Not Available]	NA	NA	0	669	0	669	NA	NA	0	669	NA	21.5806
TCGA-4X-A9FA	I	TCGA-4X-A9FA-01	THYM	52	MALE	WHITE	[Not Applicable]	I	Thymoma; Type A	[Not Available]	2013	[Not Available]	-19032	Alive	TUMOR FREE	392	NA	[Not Available]	NA	NA	NA	NA	[Not Available]	NA	NA	0	392	0	392	NA	NA	0	392	NA	12.6452
TCGA-4X-A9FB	I	TCGA-4X-A9FB-01	THYM	44	MALE	WHITE	[Not Applicable]	IIa	Thymoma; Type B2	[Not Available]	2012	[Not Available]	-16175	Alive	TUMOR FREE	717	NA	[Not Available]	NA	NA	NA	NA	[Not Available]	NA	NA	0	717	0	717	NA	NA	0	717	NA	23.129
TCGA-4X-A9FC	I	TCGA-4X-A9FC-01	THYM	50	FEMALE	WHITE	[Not Applicable]	IIa	Thymoma; Type AB	[Not Available]	2009	[Not Available]	-18418	Alive	TUMOR FREE	2072	NA	[Not Available]	NA	NA	NA	NA	[Not Available]	NA	NA	0	2072	0	2072	NA	NA	0	2072	NA	66.8387
TCGA-4X-A9FD	I	TCGA-4X-A9FD-01	THYM	43	FEMALE	WHITE	[Not Applicable]	IIa	Thymoma; Type B2	[Not Available]	2010	[Not Available]	-15968	Alive	TUMOR FREE	1503	NA	[Not Available]	NA	NA	NA	NA	[Not Available]	NA	NA	0	1503	0	1503	NA	NA	0	1503	NA	48.4839
TCGA-4Z-AA7M	IV	TCGA-4Z-AA7M-01	BLCA	65	MALE	WHITE	Stage III	[Not Applicable]	Muscle invasive urothelial carcinoma (pT2 or above)	High Grade	2013	[Not Available]	-23817	Alive	TUMOR FREE	495	NA	[Not Available]	NA	NA	NA	NA	Complete Remission/Response	NA	NA	0	495	0	495	0	495	0	495	NA	15.9677
TCGA-4Z-AA7N	I	TCGA-4Z-AA7N-01	BLCA	65	MALE	WHITE	Stage III	[Not Applicable]	Muscle invasive urothelial carcinoma (pT2 or above)	High Grade	2010	[Not Available]	-24090	Dead	TUMOR FREE	NA	1367	[Not Available]	NA	NA	NA	NA	Complete Remission/Response	NA	NA	1	1367	0	1367	0	1367	0	1367	NA	44.0968
TCGA-4Z-AA7O	III	TCGA-4Z-AA7O-01	BLCA	64	MALE	BLACK OR AFRICAN AMERICAN	Stage II	[Not Applicable]	Muscle invasive urothelial carcinoma (pT2 or above)	High Grade	2013	[Not Available]	-23645	Alive	TUMOR FREE	512	NA	[Not Available]	NA	NA	NA	NA	Complete Remission/Response	NA	NA	0	512	0	512	0	512	0	512	NA	16.5161
TCGA-4Z-AA7Q	I	TCGA-4Z-AA7Q-01	BLCA	79	MALE	WHITE	Stage III	[Not Applicable]	Muscle invasive urothelial carcinoma (pT2 or above)	High Grade	2012	[Not Available]	-28981	Dead	TUMOR FREE	NA	510	[Not Available]	NA	NA	NA	NA	[Not Applicable]	NA	NA	1	510	0	510	NA	NA	0	510	NA	16.4516
TCGA-4Z-AA7R	IV	TCGA-4Z-AA7R-01	BLCA	73	MALE	BLACK OR AFRICAN AMERICAN	Stage IV	[Not Applicable]	Muscle invasive urothelial carcinoma (pT2 or above)	High Grade	2010	[Not Available]	-26781	Dead	WITH TUMOR	NA	522	[Not Available]	Locoregional (Urothelial tumor event)	Lymph Node Only	NA	353	Partial Remission/Response	NA	NA	1	522	1	522	NA	NA	1	353	NA	16.8387
TCGA-4Z-AA7S	IV	TCGA-4Z-AA7S-01	BLCA	66	MALE	BLACK OR AFRICAN AMERICAN	Stage III	[Not Applicable]	Muscle invasive urothelial carcinoma (pT2 or above)	High Grade	2010	[Not Available]	-24111	Dead	TUMOR FREE	NA	1064	[Not Available]	NA	NA	NA	NA	[Not Applicable]	NA	NA	1	1064	0	1064	NA	NA	0	1064	NA	34.3226
TCGA-4Z-AA7W	I	TCGA-4Z-AA7W-01	BLCA	55	MALE	WHITE	Stage II	[Not Applicable]	Muscle invasive urothelial carcinoma (pT2 or above)	High Grade	2012	[Not Available]	-20424	Alive	WITH TUMOR	840	NA	[Not Available]	Locoregional (Urothelial tumor event)	Other, specify	Rectum	760	Complete Remission/Response	NA	NA	0	840	0	840	1	760	1	760	NA	27.0968
TCGA-4Z-AA7Y	II	TCGA-4Z-AA7Y-01	BLCA	60	MALE	WHITE	Stage II	[Not Applicable]	Muscle invasive urothelial carcinoma (pT2 or above)	High Grade	2010	[Not Available]	-22056	Alive	TUMOR FREE	1522	NA	[Not Available]	NA	NA	NA	NA	Complete Remission/Response	NA	NA	0	1522	0	1522	0	1522	0	1522	NA	49.0968
TCGA-4Z-AA80	IV	TCGA-4Z-AA80-01	BLCA	73	MALE	WHITE	Stage II	[Not Applicable]	Muscle invasive urothelial carcinoma (pT2 or above)	High Grade	2012	[Not Available]	-26873	Dead	TUMOR FREE	NA	19	[Not Available]	NA	NA	NA	NA	[Not Applicable]	NA	NA	1	19	0	19	NA	NA	0	19	NA	0.612903
TCGA-4Z-AA81	III	TCGA-4Z-AA81-01	BLCA	80	MALE	WHITE	Stage II	[Not Applicable]	Muscle invasive urothelial carcinoma (pT2 or above)	High Grade	2010	[Not Available]	-29457	Dead	TUMOR FREE	NA	1270	[Not Available]	NA	NA	NA	NA	Complete Remission/Response	NA	NA	1	1270	0	1270	0	1270	0	1270	NA	40.9677
TCGA-4Z-AA82	II	TCGA-4Z-AA82-01	BLCA	59	MALE	BLACK OR AFRICAN AMERICAN	Stage IV	[Not Applicable]	Muscle invasive urothelial carcinoma (pT2 or above)	High Grade	2010	[Not Available]	-21893	Dead	WITH TUMOR	NA	1556	[Not Available]	Distant Metastasis	Bone	NA	1150	Complete Remission/Response	NA	NA	1	1556	1	1556	NA	NA	1	1150	NA	50.1935
TCGA-4Z-AA83	II	TCGA-4Z-AA83-01	BLCA	52	MALE	WHITE	Stage II	[Not Applicable]	Muscle invasive urothelial carcinoma (pT2 or above)	High Grade	2009	[Not Available]	-19280	Alive	TUMOR FREE	2024	NA	[Not Available]	NA	NA	NA	NA	Complete Remission/Response	NA	NA	0	2024	0	2024	0	2024	0	2024	NA	65.2903
TCGA-4Z-AA84	IV	TCGA-4Z-AA84-01	BLCA	61	MALE	WHITE	Stage IV	[Not Applicable]	Muscle invasive urothelial carcinoma (pT2 or above)	High Grade	2008	[Not Available]	-22397	Alive	WITH TUMOR	460	NA	[Not Available]	NA	NA	NA	NA	Progressive Disease	NA	NA	0	460	0	460	NA	NA	0	460	NA	14.8387
TCGA-4Z-AA86	I	TCGA-4Z-AA86-01	BLCA	66	MALE	BLACK OR AFRICAN AMERICAN	Stage IV	[Not Applicable]	Muscle invasive urothelial carcinoma (pT2 or above)	High Grade	2009	[Not Available]	-24465	Dead	WITH TUMOR	NA	311	[Not Available]	Locoregional (Urothelial tumor event)	Other, specify	Pelvis	136	Complete Remission/Response	NA	NA	1	311	1	311	NA	NA	1	136	NA	10.0323
TCGA-4Z-AA87	I	TCGA-4Z-AA87-01	BLCA	72	MALE	BLACK OR AFRICAN AMERICAN	Stage III	[Not Applicable]	Muscle invasive urothelial carcinoma (pT2 or above)	High Grade	2010	[Not Available]	-26430	Alive	WITH TUMOR	1454	NA	[Not Available]	Distant Metastasis	Bone	NA	221	[Unknown]	NA	NA	0	1454	0	1454	NA	NA	1	221	NA	46.9032
TCGA-4Z-AA89	III	TCGA-4Z-AA89-01	BLCA	60	MALE	WHITE	Stage IV	[Not Applicable]	Muscle invasive urothelial carcinoma (pT2 or above)	High Grade	2011	[Not Available]	-22271	Alive	WITH TUMOR	1029	NA	[Not Available]	New Primary Tumor	Lung	NA	648	Complete Remission/Response	NA	NA	0	1029	0	1029	NA	NA	1	648	NA	33.1935
TCGA-50-5044	I	TCGA-50-5044-01	LUAD	72	FEMALE	WHITE	Stage IIIB	[Not Applicable]	Lung Adenocarcinoma	[Not Available]	2002	[Not Available]	-26567	Dead	WITH TUMOR	NA	624	[Not Available]	Distant Metastasis	NA	NA	483	Progressive Disease	NA	NA	1	624	1	624	NA	NA	1	483	NA	20.129
TCGA-50-5045	I	TCGA-50-5045-01	LUAD	57	FEMALE	BLACK OR AFRICAN AMERICAN	[Discrepancy]	[Not Applicable]	Lung Adenocarcinoma	[Not Available]	2004	[Not Available]	-20961	Dead	WITH TUMOR	NA	2174	[Not Available]	Locoregional Recurrence	NA	NA	1433	Progressive Disease	NA	NA	1	2174	1	2174	NA	NA	1	1433	NA	70.129
TCGA-50-5049	I	TCGA-50-5049-01	LUAD	70	MALE	WHITE	Stage IA	[Not Applicable]	Lung Adenocarcinoma	[Not Available]	2006	[Not Available]	-25577	Alive	WITH TUMOR	3094	NA	[Not Available]	Locoregional Recurrence	NA	NA	1568	Progressive Disease	NA	NA	0	3094	0	3094	NA	NA	1	1568	NA	99.8065
TCGA-50-5051	II	TCGA-50-5051-01	LUAD	42	FEMALE	WHITE	Stage IIIA	[Not Applicable]	Lung Adenocarcinoma	[Not Available]	2007	[Not Available]	-15585	Dead	WITH TUMOR	NA	478	[Not Available]	Distant Metastasis	NA	NA	184	Progressive Disease	NA	NA	1	478	1	478	NA	NA	1	184	NA	15.4194
TCGA-50-5055	I	TCGA-50-5055-01	LUAD	79	FEMALE	WHITE	Stage IIA	[Not Applicable]	Lung Adenocarcinoma	[Not Available]	2008	[Not Available]	-28988	Dead	WITH TUMOR	NA	1830	[Not Available]	Locoregional Recurrence|Distant Metastasis	NA	NA	771	Stable Disease	NA	NA	1	1830	1	1830	NA	NA	1	771	NA	59.0323
TCGA-50-5066	I	TCGA-50-5066-01	LUAD	72	MALE	BLACK OR AFRICAN AMERICAN	Stage IB	[Not Applicable]	Lung Adenocarcinoma	[Not Available]	2009	[Not Available]	-26385	Alive	TUMOR FREE	1442	NA	[Not Available]	Distant Metastasis	NA	NA	477	Complete Remission/Response	NA	NA	0	1442	0	1442	1	477	1	477	NA	46.5161
TCGA-50-5068	I	TCGA-50-5068-01	LUAD	59	FEMALE	WHITE	Stage IIB	[Not Applicable]	Lung Adenocarcinoma	[Not Available]	2003	[Not Available]	-21728	Dead	WITH TUMOR	1499	1499	[Not Available]	Distant Metastasis	NA	NA	686	Progressive Disease	NA	NA	1	1499	1	1499	NA	NA	1	686	NA	48.3548
TCGA-50-5072	I	TCGA-50-5072-01	LUAD	74	MALE	WHITE	Stage IIIA	[Not Applicable]	Lung Adenocarcinoma	[Not Available]	2009	[Not Available]	-27036	Dead	WITH TUMOR	NA	250	[Not Available]	Distant Metastasis	NA	NA	213	Progressive Disease	NA	NA	1	250	1	250	NA	NA	1	213	NA	8.06452
TCGA-50-5930	I	TCGA-50-5930-01	LUAD	47	MALE	WHITE	Stage IIIA	[Not Applicable]	Lung Adenocarcinoma	[Not Available]	2001	[Not Available]	-17238	Dead	WITH TUMOR	NA	282	[Not Available]	Distant Metastasis	NA	NA	177	Progressive Disease	NA	NA	1	282	1	282	NA	NA	1	177	NA	9.09677
TCGA-50-5931	IV	TCGA-50-5931-01	LUAD	75	FEMALE	WHITE	Stage IB	[Not Applicable]	Lung Adenocarcinoma	[Not Available]	2001	[Not Available]	-27733	Dead	WITH TUMOR	NA	434	[Not Available]	Distant Metastasis	NA	NA	425	Progressive Disease	NA	NA	1	434	1	434	NA	NA	1	425	NA	14
TCGA-50-5932	III	TCGA-50-5932-01	LUAD	75	MALE	WHITE	Stage IIB	[Not Applicable]	Lung Adenocarcinoma	[Not Available]	2001	[Not Available]	-27454	Dead	WITH TUMOR	1091	1235	[Not Available]	Locoregional Recurrence	NA	NA	1090	Progressive Disease	NA	NA	1	1235	1	1235	NA	NA	1	1090	NA	39.8387
TCGA-50-5933	I	TCGA-50-5933-01	LUAD	72	MALE	WHITE	Stage IIIB	[Not Applicable]	Lung Adenocarcinoma	[Not Available]	2001	[Not Available]	-26377	Dead	TUMOR FREE	2370	2393	[Not Available]	NA	NA	NA	NA	Complete Remission/Response	NA	NA	1	2393	0	2393	0	2393	0	2393	NA	77.1935
TCGA-50-5935	I	TCGA-50-5935-01	LUAD	86	FEMALE	WHITE	Stage IA	[Not Applicable]	Lung Adenocarcinoma	[Not Available]	2006	[Not Available]	-31610	Dead	TUMOR FREE	653	653	[Not Available]	NA	NA	NA	NA	Complete Remission/Response	NA	NA	1	653	0	653	0	653	0	653	NA	21.0645
TCGA-50-5936	I	TCGA-50-5936-01	LUAD	58	MALE	WHITE	Stage IIIA	[Not Applicable]	Lung Adenocarcinoma	[Not Available]	2007	[Not Available]	-21238	Dead	WITH TUMOR	NA	257	[Not Available]	NA	NA	NA	150	Progressive Disease	NA	NA	1	257	1	257	NA	NA	1	150	NA	8.29032
TCGA-50-5939	I	TCGA-50-5939-01	LUAD	85	MALE	WHITE	Stage IB	[Not Applicable]	Lung Adenocarcinoma	[Not Available]	2008	[Not Available]	-31236	Dead	TUMOR FREE	NA	460	[Not Available]	NA	NA	NA	NA	Complete Remission/Response	NA	NA	1	460	0	460	0	460	0	460	NA	14.8387
TCGA-50-5941	I	TCGA-50-5941-01	LUAD	55	FEMALE	WHITE	Stage IIIA	[Not Applicable]	Lung Adenocarcinoma	[Not Available]	2010	[Not Available]	-20350	Alive	TUMOR FREE	1474	NA	[Not Available]	NA	NA	NA	NA	Complete Remission/Response	NA	NA	0	1474	0	1474	0	1474	0	1474	NA	47.5484
TCGA-50-5942	I	TCGA-50-5942-01	LUAD	67	FEMALE	WHITE	Stage IA	[Not Applicable]	Lung Adenocarcinoma	[Not Available]	2009	[Not Available]	-24781	Alive	WITH TUMOR	1847	NA	[Not Available]	Locoregional Recurrence	NA	NA	1378	Stable Disease	NA	NA	0	1847	0	1847	NA	NA	1	1378	NA	59.5806
TCGA-50-5944	II	TCGA-50-5944-01	LUAD	69	FEMALE	WHITE	Stage IA	[Not Applicable]	Lung Adenocarcinoma	[Not Available]	2010	[Not Available]	-25440	Alive	TUMOR FREE	1750	NA	[Not Available]	NA	NA	NA	NA	Complete Remission/Response	NA	NA	0	1750	0	1750	0	1750	0	1750	NA	56.4516
TCGA-50-5946	IV	TCGA-50-5946-01	LUAD	62	MALE	WHITE	Stage IA	[Not Applicable]	Lung Adenocarcinoma	[Not Available]	2010	[Not Available]	-22852	Alive	WITH TUMOR	1617	NA	[Not Available]	Distant Metastasis	NA	NA	221	Progressive Disease	NA	NA	0	1617	0	1617	NA	NA	1	221	NA	52.1613
TCGA-50-6590	I	TCGA-50-6590-01	LUAD	72	FEMALE	WHITE	Stage IB	[Not Applicable]	Lung Adenocarcinoma	[Not Available]	2005	[Not Available]	-26444	Dead	TUMOR FREE	NA	1288	[Not Available]	NA	NA	NA	NA	Complete Remission/Response	NA	NA	1	1288	0	1288	0	1288	0	1288	NA	41.5484
TCGA-50-6591	IV	TCGA-50-6591-01	LUAD	63	FEMALE	WHITE	Stage IV	[Not Applicable]	Lung Adenocarcinoma	[Not Available]	2007	[Not Available]	-23067	Dead	WITH TUMOR	NA	119	[Not Available]	NA	NA	NA	NA	Progressive Disease	NA	NA	1	119	1	119	NA	NA	1	119	NA	3.83871
TCGA-50-6592	I	TCGA-50-6592-01	LUAD	71	FEMALE	WHITE	Stage IB	[Not Applicable]	Lung Adenocarcinoma	[Not Available]	2007	[Not Available]	-26191	Dead	WITH TUMOR	NA	777	[Not Available]	NA	NA	NA	NA	Progressive Disease	NA	NA	1	777	1	777	NA	NA	1	777	NA	25.0645
TCGA-50-6593	I	TCGA-50-6593-01	LUAD	49	FEMALE	WHITE	Stage IIIA	[Not Applicable]	Lung Adenocarcinoma	[Not Available]	2008	[Not Available]	-18152	Dead	WITH TUMOR	NA	336	[Not Available]	Distant Metastasis	NA	NA	266	Progressive Disease	NA	NA	1	336	1	336	NA	NA	1	266	NA	10.8387
TCGA-50-6594	IV	TCGA-50-6594-01	LUAD	79	FEMALE	BLACK OR AFRICAN AMERICAN	Stage IIIA	[Not Applicable]	Lung Adenocarcinoma	[Not Available]	2009	[Not Available]	-28924	Dead	WITH TUMOR	NA	370	[Not Available]	Distant Metastasis	NA	NA	285	Progressive Disease	NA	NA	1	370	1	370	NA	NA	1	285	NA	11.9355
TCGA-50-6595	I	TCGA-50-6595-01	LUAD	74	FEMALE	WHITE	Stage IIIA	[Not Applicable]	Lung Adenocarcinoma	[Not Available]	2009	[Not Available]	-27197	Dead	WITH TUMOR	NA	189	[Not Available]	Distant Metastasis	NA	NA	182	Progressive Disease	NA	NA	1	189	1	189	NA	NA	1	182	NA	6.09677
TCGA-50-6597	I	TCGA-50-6597-01	LUAD	79	FEMALE	WHITE	Stage IB	[Not Applicable]	Lung Adenocarcinoma	[Not Available]	2007	[Not Available]	-29195	Dead	TUMOR FREE	NA	1268	[Not Available]	NA	NA	NA	NA	Partial Remission/Response	NA	NA	1	1268	0	1268	NA	NA	0	1268	NA	40.9032
TCGA-50-6673	I	TCGA-50-6673-01	LUAD	84	FEMALE	WHITE	Stage I	[Not Applicable]	Lung Adenocarcinoma	[Not Available]	2004	[Not Available]	-30689	Dead	NA	NA	22	[Not Available]	NA	NA	NA	NA	[Unknown]	NA	NA	1	22	NA	22	NA	NA	0	22	NA	0.709677
TCGA-50-7109	I	TCGA-50-7109-01	LUAD	60	MALE	WHITE	Stage IA	[Not Applicable]	Lung Adenocarcinoma	[Not Available]	2011	[Not Available]	-21979	Dead	WITH TUMOR	NA	308	[Not Available]	Distant Metastasis	NA	NA	15	Progressive Disease	NA	NA	1	308	1	308	NA	NA	1	15	NA	9.93548
TCGA-50-8457	I	TCGA-50-8457-01	LUAD	63	FEMALE	BLACK OR AFRICAN AMERICAN	Stage IA	[Not Applicable]	Lung Adenocarcinoma	[Not Available]	2011	[Not Available]	-23055	Alive	TUMOR FREE	1125	NA	[Not Available]	NA	NA	NA	NA	Complete Remission/Response	NA	NA	0	1125	0	1125	0	1125	0	1125	NA	36.2903
TCGA-50-8459	I	TCGA-50-8459-01	LUAD	68	MALE	WHITE	Stage IIB	[Not Applicable]	Lung Adenocarcinoma	[Not Available]	2012	[Not Available]	-24859	Alive	WITH TUMOR	1119	NA	[Not Available]	Locoregional Recurrence	NA	NA	432	Progressive Disease	NA	NA	0	1119	0	1119	NA	NA	1	432	NA	36.0968
TCGA-50-8460	I	TCGA-50-8460-01	LUAD	74	MALE	WHITE	Stage IA	[Not Applicable]	Lung Adenocarcinoma	[Not Available]	2012	[Not Available]	-27270	Alive	TUMOR FREE	829	NA	[Not Available]	NA	NA	NA	NA	Complete Remission/Response	NA	NA	0	829	0	829	0	829	0	829	NA	26.7419
TCGA-51-4079	I	TCGA-51-4079-01	LUSC	73	FEMALE	BLACK OR AFRICAN AMERICAN	Stage IB	[Not Applicable]	Lung Squamous Cell Carcinoma	[Not Available]	2009	[Not Available]	-26899	Dead	NA	NA	12	[Not Available]	NA	NA	NA	NA	[Not Available]	NA	NA	1	12	NA	12	NA	NA	0	12	NA	0.387097
TCGA-51-4080	IV	TCGA-51-4080-01	LUSC	65	MALE	BLACK OR AFRICAN AMERICAN	Stage IIIB	[Not Applicable]	Lung Squamous Cell Carcinoma	[Not Available]	2009	[Not Available]	-24054	Dead	TUMOR FREE	NA	12	[Not Available]	NA	NA	NA	NA	[Not Available]	NA	NA	1	12	0	12	NA	NA	0	12	NA	0.387097
TCGA-51-4081	II	TCGA-51-4081-01	LUSC	55	MALE	WHITE	Stage IIB	[Not Applicable]	Lung Squamous Cell Carcinoma	[Not Available]	2009	[Not Available]	-20261	Alive	TUMOR FREE	911	NA	[Not Available]	NA	NA	NA	NA	[Not Available]	NA	NA	0	911	0	911	NA	NA	0	911	NA	29.3871
TCGA-51-6867	II	TCGA-51-6867-01	LUSC	72	FEMALE	WHITE	Stage I	[Not Applicable]	Lung Squamous Cell Carcinoma	[Not Available]	2003	[Not Available]	-26523	Dead	WITH TUMOR	NA	1856	[Not Available]	NA	NA	NA	788	Complete Remission/Response	NA	NA	1	1856	1	1856	1	788	1	788	NA	59.871
TCGA-52-7622	I	TCGA-52-7622-01	LUSC	62	FEMALE	WHITE	Stage IA	[Not Applicable]	Lung Squamous Cell Carcinoma	[Not Available]	2010	[Not Available]	-22807	Alive	TUMOR FREE	862	NA	[Not Available]	NA	NA	NA	NA	Complete Remission/Response	NA	NA	0	862	0	862	0	862	0	862	NA	27.8065
TCGA-52-7809	IV	TCGA-52-7809-01	LUSC	74	MALE	WHITE	Stage IB	[Not Applicable]	Lung Squamous Cell Carcinoma	[Not Available]	2009	[Not Available]	-27233	Dead	WITH TUMOR	NA	166	[Not Available]	NA	NA	NA	NA	Progressive Disease	NA	NA	1	166	1	166	NA	NA	1	166	NA	5.35484
TCGA-52-7810	II	TCGA-52-7810-01	LUSC	60	FEMALE	WHITE	Stage IIB	[Not Applicable]	Lung Squamous Cell Carcinoma	[Not Available]	2008	[Not Available]	-22241	Alive	TUMOR FREE	923	NA	[Not Available]	NA	NA	NA	NA	Complete Remission/Response	NA	NA	0	923	0	923	0	923	0	923	NA	29.7742
TCGA-52-7811	I	TCGA-52-7811-01	LUSC	67	MALE	WHITE	Stage IB	[Not Applicable]	Lung Squamous Cell Carcinoma	[Not Available]	2009	[Not Available]	-24782	Dead	WITH TUMOR	NA	266	[Not Available]	Distant Metastasis	NA	NA	153	Progressive Disease	NA	NA	1	266	1	266	NA	NA	1	153	NA	8.58065
TCGA-52-7812	I	TCGA-52-7812-01	LUSC	68	MALE	WHITE	[Discrepancy]	[Not Applicable]	Lung Squamous Cell Carcinoma	[Not Available]	2009	[Not Available]	-24887	Dead	WITH TUMOR	NA	835	[Not Available]	Distant Metastasis	NA	NA	791	Progressive Disease	NA	NA	1	835	1	835	NA	NA	1	791	NA	26.9355
TCGA-53-7624	III	TCGA-53-7624-01	LUAD	40	FEMALE	WHITE	Stage IV	[Not Applicable]	Lung Adenocarcinoma	[Not Available]	2008	[Not Available]	-14794	Dead	WITH TUMOR	NA	1043	[Not Available]	Distant Metastasis	NA	NA	400	Progressive Disease	NA	NA	1	1043	1	1043	NA	NA	1	400	NA	33.6452
TCGA-53-7626	I	TCGA-53-7626-01	LUAD	76	FEMALE	WHITE	Stage IIA	[Not Applicable]	Lung Adenocarcinoma	[Not Available]	2008	[Not Available]	-28024	Dead	WITH TUMOR	NA	929	[Not Available]	Locoregional Recurrence	NA	NA	865	Progressive Disease	NA	NA	1	929	1	929	NA	NA	1	865	NA	29.9677
TCGA-53-7813	I	TCGA-53-7813-01	LUAD	51	FEMALE	WHITE	Stage IIIB	[Not Applicable]	Lung Adenocarcinoma	[Not Available]	2008	[Not Available]	-18875	Alive	TUMOR FREE	424	NA	[Not Available]	NA	NA	NA	NA	Progressive Disease	NA	NA	0	424	0	424	NA	NA	0	424	NA	13.6774
TCGA-53-A4EZ	III	TCGA-53-A4EZ-01	LUAD	63	MALE	WHITE	Stage IIA	[Not Applicable]	Lung Adenocarcinoma	[Not Available]	2012	[Not Available]	-23201	Alive	TUMOR FREE	1071	NA	[Not Available]	NA	NA	NA	NA	Stable Disease	NA	NA	0	1071	0	1071	NA	NA	0	1071	NA	34.5484
TCGA-55-1592	IV	TCGA-55-1592-01	LUAD	65	MALE	WHITE	Stage IA	[Not Applicable]	Lung Adenocarcinoma	[Not Available]	2005	[Not Available]	NA	Dead	WITH TUMOR	NA	701	[Not Available]	NA	NA	NA	452	Complete Remission/Response	NA	NA	1	701	1	701	1	452	1	452	NA	22.6129
TCGA-55-1594	I	TCGA-55-1594-01	LUAD	68	MALE	WHITE	Stage IIIA	[Not Applicable]	Lung Adenocarcinoma	[Not Available]	2005	[Not Available]	-25008	Alive	TUMOR FREE	1178	NA	[Not Available]	NA	NA	NA	NA	[Not Available]	NA	NA	0	1178	0	1178	NA	NA	0	1178	NA	38
TCGA-55-1596	III	TCGA-55-1596-01	LUAD	55	MALE	ASIAN	Stage IIB	[Not Applicable]	Lung Adenocarcinoma	[Not Available]	2004	[Not Available]	-20381	Alive	TUMOR FREE	2065	NA	[Not Available]	NA	NA	NA	NA	Complete Remission/Response	NA	NA	0	2065	0	2065	0	2065	0	2065	NA	66.6129
TCGA-55-5899	III	TCGA-55-5899-01	LUAD	58	MALE	WHITE	[Discrepancy]	[Not Applicable]	Lung Adenocarcinoma	[Not Available]	2010	[Not Available]	NA	Alive	TUMOR FREE	930	NA	[Not Available]	NA	NA	NA	NA	Complete Remission/Response	NA	NA	0	930	0	930	0	930	0	930	NA	30
TCGA-55-6543	I	TCGA-55-6543-01	LUAD	60	FEMALE	WHITE	Stage IA	[Not Applicable]	Lung Adenocarcinoma	[Not Available]	2010	[Not Available]	NA	Alive	TUMOR FREE	435	NA	[Not Available]	NA	NA	NA	NA	Complete Remission/Response	NA	NA	0	435	0	435	0	435	0	435	NA	14.0323
TCGA-55-6642	I	TCGA-55-6642-01	LUAD	63	MALE	WHITE	Stage IB	[Not Applicable]	Lung Adenocarcinoma	[Not Available]	2006	[Not Available]	-23107	Alive	TUMOR FREE	2449	NA	[Not Available]	NA	NA	NA	NA	Complete Remission/Response	NA	NA	0	2449	0	2449	0	2449	0	2449	NA	79
TCGA-55-6712	I	TCGA-55-6712-01	LUAD	71	MALE	WHITE	Stage IIA	[Not Applicable]	Lung Adenocarcinoma	[Not Available]	2010	[Not Available]	NA	Dead	WITH TUMOR	NA	171	[Not Available]	NA	NA	NA	NA	Progressive Disease	NA	NA	1	171	1	171	NA	NA	1	171	NA	5.51613
TCGA-55-6968	I	TCGA-55-6968-01	LUAD	61	MALE	WHITE	Stage IV	[Not Applicable]	Lung Adenocarcinoma	[Not Available]	2004	[Not Available]	-22344	Dead	WITH TUMOR	NA	1293	[Not Available]	NA	NA	NA	NA	Stable Disease	NA	NA	1	1293	1	1293	NA	NA	1	1293	NA	41.7097
TCGA-55-6969	I	TCGA-55-6969-01	LUAD	52	MALE	WHITE	Stage IB	[Not Applicable]	Lung Adenocarcinoma	[Not Available]	2004	[Not Available]	-19270	Alive	TUMOR FREE	1239	NA	[Not Available]	NA	NA	NA	NA	[Not Available]	NA	NA	0	1239	0	1239	NA	NA	0	1239	NA	39.9677
TCGA-55-6970	I	TCGA-55-6970-01	LUAD	67	FEMALE	WHITE	Stage IIIA	[Not Applicable]	Lung Adenocarcinoma	[Not Available]	2004	[Not Available]	-24773	Dead	WITH TUMOR	NA	464	[Not Available]	Locoregional Recurrence	NA	NA	457	Stable Disease	NA	NA	1	464	1	464	NA	NA	1	457	NA	14.9677
TCGA-55-6971	I	TCGA-55-6971-01	LUAD	59	FEMALE	WHITE	Stage IB	[Not Applicable]	Lung Adenocarcinoma	[Not Available]	2010	[Not Available]	-21734	Alive	TUMOR FREE	1400	NA	[Not Available]	NA	NA	NA	NA	Complete Remission/Response	NA	NA	0	1400	0	1400	0	1400	0	1400	NA	45.1613
TCGA-55-6972	IV	TCGA-55-6972-01	LUAD	72	MALE	WHITE	Stage IB	[Not Applicable]	Lung Adenocarcinoma	[Not Available]	2005	[Not Available]	-26625	Dead	TUMOR FREE	NA	1632	[Not Available]	NA	NA	NA	NA	Complete Remission/Response	NA	NA	1	1632	0	1632	0	1632	0	1632	NA	52.6452
TCGA-55-6975	II	TCGA-55-6975-01	LUAD	61	MALE	WHITE	Stage IIB	[Not Applicable]	Lung Adenocarcinoma	[Not Available]	2004	[Not Available]	NA	Dead	WITH TUMOR	NA	118	[Not Available]	NA	NA	NA	NA	Progressive Disease	NA	NA	1	118	1	118	NA	NA	1	118	NA	3.80645
TCGA-55-6978	I	TCGA-55-6978-01	LUAD	81	MALE	WHITE	Stage IIA	[Not Applicable]	Lung Adenocarcinoma	[Not Available]	2010	[Not Available]	NA	Dead	WITH TUMOR	NA	176	[Not Available]	NA	NA	NA	42	Progressive Disease	NA	NA	1	176	1	176	NA	NA	1	42	NA	5.67742
TCGA-55-6979	I	TCGA-55-6979-01	LUAD	59	FEMALE	WHITE	Stage IIB	[Not Applicable]	Lung Adenocarcinoma	[Not Available]	2006	[Not Available]	-21780	Dead	WITH TUMOR	NA	237	[Not Available]	Distant Metastasis	NA	NA	195	Progressive Disease	NA	NA	1	237	1	237	NA	NA	1	195	NA	7.64516
TCGA-55-6980	I	TCGA-55-6980-01	LUAD	56	MALE	WHITE	Stage IA	[Not Applicable]	Lung Adenocarcinoma	[Not Available]	2006	[Not Available]	NA	Alive	TUMOR FREE	2109	NA	[Not Available]	NA	NA	NA	NA	Complete Remission/Response	NA	NA	0	2109	0	2109	0	2109	0	2109	NA	68.0323
TCGA-55-6981	II	TCGA-55-6981-01	LUAD	53	FEMALE	WHITE	Stage IIIA	[Not Applicable]	Lung Adenocarcinoma	[Not Available]	2005	[Not Available]	-19497	Dead	TUMOR FREE	NA	1379	[Not Available]	NA	NA	NA	NA	Complete Remission/Response	NA	NA	1	1379	0	1379	0	1379	0	1379	NA	44.4839
TCGA-55-6982	III	TCGA-55-6982-01	LUAD	79	FEMALE	WHITE	Stage IIB	[Not Applicable]	Lung Adenocarcinoma	[Not Available]	2004	[Not Available]	NA	Dead	WITH TUMOR	NA	995	[Not Available]	Distant Metastasis	NA	NA	183	Progressive Disease	NA	NA	1	995	1	995	NA	NA	1	183	NA	32.0968
TCGA-55-6983	I	TCGA-55-6983-01	LUAD	81	MALE	WHITE	Stage IIB	[Not Applicable]	Lung Adenocarcinoma	[Not Available]	2005	[Not Available]	NA	Alive	TUMOR FREE	2823	NA	[Not Available]	NA	NA	NA	NA	Complete Remission/Response	NA	NA	0	2823	0	2823	0	2823	0	2823	NA	91.0645
TCGA-55-6984	I	TCGA-55-6984-01	LUAD	71	FEMALE	WHITE	Stage IIB	[Not Applicable]	Lung Adenocarcinoma	[Not Available]	2006	[Not Available]	NA	Dead	WITH TUMOR	NA	760	[Not Available]	NA	NA	NA	724	Complete Remission/Response	NA	NA	1	760	1	760	1	724	1	724	NA	24.5161
TCGA-55-6985	I	TCGA-55-6985-01	LUAD	58	FEMALE	WHITE	Stage IB	[Not Applicable]	Lung Adenocarcinoma	[Not Available]	2004	[Not Available]	-21381	Alive	TUMOR FREE	1233	NA	[Not Available]	NA	NA	NA	NA	Complete Remission/Response	NA	NA	0	1233	0	1233	0	1233	0	1233	NA	39.7742
TCGA-55-6986	I	TCGA-55-6986-01	LUAD	74	FEMALE	WHITE	Stage IB	[Not Applicable]	Lung Adenocarcinoma	[Not Available]	2004	[Not Available]	NA	Alive	TUMOR FREE	3261	NA	[Not Available]	NA	NA	NA	NA	Complete Remission/Response	NA	NA	0	3261	0	3261	0	3261	0	3261	NA	105.194
TCGA-55-6987	I	TCGA-55-6987-01	LUAD	77	MALE	WHITE	Stage IA	[Not Applicable]	Lung Adenocarcinoma	[Not Available]	2006	[Not Available]	-28382	Alive	TUMOR FREE	2137	NA	[Not Available]	NA	NA	NA	NA	Complete Remission/Response	NA	NA	0	2137	0	2137	0	2137	0	2137	NA	68.9355
TCGA-55-7227	I	TCGA-55-7227-01	LUAD	77	MALE	WHITE	Stage IIIA	[Not Applicable]	Lung Adenocarcinoma	[Not Available]	2011	[Not Available]	-28458	Dead	WITH TUMOR	NA	952	[Not Available]	Locoregional Recurrence	NA	NA	255	Complete Remission/Response	NA	NA	1	952	1	952	1	255	1	255	NA	30.7097
TCGA-55-7281	I	TCGA-55-7281-01	LUAD	70	FEMALE	WHITE	Stage IA	[Not Applicable]	Lung Adenocarcinoma	[Not Available]	2011	[Not Available]	-25870	Alive	WITH TUMOR	872	NA	[Not Available]	Distant Metastasis	NA	NA	339	Complete Remission/Response	NA	NA	0	872	0	872	1	339	1	339	NA	28.129
TCGA-55-7283	I	TCGA-55-7283-01	LUAD	76	FEMALE	WHITE	Stage IIIA	[Not Applicable]	Lung Adenocarcinoma	[Not Available]	2011	[Not Available]	-27946	Alive	WITH TUMOR	609	NA	[Not Available]	NA	NA	NA	NA	Partial Remission/Response	NA	NA	0	609	0	609	NA	NA	0	609	NA	19.6452
TCGA-55-7284	I	TCGA-55-7284-01	LUAD	74	MALE	WHITE	Stage IIB	[Not Applicable]	Lung Adenocarcinoma	[Not Available]	2011	[Not Available]	-27087	Dead	WITH TUMOR	NA	243	[Not Available]	Distant Metastasis	NA	NA	231	Complete Remission/Response	NA	NA	1	243	1	243	1	231	1	231	NA	7.83871
TCGA-55-7570	IV	TCGA-55-7570-01	LUAD	60	MALE	BLACK OR AFRICAN AMERICAN	Stage IA	[Not Applicable]	Lung Adenocarcinoma	[Not Available]	2011	[Not Available]	-22218	Alive	TUMOR FREE	824	NA	[Not Available]	NA	NA	NA	NA	Complete Remission/Response	NA	NA	0	824	0	824	0	824	0	824	NA	26.5806
TCGA-55-7573	I	TCGA-55-7573-01	LUAD	72	FEMALE	WHITE	Stage IA	[Not Applicable]	Lung Adenocarcinoma	[Not Available]	2011	[Not Available]	-26302	Alive	TUMOR FREE	487	NA	[Not Available]	NA	NA	NA	NA	Complete Remission/Response	NA	NA	0	487	0	487	0	487	0	487	NA	15.7097
TCGA-55-7574	I	TCGA-55-7574-01	LUAD	64	FEMALE	WHITE	Stage IB	[Not Applicable]	Lung Adenocarcinoma	[Not Available]	2011	[Not Available]	-23703	Dead	WITH TUMOR	NA	995	[Not Available]	Distant Metastasis	NA	NA	478	Complete Remission/Response	NA	NA	1	995	1	995	1	478	1	478	NA	32.0968
TCGA-55-7576	I	TCGA-55-7576-01	LUAD	54	MALE	BLACK OR AFRICAN AMERICAN	Stage IB	[Not Applicable]	Lung Adenocarcinoma	[Not Available]	2011	[Not Available]	-19917	Alive	TUMOR FREE	670	NA	[Not Available]	NA	NA	NA	NA	Complete Remission/Response	NA	NA	0	670	0	670	0	670	0	670	NA	21.6129
TCGA-55-7724	I	TCGA-55-7724-01	LUAD	76	FEMALE	WHITE	Stage IB	[Not Applicable]	Lung Adenocarcinoma	[Not Available]	2011	[Not Available]	-27891	Alive	TUMOR FREE	705	NA	[Not Available]	NA	NA	NA	NA	Complete Remission/Response	NA	NA	0	705	0	705	0	705	0	705	NA	22.7419
TCGA-55-7725	I	TCGA-55-7725-01	LUAD	68	FEMALE	WHITE	Stage IA	[Not Applicable]	Lung Adenocarcinoma	[Not Available]	2011	[Not Available]	-24848	Alive	TUMOR FREE	442	NA	[Not Available]	NA	NA	NA	NA	Complete Remission/Response	NA	NA	0	442	0	442	0	442	0	442	NA	14.2581
TCGA-55-7726	II	TCGA-55-7726-01	LUAD	72	FEMALE	WHITE	Stage IA	[Not Applicable]	Lung Adenocarcinoma	[Not Available]	2011	[Not Available]	-26451	Alive	TUMOR FREE	652	NA	[Not Available]	NA	NA	NA	NA	Complete Remission/Response	NA	NA	0	652	0	652	0	652	0	652	NA	21.0323
TCGA-55-7727	I	TCGA-55-7727-01	LUAD	70	MALE	WHITE	Stage IIIA	[Not Applicable]	Lung Adenocarcinoma	[Not Available]	2011	[Not Available]	-25929	Alive	TUMOR FREE	119	NA	[Not Available]	NA	NA	NA	NA	Complete Remission/Response	NA	NA	0	119	0	119	0	119	0	119	NA	3.83871
TCGA-55-7728	I	TCGA-55-7728-01	LUAD	64	FEMALE	WHITE	Stage IB	[Not Applicable]	Lung Adenocarcinoma	[Not Available]	2011	[Not Available]	-23505	Alive	TUMOR FREE	704	NA	[Not Available]	NA	NA	NA	NA	Complete Remission/Response	NA	NA	0	704	0	704	0	704	0	704	NA	22.7097
TCGA-55-7815	I	TCGA-55-7815-01	LUAD	76	MALE	[Not Available]	Stage IB	[Not Applicable]	Lung Adenocarcinoma	[Not Available]	2011	[Not Available]	-28119	Alive	WITH TUMOR	773	NA	[Not Available]	Locoregional Recurrence	NA	NA	466	Complete Remission/Response	NA	NA	0	773	0	773	1	466	1	466	NA	24.9355
TCGA-55-7816	I	TCGA-55-7816-01	LUAD	49	FEMALE	WHITE	Stage IV	[Not Applicable]	Lung Adenocarcinoma	[Not Available]	2011	[Not Available]	-18170	Dead	WITH TUMOR	NA	468	[Not Available]	NA	NA	NA	NA	Progressive Disease	NA	NA	1	468	1	468	NA	NA	1	468	NA	15.0968
TCGA-55-7903	I	TCGA-55-7903-01	LUAD	64	MALE	WHITE	Stage IA	[Not Applicable]	Lung Adenocarcinoma	[Not Available]	2011	[Not Available]	-23509	Alive	TUMOR FREE	567	NA	[Not Available]	NA	NA	NA	NA	Complete Remission/Response	NA	NA	0	567	0	567	0	567	0	567	NA	18.2903
TCGA-55-7907	I	TCGA-55-7907-01	LUAD	77	MALE	WHITE	Stage IIA	[Not Applicable]	Lung Adenocarcinoma	[Not Available]	2011	[Not Available]	-28201	Dead	WITH TUMOR	NA	343	[Not Available]	Distant Metastasis	NA	NA	294	Complete Remission/Response	NA	NA	1	343	1	343	1	294	1	294	NA	11.0645
TCGA-55-7910	IV	TCGA-55-7910-01	LUAD	50	FEMALE	BLACK OR AFRICAN AMERICAN	Stage IIA	[Not Applicable]	Lung Adenocarcinoma	[Not Available]	2011	[Not Available]	-18289	Alive	WITH TUMOR	1040	NA	[Not Available]	NA	NA	NA	1018	Complete Remission/Response	NA	NA	0	1040	0	1040	1	1018	1	1018	NA	33.5484
TCGA-55-7911	I	TCGA-55-7911-01	LUAD	70	FEMALE	WHITE	Stage IA	[Not Applicable]	Lung Adenocarcinoma	[Not Available]	2011	[Not Available]	-25746	Alive	TUMOR FREE	537	NA	[Not Available]	New Primary Tumor	NA	NA	515	Complete Remission/Response	NA	NA	0	537	0	537	0	537	1	515	NA	17.3226
TCGA-55-7913	IV	TCGA-55-7913-01	LUAD	61	FEMALE	BLACK OR AFRICAN AMERICAN	Stage IA	[Not Applicable]	Lung Adenocarcinoma	[Not Available]	2011	[Not Available]	-22326	Dead	WITH TUMOR	NA	561	[Not Available]	Distant Metastasis	NA	NA	480	Complete Remission/Response	NA	NA	1	561	1	561	1	480	1	480	NA	18.0968
TCGA-55-7914	I	TCGA-55-7914-01	LUAD	71	FEMALE	WHITE	Stage IIA	[Not Applicable]	Lung Adenocarcinoma	[Not Available]	2011	[Not Available]	-26105	Dead	WITH TUMOR	NA	187	[Not Available]	NA	NA	NA	NA	Progressive Disease	NA	NA	1	187	1	187	NA	NA	1	187	NA	6.03226
TCGA-55-7994	I	TCGA-55-7994-01	LUAD	81	MALE	WHITE	Stage IIB	[Not Applicable]	Lung Adenocarcinoma	[Not Available]	2011	[Not Available]	-29858	Alive	TUMOR FREE	603	NA	[Not Available]	NA	NA	NA	NA	Complete Remission/Response	NA	NA	0	603	0	603	0	603	0	603	NA	19.4516
TCGA-55-7995	I	TCGA-55-7995-01	LUAD	73	FEMALE	WHITE	Stage IA	[Not Applicable]	Lung Adenocarcinoma	[Not Available]	2012	[Not Available]	-26837	Alive	TUMOR FREE	889	NA	[Not Available]	Locoregional Recurrence	NA	NA	468	Complete Remission/Response	NA	NA	0	889	0	889	1	468	1	468	NA	28.6774
TCGA-55-8085	I	TCGA-55-8085-01	LUAD	64	MALE	WHITE	Stage IA	[Not Applicable]	Lung Adenocarcinoma	[Not Available]	2011	[Not Available]	-23596	Alive	TUMOR FREE	904	NA	[Not Available]	NA	NA	NA	NA	Complete Remission/Response	NA	NA	0	904	0	904	0	904	0	904	NA	29.1613
TCGA-55-8087	II	TCGA-55-8087-01	LUAD	59	FEMALE	WHITE	Stage IB	[Not Applicable]	Lung Adenocarcinoma	[Not Available]	2011	[Not Available]	-21655	Alive	TUMOR FREE	462	NA	[Not Available]	NA	NA	NA	NA	Complete Remission/Response	NA	NA	0	462	0	462	0	462	0	462	NA	14.9032
TCGA-55-8089	I	TCGA-55-8089-01	LUAD	56	MALE	WHITE	Stage IA	[Not Applicable]	Lung Adenocarcinoma	[Not Available]	2011	[Not Available]	-20576	Dead	TUMOR FREE	NA	702	[Not Available]	NA	NA	NA	NA	Complete Remission/Response	NA	NA	1	702	0	702	0	702	0	702	NA	22.6452
TCGA-55-8090	I	TCGA-55-8090-01	LUAD	80	MALE	WHITE	Stage IA	[Not Applicable]	Lung Adenocarcinoma	[Not Available]	2011	[Not Available]	-29235	Dead	WITH TUMOR	NA	598	[Not Available]	Distant Metastasis	NA	NA	548	Complete Remission/Response	NA	NA	1	598	1	598	1	548	1	548	NA	19.2903
TCGA-55-8091	I	TCGA-55-8091-01	LUAD	74	MALE	WHITE	Stage IB	[Not Applicable]	Lung Adenocarcinoma	[Not Available]	2011	[Not Available]	-27385	Alive	TUMOR FREE	600	NA	[Not Available]	NA	NA	NA	NA	Complete Remission/Response	NA	NA	0	600	0	600	0	600	0	600	NA	19.3548
TCGA-55-8092	III	TCGA-55-8092-01	LUAD	75	MALE	WHITE	Stage IIB	[Not Applicable]	Lung Adenocarcinoma	[Not Available]	2012	[Not Available]	-27597	Dead	WITH TUMOR	NA	154	[Not Available]	Locoregional Recurrence	NA	NA	127	Complete Remission/Response	NA	NA	1	154	1	154	1	127	1	127	NA	4.96774
TCGA-55-8094	IV	TCGA-55-8094-01	LUAD	51	MALE	WHITE	Stage IV	[Not Applicable]	Lung Adenocarcinoma	[Not Available]	2012	[Not Available]	-18903	Alive	WITH TUMOR	541	NA	[Not Available]	NA	NA	NA	NA	Progressive Disease	NA	NA	0	541	0	541	NA	NA	0	541	NA	17.4516
TCGA-55-8096	I	TCGA-55-8096-01	LUAD	67	FEMALE	WHITE	Stage IB	[Not Applicable]	Lung Adenocarcinoma	[Not Available]	2011	[Not Available]	-24684	Dead	WITH TUMOR	NA	719	[Not Available]	Distant Metastasis	NA	NA	566	Complete Remission/Response	NA	NA	1	719	1	719	1	566	1	566	NA	23.1935
TCGA-55-8097	I	TCGA-55-8097-01	LUAD	60	FEMALE	WHITE	Stage IA	[Not Applicable]	Lung Adenocarcinoma	[Not Available]	2012	[Not Available]	-22260	Alive	TUMOR FREE	476	NA	[Not Available]	NA	NA	NA	NA	Complete Remission/Response	NA	NA	0	476	0	476	0	476	0	476	NA	15.3548
TCGA-55-8203	I	TCGA-55-8203-01	LUAD	69	FEMALE	WHITE	Stage IA	[Not Applicable]	Lung Adenocarcinoma	[Not Available]	2011	[Not Available]	-25477	Alive	TUMOR FREE	547	NA	[Not Available]	NA	NA	NA	NA	Complete Remission/Response	NA	NA	0	547	0	547	0	547	0	547	NA	17.6452
TCGA-55-8204	I	TCGA-55-8204-01	LUAD	87	FEMALE	WHITE	Stage IB	[Not Applicable]	Lung Adenocarcinoma	[Not Available]	2011	[Not Available]	-31818	Alive	TUMOR FREE	515	NA	[Not Available]	NA	NA	NA	NA	Complete Remission/Response	NA	NA	0	515	0	515	0	515	0	515	NA	16.6129
TCGA-55-8205	I	TCGA-55-8205-01	LUAD	76	FEMALE	WHITE	Stage IIA	[Not Applicable]	Lung Adenocarcinoma	[Not Available]	2012	[Not Available]	-28063	Alive	WITH TUMOR	599	NA	[Not Available]	Distant Metastasis	NA	NA	495	Progressive Disease	NA	NA	0	599	0	599	NA	NA	1	495	NA	19.3226
TCGA-55-8206	I	TCGA-55-8206-01	LUAD	56	MALE	WHITE	Stage IA	[Not Applicable]	Lung Adenocarcinoma	[Not Available]	2012	[Not Available]	-20690	Alive	TUMOR FREE	888	NA	[Not Available]	NA	NA	NA	NA	Complete Remission/Response	NA	NA	0	888	0	888	0	888	0	888	NA	28.6452
TCGA-55-8207	I	TCGA-55-8207-01	LUAD	73	MALE	WHITE	Stage IB	[Not Applicable]	Lung Adenocarcinoma	[Not Available]	2011	[Not Available]	-26897	Alive	TUMOR FREE	977	NA	[Not Available]	NA	NA	NA	NA	Complete Remission/Response	NA	NA	0	977	0	977	0	977	0	977	NA	31.5161
TCGA-55-8208	I	TCGA-55-8208-01	LUAD	73	FEMALE	WHITE	Stage IA	[Not Applicable]	Lung Adenocarcinoma	[Not Available]	2012	[Not Available]	-26716	Alive	WITH TUMOR	674	NA	[Not Available]	Distant Metastasis	NA	NA	511	Complete Remission/Response	NA	NA	0	674	0	674	1	511	1	511	NA	21.7419
TCGA-55-8299	I	TCGA-55-8299-01	LUAD	61	FEMALE	WHITE	Stage IA	[Not Applicable]	Lung Adenocarcinoma	[Not Available]	2012	[Not Available]	-22626	Dead	WITH TUMOR	NA	469	[Not Available]	Distant Metastasis	NA	NA	274	Complete Remission/Response	NA	NA	1	469	1	469	1	274	1	274	NA	15.129
TCGA-55-8301	I	TCGA-55-8301-01	LUAD	58	MALE	WHITE	Stage IB	[Not Applicable]	Lung Adenocarcinoma	[Not Available]	2012	[Not Available]	-21535	Alive	WITH TUMOR	534	NA	[Not Available]	Locoregional Recurrence	NA	NA	238	Complete Remission/Response	NA	NA	0	534	0	534	1	238	1	238	NA	17.2258
TCGA-55-8302	I	TCGA-55-8302-01	LUAD	54	MALE	WHITE	Stage IB	[Not Applicable]	Lung Adenocarcinoma	[Not Available]	2012	[Not Available]	-20011	Alive	TUMOR FREE	478	NA	[Not Available]	NA	NA	NA	NA	Complete Remission/Response	NA	NA	0	478	0	478	0	478	0	478	NA	15.4194
TCGA-55-8505	II	TCGA-55-8505-01	LUAD	62	MALE	WHITE	Stage IIIA	[Not Applicable]	Lung Adenocarcinoma	[Not Available]	2012	[Not Available]	-22676	Alive	TUMOR FREE	440	NA	[Not Available]	NA	NA	NA	NA	Complete Remission/Response	NA	NA	0	440	0	440	0	440	0	440	NA	14.1935
TCGA-55-8506	IV	TCGA-55-8506-01	LUAD	62	FEMALE	WHITE	Stage IIB	[Not Applicable]	Lung Adenocarcinoma	[Not Available]	2012	[Not Available]	-22850	Alive	NA	11	NA	[Not Available]	NA	NA	NA	NA	[Not Applicable]	NA	NA	0	11	0	11	NA	NA	0	11	NA	0.354839
TCGA-55-8507	IV	TCGA-55-8507-01	LUAD	53	MALE	WHITE	Stage IA	[Not Applicable]	Lung Adenocarcinoma	[Not Available]	2012	[Not Available]	-19390	Alive	TUMOR FREE	418	NA	[Not Available]	NA	NA	NA	NA	Complete Remission/Response	NA	NA	0	418	0	418	0	418	0	418	NA	13.4839
TCGA-55-8508	I	TCGA-55-8508-01	LUAD	60	FEMALE	BLACK OR AFRICAN AMERICAN	Stage IIA	[Not Applicable]	Lung Adenocarcinoma	[Not Available]	2012	[Not Available]	-22159	Alive	TUMOR FREE	617	NA	[Not Available]	NA	NA	NA	NA	Complete Remission/Response	NA	NA	0	617	0	617	0	617	0	617	NA	19.9032
TCGA-55-8510	I	TCGA-55-8510-01	LUAD	55	FEMALE	WHITE	Stage IB	[Not Applicable]	Lung Adenocarcinoma	[Not Available]	2012	[Not Available]	-20410	Alive	TUMOR FREE	539	NA	[Not Available]	NA	NA	NA	NA	Complete Remission/Response	NA	NA	0	539	0	539	0	539	0	539	NA	17.3871
TCGA-55-8511	I	TCGA-55-8511-01	LUAD	73	FEMALE	WHITE	Stage IB	[Not Applicable]	Lung Adenocarcinoma	[Not Available]	2012	[Not Available]	-26986	Alive	WITH TUMOR	552	NA	[Not Available]	NA	NA	NA	460	Complete Remission/Response	NA	NA	0	552	0	552	1	460	1	460	NA	17.8065
TCGA-55-8512	I	TCGA-55-8512-01	LUAD	41	MALE	WHITE	Stage IV	[Not Applicable]	Lung Adenocarcinoma	[Not Available]	2012	[Not Available]	-15266	Dead	WITH TUMOR	NA	607	[Not Available]	NA	NA	NA	NA	Progressive Disease	NA	NA	1	607	1	607	NA	NA	1	607	NA	19.5806
TCGA-55-8513	I	TCGA-55-8513-01	LUAD	77	FEMALE	WHITE	Stage IIB	[Not Applicable]	Lung Adenocarcinoma	[Not Available]	2012	[Not Available]	-28284	Alive	WITH TUMOR	791	NA	[Not Available]	Distant Metastasis	NA	NA	317	Complete Remission/Response	NA	NA	0	791	0	791	1	317	1	317	NA	25.5161
TCGA-55-8514	I	TCGA-55-8514-01	LUAD	70	FEMALE	BLACK OR AFRICAN AMERICAN	Stage IB	[Not Applicable]	Lung Adenocarcinoma	[Not Available]	2012	[Not Available]	-25608	Alive	TUMOR FREE	520	NA	[Not Available]	NA	NA	NA	NA	Complete Remission/Response	NA	NA	0	520	0	520	0	520	0	520	NA	16.7742
TCGA-55-8614	II	TCGA-55-8614-01	LUAD	76	MALE	WHITE	Stage IB	[Not Applicable]	Lung Adenocarcinoma	[Not Available]	2011	[Not Available]	-27924	Alive	TUMOR FREE	536	NA	[Not Available]	NA	NA	NA	NA	Complete Remission/Response	NA	NA	0	536	0	536	0	536	0	536	NA	17.2903
TCGA-55-8615	II	TCGA-55-8615-01	LUAD	67	MALE	WHITE	Stage IIIA	[Not Applicable]	Lung Adenocarcinoma	[Not Available]	2012	[Not Available]	-24786	Alive	WITH TUMOR	446	NA	[Not Available]	Distant Metastasis	NA	NA	224	Complete Remission/Response	NA	NA	0	446	0	446	1	224	1	224	NA	14.3871
TCGA-55-8616	IV	TCGA-55-8616-01	LUAD	58	FEMALE	WHITE	Stage IB	[Not Applicable]	Lung Adenocarcinoma	[Not Available]	2012	[Not Available]	-21225	Alive	TUMOR FREE	48	NA	[Not Available]	NA	NA	NA	NA	[Not Applicable]	NA	NA	0	48	0	48	NA	NA	0	48	NA	1.54839
TCGA-55-8619	I	TCGA-55-8619-01	LUAD	72	FEMALE	WHITE	Stage IIB	[Not Applicable]	Lung Adenocarcinoma	[Not Available]	2012	[Not Available]	-26616	Alive	TUMOR FREE	416	NA	[Not Available]	NA	NA	NA	NA	Complete Remission/Response	NA	NA	0	416	0	416	0	416	0	416	NA	13.4194
TCGA-55-8620	IV	TCGA-55-8620-01	LUAD	60	MALE	WHITE	Stage IV	[Not Applicable]	Lung Adenocarcinoma	[Not Available]	2012	[Not Available]	-22091	Dead	WITH TUMOR	NA	375	[Not Available]	NA	NA	NA	NA	Progressive Disease	NA	NA	1	375	1	375	NA	NA	1	375	NA	12.0968
TCGA-55-8621	I	TCGA-55-8621-01	LUAD	75	FEMALE	WHITE	Stage IA	[Not Applicable]	Lung Adenocarcinoma	[Not Available]	2012	[Not Available]	-27485	Alive	TUMOR FREE	515	NA	[Not Available]	NA	NA	NA	NA	Complete Remission/Response	NA	NA	0	515	0	515	0	515	0	515	NA	16.6129
TCGA-55-A48X	I	TCGA-55-A48X-01	LUAD	63	FEMALE	WHITE	Stage IIA	[Not Applicable]	Lung Adenocarcinoma	[Not Available]	2012	[Not Available]	-23341	Alive	TUMOR FREE	689	NA	[Not Available]	New Primary Tumor	NA	NA	615	Complete Remission/Response	NA	NA	0	689	0	689	0	689	1	615	NA	22.2258
TCGA-55-A48Y	I	TCGA-55-A48Y-01	LUAD	69	MALE	WHITE	Stage IIA	[Not Applicable]	Lung Adenocarcinoma	[Not Available]	2012	[Not Available]	-25384	Alive	TUMOR FREE	630	NA	[Not Available]	NA	NA	NA	NA	Complete Remission/Response	NA	NA	0	630	0	630	0	630	0	630	NA	20.3226
TCGA-55-A48Z	I	TCGA-55-A48Z-01	LUAD	60	FEMALE	WHITE	Stage IIIB	[Not Applicable]	Lung Adenocarcinoma	[Not Available]	2012	[Not Available]	-22056	Alive	WITH TUMOR	651	NA	[Not Available]	Distant Metastasis	NA	NA	536	Stable Disease	NA	NA	0	651	0	651	NA	NA	1	536	NA	21
TCGA-55-A490	IV	TCGA-55-A490-01	LUAD	78	MALE	WHITE	Stage IIA	[Not Applicable]	Lung Adenocarcinoma	[Not Available]	2012	[Not Available]	-28728	Dead	TUMOR FREE	NA	99	[Not Available]	NA	NA	NA	NA	[Not Applicable]	NA	NA	1	99	0	99	NA	NA	0	99	NA	3.19355
TCGA-55-A491	I	TCGA-55-A491-01	LUAD	81	FEMALE	WHITE	Stage IA	[Not Applicable]	Lung Adenocarcinoma	[Not Available]	2012	[Not Available]	-29593	Alive	TUMOR FREE	626	NA	[Not Available]	NA	NA	NA	NA	Complete Remission/Response	NA	NA	0	626	0	626	0	626	0	626	NA	20.1935
TCGA-55-A492	IV	TCGA-55-A492-01	LUAD	70	FEMALE	WHITE	Stage IA	[Not Applicable]	Lung Adenocarcinoma	[Not Available]	2012	[Not Available]	-25719	Alive	TUMOR FREE	596	NA	[Not Available]	NA	NA	NA	NA	Complete Remission/Response	NA	NA	0	596	0	596	0	596	0	596	NA	19.2258
TCGA-55-A493	I	TCGA-55-A493-01	LUAD	54	FEMALE	WHITE	Stage IB	[Not Applicable]	Lung Adenocarcinoma	[Not Available]	2012	[Not Available]	-20027	Alive	TUMOR FREE	28	NA	[Not Available]	NA	NA	NA	NA	[Unknown]	NA	NA	0	28	0	28	NA	NA	0	28	NA	0.903226
TCGA-55-A494	IV	TCGA-55-A494-01	LUAD	61	FEMALE	WHITE	Stage IB	[Not Applicable]	Lung Adenocarcinoma	[Not Available]	2012	[Not Available]	-22540	Alive	TUMOR FREE	481	NA	[Not Available]	NA	NA	NA	NA	Complete Remission/Response	NA	NA	0	481	0	481	0	481	0	481	NA	15.5161
TCGA-55-A4DF	I	TCGA-55-A4DF-01	LUAD	88	MALE	WHITE	Stage IA	[Not Applicable]	Lung Adenocarcinoma	[Not Available]	2012	[Not Available]	-32432	Dead	WITH TUMOR	NA	614	[Not Available]	Distant Metastasis	NA	NA	515	Complete Remission/Response	NA	NA	1	614	1	614	1	515	1	515	NA	19.8065
TCGA-55-A4DG	I	TCGA-55-A4DG-01	LUAD	71	MALE	WHITE	Stage IA	[Not Applicable]	Lung Adenocarcinoma	[Not Available]	2012	[Not Available]	-26044	Alive	TUMOR FREE	608	NA	[Not Available]	NA	NA	NA	NA	Complete Remission/Response	NA	NA	0	608	0	608	0	608	0	608	NA	19.6129
TCGA-55-A57B	I	TCGA-55-A57B-01	LUAD	80	FEMALE	BLACK OR AFRICAN AMERICAN	Stage IA	[Not Applicable]	Lung Adenocarcinoma	[Not Available]	2012	[Not Available]	-29452	Alive	TUMOR FREE	546	NA	[Not Available]	NA	NA	NA	NA	Complete Remission/Response	NA	NA	0	546	0	546	0	546	0	546	NA	17.6129
TCGA-56-1622	II	TCGA-56-1622-01	LUSC	58	MALE	WHITE	Stage IB	[Not Applicable]	Lung Squamous Cell Carcinoma	[Not Available]	2007	[Not Available]	-21371	Dead	WITH TUMOR	NA	881	[Not Available]	NA	NA	NA	NA	Complete Remission/Response	NA	NA	1	881	1	881	NA	NA	1	881	NA	28.4194
TCGA-56-5897	I	TCGA-56-5897-01	LUSC	74	MALE	WHITE	Stage IA	[Not Applicable]	Lung Squamous Cell Carcinoma	[Not Available]	2010	[Not Available]	-27118	Alive	TUMOR FREE	378	NA	[Not Available]	NA	NA	NA	NA	Complete Remission/Response	NA	NA	0	378	0	378	0	378	0	378	NA	12.1935
TCGA-56-5898	I	TCGA-56-5898-01	LUSC	69	MALE	WHITE	Stage IA	[Not Applicable]	Lung Squamous Cell Carcinoma	[Not Available]	2010	[Not Available]	-25441	Alive	TUMOR FREE	555	NA	[Not Available]	NA	NA	NA	NA	Complete Remission/Response	NA	NA	0	555	0	555	0	555	0	555	NA	17.9032
TCGA-56-6545	I	TCGA-56-6545-01	LUSC	77	FEMALE	WHITE	Stage IB	[Not Applicable]	Lung Squamous Cell Carcinoma	[Not Available]	2010	[Not Available]	-28400	Alive	TUMOR FREE	666	NA	[Not Available]	NA	NA	NA	NA	Complete Remission/Response	NA	NA	0	666	0	666	0	666	0	666	NA	21.4839
TCGA-56-6546	I	TCGA-56-6546-01	LUSC	67	MALE	WHITE	Stage IIA	[Not Applicable]	Lung Squamous Cell Carcinoma	[Not Available]	2011	[Not Available]	-24594	Alive	TUMOR FREE	NA	NA	[Not Available]	NA	NA	NA	NA	[Not Available]	NA	NA	0	NA	0	NA	NA	NA	0	NA	NA	NA
TCGA-56-7221	IV	TCGA-56-7221-01	LUSC	79	MALE	WHITE	Stage IB	[Not Applicable]	Lung Squamous Cell Carcinoma	[Not Available]	2011	[Not Available]	-28873	Alive	TUMOR FREE	608	NA	[Not Available]	NA	NA	NA	NA	Complete Remission/Response	NA	NA	0	608	0	608	0	608	0	608	NA	19.6129
TCGA-56-7222	IV	TCGA-56-7222-01	LUSC	60	MALE	WHITE	Stage IB	[Not Applicable]	Lung Squamous Cell Carcinoma	[Not Available]	2011	[Not Available]	-22097	Dead	WITH TUMOR	NA	562	[Not Available]	NA	NA	NA	427	Complete Remission/Response	NA	NA	1	562	1	562	1	427	1	427	NA	18.129
TCGA-56-7223	II	TCGA-56-7223-01	LUSC	66	MALE	WHITE	Stage IIIA	[Not Applicable]	Lung Squamous Cell Carcinoma	[Not Available]	2011	[Not Available]	-24288	Dead	WITH TUMOR	NA	442	[Not Available]	Locoregional Recurrence	NA	NA	132	Progressive Disease	NA	NA	1	442	1	442	NA	NA	1	132	NA	14.2581
TCGA-56-7579	IV	TCGA-56-7579-01	LUSC	61	MALE	WHITE	Stage IIIA	[Not Applicable]	Lung Squamous Cell Carcinoma	[Not Available]	2011	[Not Available]	-22632	Dead	WITH TUMOR	NA	951	[Not Available]	Locoregional Recurrence	NA	NA	149	Progressive Disease	NA	NA	1	951	1	951	NA	NA	1	149	NA	30.6774
TCGA-56-7580	IV	TCGA-56-7580-01	LUSC	84	MALE	WHITE	Stage IB	[Not Applicable]	Lung Squamous Cell Carcinoma	[Not Available]	2011	[Not Available]	-30740	Alive	TUMOR FREE	925	NA	[Not Available]	NA	NA	NA	NA	Complete Remission/Response	NA	NA	0	925	0	925	0	925	0	925	NA	29.8387
TCGA-56-7582	I	TCGA-56-7582-01	LUSC	83	MALE	WHITE	Stage IB	[Not Applicable]	Lung Squamous Cell Carcinoma	[Not Available]	2011	[Not Available]	-30678	Alive	TUMOR FREE	601	NA	[Not Available]	NA	NA	NA	NA	Complete Remission/Response	NA	NA	0	601	0	601	0	601	0	601	NA	19.3871
TCGA-56-7730	IV	TCGA-56-7730-01	LUSC	73	MALE	WHITE	Stage IIA	[Not Applicable]	Lung Squamous Cell Carcinoma	[Not Available]	2011	[Not Available]	-26699	Dead	WITH TUMOR	NA	198	[Not Available]	NA	NA	NA	NA	Progressive Disease	NA	NA	1	198	1	198	NA	NA	1	198	NA	6.3871
TCGA-56-7731	I	TCGA-56-7731-01	LUSC	66	FEMALE	WHITE	Stage IB	[Not Applicable]	Lung Squamous Cell Carcinoma	[Not Available]	2011	[Not Available]	-24441	Dead	TUMOR FREE	NA	3	[Not Available]	NA	NA	NA	NA	[Not Applicable]	NA	NA	1	3	0	3	NA	NA	0	3	NA	0.0967742
TCGA-56-7822	II	TCGA-56-7822-01	LUSC	75	MALE	BLACK OR AFRICAN AMERICAN	Stage IIB	[Not Applicable]	Lung Squamous Cell Carcinoma	[Not Available]	2011	[Not Available]	-27755	Dead	WITH TUMOR	NA	532	[Not Available]	NA	NA	NA	301	[Unknown]	NA	NA	1	532	1	532	NA	NA	1	301	NA	17.1613
TCGA-56-7823	IV	TCGA-56-7823-01	LUSC	58	FEMALE	WHITE	Stage IIA	[Not Applicable]	Lung Squamous Cell Carcinoma	[Not Available]	2011	[Not Available]	-21344	Alive	TUMOR FREE	1011	NA	[Not Available]	NA	NA	NA	NA	Complete Remission/Response	NA	NA	0	1011	0	1011	0	1011	0	1011	NA	32.6129
TCGA-56-8082	IV	TCGA-56-8082-01	LUSC	80	FEMALE	WHITE	Stage IIA	[Not Applicable]	Lung Squamous Cell Carcinoma	[Not Available]	2011	[Not Available]	-29440	Alive	TUMOR FREE	455	NA	[Not Available]	NA	NA	NA	NA	Complete Remission/Response	NA	NA	0	455	0	455	0	455	0	455	NA	14.6774
TCGA-56-8083	IV	TCGA-56-8083-01	LUSC	56	MALE	WHITE	Stage IB	[Not Applicable]	Lung Squamous Cell Carcinoma	[Not Available]	2011	[Not Available]	-20696	Alive	TUMOR FREE	150	NA	[Not Available]	NA	NA	NA	NA	[Unknown]	NA	NA	0	150	0	150	NA	NA	0	150	NA	4.83871
TCGA-56-8201	I	TCGA-56-8201-01	LUSC	74	MALE	WHITE	Stage IIB	[Not Applicable]	Lung Squamous Cell Carcinoma	[Not Available]	2011	[Not Available]	-27211	Dead	WITH TUMOR	NA	397	[Not Available]	NA	NA	NA	NA	[Unknown]	NA	NA	1	397	1	397	NA	NA	1	397	NA	12.8065
TCGA-56-8304	II	TCGA-56-8304-01	LUSC	73	FEMALE	WHITE	Stage IA	[Not Applicable]	Lung Squamous Cell Carcinoma	[Not Available]	2011	[Not Available]	-26803	Alive	TUMOR FREE	106	NA	[Not Available]	NA	NA	NA	NA	Complete Remission/Response	NA	NA	0	106	0	106	0	106	0	106	NA	3.41935
TCGA-56-8305	IV	TCGA-56-8305-01	LUSC	72	MALE	WHITE	Stage IB	[Not Applicable]	Lung Squamous Cell Carcinoma	[Not Available]	2011	[Not Available]	-26428	Alive	TUMOR FREE	105	NA	[Not Available]	NA	NA	NA	NA	Complete Remission/Response	NA	NA	0	105	0	105	0	105	0	105	NA	3.3871
TCGA-56-8307	I	TCGA-56-8307-01	LUSC	55	FEMALE	WHITE	Stage IIB	[Not Applicable]	Lung Squamous Cell Carcinoma	[Not Available]	2012	[Not Available]	-20411	Alive	TUMOR FREE	818	NA	[Not Available]	NA	NA	NA	NA	Complete Remission/Response	NA	NA	0	818	0	818	0	818	0	818	NA	26.3871
TCGA-56-8308	I	TCGA-56-8308-01	LUSC	79	MALE	WHITE	Stage IIB	[Not Applicable]	Lung Squamous Cell Carcinoma	[Not Available]	2012	[Not Available]	-29139	Alive	WITH TUMOR	517	NA	[Not Available]	NA	NA	NA	NA	Stable Disease	NA	NA	0	517	0	517	NA	NA	0	517	NA	16.6774
TCGA-56-8309	I	TCGA-56-8309-01	LUSC	66	MALE	WHITE	Stage IA	[Not Applicable]	Lung Squamous Cell Carcinoma	[Not Available]	2012	[Not Available]	-24382	Alive	TUMOR FREE	428	NA	[Not Available]	NA	NA	NA	NA	Complete Remission/Response	NA	NA	0	428	0	428	0	428	0	428	NA	13.8065
TCGA-56-8503	I	TCGA-56-8503-01	LUSC	76	FEMALE	WHITE	Stage IIB	[Not Applicable]	Lung Squamous Cell Carcinoma	[Not Available]	2012	[Not Available]	-28095	Alive	TUMOR FREE	41	NA	[Not Available]	NA	NA	NA	NA	[Not Applicable]	NA	NA	0	41	0	41	NA	NA	0	41	NA	1.32258
TCGA-56-8504	I	TCGA-56-8504-01	LUSC	74	MALE	WHITE	Stage IB	[Not Applicable]	Lung Squamous Cell Carcinoma	[Not Available]	2012	[Not Available]	-27210	Alive	TUMOR FREE	510	NA	[Not Available]	NA	NA	NA	NA	Complete Remission/Response	NA	NA	0	510	0	510	0	510	0	510	NA	16.4516
TCGA-56-8622	I	TCGA-56-8622-01	LUSC	68	MALE	WHITE	Stage IB	[Not Applicable]	Lung Squamous Cell Carcinoma	[Not Available]	2012	[Not Available]	-24861	Alive	TUMOR FREE	55	NA	[Not Available]	NA	NA	NA	NA	[Not Applicable]	NA	NA	0	55	0	55	NA	NA	0	55	NA	1.77419
TCGA-56-8624	I	TCGA-56-8624-01	LUSC	84	MALE	WHITE	Stage IIB	[Not Applicable]	Lung Squamous Cell Carcinoma	[Not Available]	2012	[Not Available]	-30798	Alive	TUMOR FREE	420	NA	[Not Available]	NA	NA	NA	NA	Complete Remission/Response	NA	NA	0	420	0	420	0	420	0	420	NA	13.5484
TCGA-56-8625	I	TCGA-56-8625-01	LUSC	66	FEMALE	WHITE	Stage IIIA	[Not Applicable]	Lung Squamous Cell Carcinoma	[Not Available]	2012	[Not Available]	-24188	Dead	WITH TUMOR	NA	315	[Not Available]	Distant Metastasis	NA	NA	272	Progressive Disease	NA	NA	1	315	1	315	NA	NA	1	272	NA	10.1613
TCGA-56-8626	II	TCGA-56-8626-01	LUSC	59	MALE	WHITE	Stage IA	[Not Applicable]	Lung Squamous Cell Carcinoma	[Not Available]	2012	[Not Available]	-21908	Dead	TUMOR FREE	NA	302	[Not Available]	NA	NA	NA	NA	Complete Remission/Response	NA	NA	1	302	0	302	0	302	0	302	NA	9.74194
TCGA-56-8629	II	TCGA-56-8629-01	LUSC	63	MALE	WHITE	Stage IIA	[Not Applicable]	Lung Squamous Cell Carcinoma	[Not Available]	2012	[Not Available]	-23346	Alive	TUMOR FREE	481	NA	[Not Available]	NA	NA	NA	NA	Complete Remission/Response	NA	NA	0	481	0	481	0	481	0	481	NA	15.5161
TCGA-56-A49D	I	TCGA-56-A49D-01	LUSC	67	MALE	WHITE	Stage IIIA	[Not Applicable]	Lung Squamous Cell Carcinoma	[Not Available]	2012	[Not Available]	-24745	Alive	TUMOR FREE	637	NA	[Not Available]	NA	NA	NA	NA	Complete Remission/Response	NA	NA	0	637	0	637	0	637	0	637	NA	20.5484
TCGA-56-A4BW	I	TCGA-56-A4BW-01	LUSC	55	MALE	WHITE	Stage IIA	[Not Applicable]	Lung Squamous Cell Carcinoma	[Not Available]	2012	[Not Available]	-20301	Alive	TUMOR FREE	585	NA	[Not Available]	NA	NA	NA	NA	Complete Remission/Response	NA	NA	0	585	0	585	0	585	0	585	NA	18.871
TCGA-56-A4BY	I	TCGA-56-A4BY-01	LUSC	66	MALE	WHITE	Stage IB	[Not Applicable]	Lung Squamous Cell Carcinoma	[Not Available]	2012	[Not Available]	-24445	Dead	WITH TUMOR	NA	543	[Not Available]	NA	NA	NA	NA	Complete Remission/Response	NA	NA	1	543	1	543	NA	NA	1	543	NA	17.5161
TCGA-56-A4ZK	I	TCGA-56-A4ZK-01	LUSC	76	FEMALE	WHITE	Stage IB	[Not Applicable]	Lung Squamous Cell Carcinoma	[Not Available]	2012	[Not Available]	-28039	Alive	TUMOR FREE	570	NA	[Not Available]	NA	NA	NA	NA	Complete Remission/Response	NA	NA	0	570	0	570	0	570	0	570	NA	18.3871
TCGA-56-A5DS	I	TCGA-56-A5DS-01	LUSC	72	FEMALE	WHITE	Stage IB	[Not Applicable]	Lung Squamous Cell Carcinoma	[Not Available]	2012	[Not Available]	-26355	Alive	TUMOR FREE	8	NA	[Not Available]	NA	NA	NA	NA	Complete Remission/Response	NA	NA	0	8	0	8	0	8	0	8	NA	0.258065
TCGA-56-A62T	II	TCGA-56-A62T-01	LUSC	78	MALE	BLACK OR AFRICAN AMERICAN	Stage IIA	[Not Applicable]	Lung Squamous Cell Carcinoma	[Not Available]	2013	[Not Available]	-28522	Alive	TUMOR FREE	440	NA	[Not Available]	NA	NA	NA	NA	Complete Remission/Response	NA	NA	0	440	0	440	0	440	0	440	NA	14.1935
TCGA-57-1993	IV	TCGA-57-1993-01	OV	56	FEMALE	WHITE	[Not Applicable]	Stage IIIC	Serous Cystadenocarcinoma	G3	2007	[Not Available]	-20498	Alive	TUMOR FREE	763	NA	[Not Available]	NA	NA	NA	NA	[Not Available]	NA	NA	0	763	0	763	NA	NA	0	763	NA	24.6129
TCGA-58-8386	I	TCGA-58-8386-01	LUSC	75	MALE	[Not Evaluated]	Stage IV	[Not Applicable]	Lung Squamous Cell Carcinoma	[Not Available]	2008	[Not Available]	-27455	Dead	TUMOR FREE	NA	1	[Not Available]	NA	NA	NA	NA	Complete Remission/Response	NA	NA	1	1	0	1	NA	NA	0	1	NA	0.0322581
TCGA-58-8387	I	TCGA-58-8387-01	LUSC	60	MALE	WHITE	Stage IIA	[Not Applicable]	Lung Squamous Cell Carcinoma	[Not Available]	2010	[Not Available]	-21952	Dead	TUMOR FREE	NA	403	[Not Available]	NA	NA	NA	NA	Complete Remission/Response	NA	NA	1	403	0	403	0	403	0	403	NA	13
TCGA-58-8388	I	TCGA-58-8388-01	LUSC	60	MALE	WHITE	Stage IB	[Not Applicable]	Lung Squamous Cell Carcinoma	[Not Available]	2010	[Not Available]	-21949	Dead	TUMOR FREE	NA	412	[Not Available]	NA	NA	NA	NA	Complete Remission/Response	NA	NA	1	412	0	412	0	412	0	412	NA	13.2903
TCGA-58-8391	I	TCGA-58-8391-01	LUSC	57	FEMALE	WHITE	Stage IIIA	[Not Applicable]	Lung Squamous Cell Carcinoma	[Not Available]	2006	[Not Available]	-21102	Alive	WITH TUMOR	2167	NA	[Not Available]	Distant Metastasis|New Primary Tumor	NA	NA	2033	Complete Remission/Response	NA	NA	0	2167	0	2167	1	2033	1	2033	NA	69.9032
TCGA-58-8393	I	TCGA-58-8393-01	LUSC	68	FEMALE	WHITE	Stage IB	[Not Applicable]	Lung Squamous Cell Carcinoma	[Not Available]	2010	[Not Available]	-25132	Alive	TUMOR FREE	1058	NA	[Not Available]	NA	NA	NA	NA	Complete Remission/Response	NA	NA	0	1058	0	1058	0	1058	0	1058	NA	34.129
TCGA-58-A46J	I	TCGA-58-A46J-01	LUSC	64	MALE	WHITE	Stage IIB	[Not Applicable]	Lung Squamous Cell Carcinoma	[Not Available]	2006	[Not Available]	-23653	Alive	TUMOR FREE	2589	NA	[Not Available]	NA	NA	NA	NA	Complete Remission/Response	NA	NA	0	2589	0	2589	0	2589	0	2589	NA	83.5161
TCGA-58-A46K	III	TCGA-58-A46K-01	LUSC	59	MALE	WHITE	Stage IIIA	[Not Applicable]	Lung Squamous Cell Carcinoma	[Not Available]	2008	[Not Available]	-21867	Dead	WITH TUMOR	NA	1045	[Not Available]	Locoregional Recurrence|Distant Metastasis	NA	NA	735	Complete Remission/Response	NA	NA	1	1045	1	1045	1	735	1	735	NA	33.7097
TCGA-58-A46L	I	TCGA-58-A46L-01	LUSC	73	MALE	WHITE	Stage IIIA	[Not Applicable]	Lung Squamous Cell Carcinoma	[Not Available]	2008	[Not Available]	-26685	Alive	TUMOR FREE	1723	NA	[Not Available]	NA	NA	NA	NA	Complete Remission/Response	NA	NA	0	1723	0	1723	0	1723	0	1723	NA	55.5806
TCGA-58-A46M	I	TCGA-58-A46M-01	LUSC	61	MALE	WHITE	Stage IIB	[Not Applicable]	Lung Squamous Cell Carcinoma	[Not Available]	2010	[Not Available]	-22592	Alive	TUMOR FREE	1072	NA	[Not Available]	NA	NA	NA	NA	Complete Remission/Response	NA	NA	0	1072	0	1072	0	1072	0	1072	NA	34.5806
TCGA-58-A46N	I	TCGA-58-A46N-01	LUSC	52	MALE	WHITE	Stage IB	[Not Applicable]	Lung Squamous Cell Carcinoma	[Not Available]	2011	[Not Available]	-19050	Alive	WITH TUMOR	910	NA	[Not Available]	Locoregional Recurrence	NA	NA	630	Complete Remission/Response	NA	NA	0	910	0	910	1	630	1	630	NA	29.3548
TCGA-59-2348	I	TCGA-59-2348-01	OV	59	FEMALE	WHITE	[Not Applicable]	Stage IIIC	Serous Cystadenocarcinoma	G3	1994	[Not Available]	NA	Alive	TUMOR FREE	5481	NA	[Not Available]	NA	NA	NA	NA	Complete Remission/Response	NA	NA	0	5481	0	5481	0	5481	0	5481	NA	176.806
TCGA-59-2351	I	TCGA-59-2351-01	OV	51	FEMALE	WHITE	[Not Applicable]	Stage IIIC	Serous Cystadenocarcinoma	G3	1999	[Not Available]	NA	Alive	TUMOR FREE	3532	NA	[Not Available]	Progression of Disease	[Not Applicable]	[Not Applicable]	2139	Complete Remission/Response	NA	NA	0	3532	0	3532	1	2139	1	2139	NA	113.935
TCGA-59-2352	III	TCGA-59-2352-01	OV	78	FEMALE	WHITE	[Not Applicable]	Stage IIIC	Serous Cystadenocarcinoma	G3	2002	[Not Available]	NA	Dead	WITH TUMOR	NA	286	[Not Available]	NA	NA	NA	NA	[Not Available]	NA	NA	1	286	1	286	NA	NA	1	286	NA	9.22581
TCGA-59-2354	II	TCGA-59-2354-01	OV	63	FEMALE	WHITE	[Not Applicable]	Stage IIIC	Serous Cystadenocarcinoma	G3	2005	[Not Available]	NA	Dead	WITH TUMOR	NA	1046	[Not Available]	Progression of Disease	[Not Applicable]	[Not Applicable]	462	Stable Disease	NA	NA	1	1046	1	1046	NA	NA	1	462	NA	33.7419
TCGA-59-2355	III	TCGA-59-2355-01	OV	58	FEMALE	WHITE	[Not Applicable]	Stage IV	Serous Cystadenocarcinoma	G3	2006	[Not Available]	NA	Dead	WITH TUMOR	NA	65	[Not Available]	NA	NA	NA	NA	[Not Available]	NA	NA	1	65	1	65	NA	NA	1	65	NA	2.09677
TCGA-59-2363	IV	TCGA-59-2363-01	OV	40	FEMALE	ASIAN	[Not Applicable]	Stage IIIA	Serous Cystadenocarcinoma	G3	2007	[Not Available]	NA	Alive	TUMOR FREE	165	NA	[Not Available]	NA	NA	NA	NA	Complete Remission/Response	NA	NA	0	165	0	165	0	165	0	165	NA	5.32258
TCGA-59-A5PD	IV	TCGA-59-A5PD-01	OV	55	FEMALE	BLACK OR AFRICAN AMERICAN	[Not Applicable]	Stage IC	Serous Cystadenocarcinoma	G3	2011	[Not Available]	-20263	Dead	WITH TUMOR	NA	624	[Not Available]	Recurrence	[Not Applicable]	[Not Applicable]	145	Complete Remission/Response	NA	NA	1	624	1	624	1	145	1	145	NA	20.129
TCGA-5B-A90C	III	TCGA-5B-A90C-01	UCEC	69	FEMALE	BLACK OR AFRICAN AMERICAN	[Not Applicable]	Stage IA	Endometrioid endometrial adenocarcinoma	G2	2011	Post (prior bilateral ovariectomy OR >12 mo since LMP with no prior hysterectomy)	-25518	Alive	TUMOR FREE	1202	NA	[Not Available]	Locoregional Recurrence	Other, specify	right pelvic mass	517	[Not Available]	NA	NA	0	1202	0	1202	NA	NA	1	517	NA	38.7742
TCGA-5C-A9VG	IV	TCGA-5C-A9VG-01	LIHC	58	MALE	WHITE	Stage II	[Not Applicable]	Hepatocellular Carcinoma	G2	2013	[Not Available]	-21273	Alive	TUMOR FREE	328	NA	[Not Available]	NA	NA	NA	NA	[Not Available]	NA	NA	0	328	0	328	0	328	0	328	NA	10.5806
TCGA-5C-A9VH	III	TCGA-5C-A9VH-01	LIHC	70	MALE	WHITE	Stage I	[Not Applicable]	Hepatocellular Carcinoma	G2	2013	[Not Available]	-25608	Alive	TUMOR FREE	322	NA	[Not Available]	NA	NA	NA	NA	[Not Available]	NA	NA	0	322	0	322	0	322	0	322	NA	10.3871
TCGA-5C-AAPD	I	TCGA-5C-AAPD-01	LIHC	61	MALE	ASIAN	Stage II	[Not Applicable]	Hepatocholangiocarcinoma (Mixed)	G1	2013	[Not Available]	-22552	Alive	TUMOR FREE	20	NA	[Not Available]	NA	NA	NA	NA	[Not Available]	NA	NA	0	20	0	20	0	20	0	20	NA	0.645161
TCGA-5G-A9ZZ	I	TCGA-5G-A9ZZ-01	THYM	52	FEMALE	WHITE	[Not Applicable]	IIb	Thymoma; Type C	[Not Available]	2012	[Not Available]	-19117	Alive	TUMOR FREE	835	NA	[Not Available]	NA	NA	NA	NA	[Not Available]	NA	NA	0	835	0	835	NA	NA	0	835	NA	26.9355
TCGA-5K-AAAP	I	TCGA-5K-AAAP-01	THYM	54	MALE	WHITE	[Not Applicable]	III	Thymoma; Type A	[Not Available]	2010	[Not Available]	-19939	Alive	TUMOR FREE	1054	NA	[Not Available]	NA	NA	NA	NA	[Not Available]	NA	NA	0	1054	0	1054	NA	NA	0	1054	NA	34
TCGA-5L-AAT0	I	TCGA-5L-AAT0-01	BRCA	42	FEMALE	WHITE	Stage IIA	[Not Applicable]	Infiltrating Lobular Carcinoma	[Not Available]	2010	Post (prior bilateral ovariectomy OR >12 mo since LMP with no prior hysterectomy)	-15393	Alive	TUMOR FREE	1477	NA	[Not Available]	NA	NA	NA	NA	[Not Available]	Positive	NA	0	1477	0	1477	NA	NA	0	1477	NA	47.6452
TCGA-5M-AAT4	IV	TCGA-5M-AAT4-01	COAD	74	MALE	BLACK OR AFRICAN AMERICAN	Stage IV	[Not Applicable]	Colon Adenocarcinoma	[Not Available]	2009	[Not Available]	-27095	Dead	WITH TUMOR	NA	49	[Not Available]	NA	NA	NA	NA	Progressive Disease	NA	NA	1	49	1	49	NA	NA	1	49	NA	1.58065
TCGA-5M-AAT6	I	TCGA-5M-AAT6-01	COAD	40	FEMALE	BLACK OR AFRICAN AMERICAN	Stage IV	[Not Applicable]	Colon Adenocarcinoma	[Not Available]	2009	[Not Available]	-14852	Dead	WITH TUMOR	NA	290	[Not Available]	NA	NA	NA	219	Progressive Disease	NA	NA	1	290	1	290	NA	NA	1	219	NA	9.35484
TCGA-5M-AATE	IV	TCGA-5M-AATE-01	COAD	76	MALE	BLACK OR AFRICAN AMERICAN	Stage IIA	[Not Applicable]	Colon Adenocarcinoma	[Not Available]	2011	[Not Available]	-27870	Alive	WITH TUMOR	1200	NA	[Not Available]	NA	NA	NA	810	Progressive Disease	NA	NA	0	1200	0	1200	NA	NA	1	810	NA	38.7097
TCGA-5N-A9KI	III	TCGA-5N-A9KI-01	BLCA	76	FEMALE	WHITE	Stage III	[Not Applicable]	Muscle invasive urothelial carcinoma (pT2 or above)	High Grade	2011	[Not Available]	-27777	Dead	TUMOR FREE	NA	76	[Not Available]	NA	NA	NA	NA	Complete Remission/Response	NA	NA	1	76	0	76	0	76	0	76	NA	2.45161
TCGA-5N-A9KM	II	TCGA-5N-A9KM-01	BLCA	73	FEMALE	WHITE	Stage III	[Not Applicable]	Muscle invasive urothelial carcinoma (pT2 or above)	High Grade	2012	[Not Available]	-26906	Dead	WITH TUMOR	NA	530	[Not Available]	NA	NA	NA	276	Complete Remission/Response	NA	NA	1	530	1	530	1	276	1	276	NA	17.0968
TCGA-5P-A9JU	IV	TCGA-5P-A9JU-01	KIRP	81	MALE	WHITE	Stage III	[Not Available]	Kidney Papillary Renal Cell Carcinoma	[Not Available]	2012	[Not Available]	-29594	Alive	TUMOR FREE	373	NA	[Not Available]	NA	NA	NA	NA	Complete Remission/Response	NA	NA	0	373	0	373	0	373	0	373	NA	12.0323
TCGA-5P-A9JV	II	TCGA-5P-A9JV-01	KIRP	49	MALE	WHITE	[Not Available]	[Not Available]	Kidney Papillary Renal Cell Carcinoma	[Not Available]	2005	[Not Available]	-17973	Alive	NA	2043	NA	[Not Available]	NA	NA	NA	NA	Complete Remission/Response	NA	NA	0	2043	0	2043	0	2043	0	2043	NA	65.9032
TCGA-5P-A9JW	III	TCGA-5P-A9JW-01	KIRP	64	MALE	WHITE	[Not Available]	[Not Available]	Kidney Papillary Renal Cell Carcinoma	[Not Available]	2006	[Not Available]	-23570	Alive	NA	3241	NA	[Not Available]	NA	NA	NA	3228	Complete Remission/Response	NA	NA	0	3241	0	3241	1	3228	1	3228	NA	104.548
TCGA-5P-A9JY	IV	TCGA-5P-A9JY-01	KIRP	79	MALE	WHITE	[Not Available]	[Not Available]	Kidney Papillary Renal Cell Carcinoma	[Not Available]	2006	[Not Available]	-28881	Dead	TUMOR FREE	NA	1508	[Not Available]	NA	NA	NA	NA	Complete Remission/Response	NA	NA	1	1508	0	1508	0	1508	0	1508	NA	48.6452
TCGA-5P-A9JZ	I	TCGA-5P-A9JZ-01	KIRP	51	FEMALE	WHITE	[Not Available]	[Not Available]	Kidney Papillary Renal Cell Carcinoma	[Not Available]	2006	[Not Available]	-18885	Alive	TUMOR FREE	2744	NA	[Not Available]	NA	NA	NA	NA	Complete Remission/Response	NA	NA	0	2744	0	2744	0	2744	0	2744	NA	88.5161
TCGA-5P-A9K0	III	TCGA-5P-A9K0-01	KIRP	75	MALE	WHITE	[Not Available]	[Not Available]	Kidney Papillary Renal Cell Carcinoma	[Not Available]	2007	[Not Available]	-27434	Alive	NA	677	NA	[Not Available]	NA	NA	NA	NA	[Not Available]	NA	NA	0	677	0	677	NA	NA	0	677	NA	21.8387
TCGA-5P-A9K2	III	TCGA-5P-A9K2-01	KIRP	62	MALE	WHITE	[Not Available]	[Not Available]	Kidney Papillary Renal Cell Carcinoma	[Not Available]	2007	[Not Available]	-22964	Alive	TUMOR FREE	2392	NA	[Not Available]	NA	NA	NA	NA	Complete Remission/Response	NA	NA	0	2392	0	2392	0	2392	0	2392	NA	77.1613
TCGA-5P-A9K3	III	TCGA-5P-A9K3-01	KIRP	59	MALE	WHITE	[Not Available]	[Not Available]	Kidney Papillary Renal Cell Carcinoma	[Not Available]	2007	[Not Available]	-21829	Dead	WITH TUMOR	NA	471	[Not Available]	NA	NA	NA	17	Partial Remission/Response	NA	NA	1	471	1	471	NA	NA	1	17	NA	15.1935
TCGA-5P-A9K6	III	TCGA-5P-A9K6-01	KIRP	64	MALE	WHITE	[Not Available]	[Not Available]	Kidney Papillary Renal Cell Carcinoma	[Not Available]	2009	[Not Available]	-23384	Alive	NA	1914	NA	[Not Available]	NA	NA	NA	NA	Complete Remission/Response	NA	NA	0	1914	0	1914	0	1914	0	1914	NA	61.7419
TCGA-5P-A9K8	III	TCGA-5P-A9K8-01	KIRP	51	FEMALE	WHITE	[Not Available]	[Not Available]	Kidney Papillary Renal Cell Carcinoma	[Not Available]	2010	[Not Available]	-18880	Alive	TUMOR FREE	1309	NA	[Not Available]	NA	NA	NA	NA	Complete Remission/Response	NA	NA	0	1309	0	1309	0	1309	0	1309	NA	42.2258
TCGA-5P-A9KA	I	TCGA-5P-A9KA-01	KIRP	61	MALE	WHITE	[Not Available]	[Not Available]	Kidney Papillary Renal Cell Carcinoma	[Not Available]	2013	[Not Available]	-22545	Alive	TUMOR FREE	395	NA	[Not Available]	NA	NA	NA	NA	Complete Remission/Response	NA	NA	0	395	0	395	0	395	0	395	NA	12.7419
TCGA-5P-A9KC	III	TCGA-5P-A9KC-01	KIRP	51	FEMALE	WHITE	[Not Available]	[Not Available]	Kidney Papillary Renal Cell Carcinoma	[Not Available]	2013	[Not Available]	-18975	Alive	TUMOR FREE	377	NA	[Not Available]	NA	NA	NA	NA	Complete Remission/Response	NA	NA	0	377	0	377	0	377	0	377	NA	12.1613
TCGA-5P-A9KE	III	TCGA-5P-A9KE-01	KIRP	70	MALE	WHITE	[Not Available]	Stage I	Kidney Papillary Renal Cell Carcinoma	[Not Available]	2011	[Not Available]	-25805	Alive	TUMOR FREE	824	NA	[Not Available]	NA	NA	NA	NA	Complete Remission/Response	NA	NA	0	824	0	824	0	824	0	824	NA	26.5806
TCGA-5P-A9KH	I	TCGA-5P-A9KH-01	KIRP	77	MALE	WHITE	[Not Available]	[Not Available]	Kidney Papillary Renal Cell Carcinoma	[Not Available]	2005	[Not Available]	-28193	Alive	TUMOR FREE	2051	NA	[Not Available]	NA	NA	NA	NA	Complete Remission/Response	NA	NA	0	2051	0	2051	0	2051	0	2051	NA	66.1613
TCGA-5R-AA1C	III	TCGA-5R-AA1C-01	LIHC	57	MALE	WHITE	Stage II	[Not Applicable]	Hepatocellular Carcinoma	G2	2013	[Not Available]	-21073	Alive	TUMOR FREE	520	NA	[Not Available]	NA	NA	NA	NA	[Not Available]	NA	NA	0	520	0	520	0	520	0	520	NA	16.7742
TCGA-5R-AA1D	I	TCGA-5R-AA1D-01	LIHC	17	FEMALE	WHITE	Stage IIIA	[Not Applicable]	Hepatocellular Carcinoma	G3	2013	[Not Available]	-6545	Alive	TUMOR FREE	449	NA	[Not Available]	NA	NA	NA	NA	[Not Available]	NA	NA	0	449	0	449	0	449	0	449	NA	14.4839
TCGA-5R-AAAM	I	TCGA-5R-AAAM-01	LIHC	65	FEMALE	WHITE	Stage II	[Not Applicable]	Hepatocellular Carcinoma	G2	2013	[Not Available]	-24020	Dead	TUMOR FREE	NA	46	[Not Available]	NA	NA	NA	NA	[Not Available]	NA	NA	1	46	0	46	0	46	0	46	NA	1.48387
TCGA-5S-A9Q8	II	TCGA-5S-A9Q8-01	UCEC	51	FEMALE	BLACK OR AFRICAN AMERICAN	[Not Applicable]	Stage IIIA	Endometrioid endometrial adenocarcinoma	G2	2013	[Unknown]	-18785	Alive	NA	313	NA	[Not Available]	NA	NA	NA	NA	Complete Remission/Response	NA	NA	0	313	0	313	0	313	0	313	NA	10.0968
TCGA-5T-A9QA	IV	TCGA-5T-A9QA-01	BRCA	52	FEMALE	BLACK OR AFRICAN AMERICAN	Stage IIA	[Not Applicable]	Other, specify	[Not Available]	2013	[Unknown]	-19031	Alive	NA	303	NA	[Not Available]	NA	NA	NA	NA	[Not Available]	[Unknown]	NA	0	303	0	303	NA	NA	0	303	NA	9.77419
TCGA-5U-AB0D	I	TCGA-5U-AB0D-01	THYM	71	FEMALE	WHITE	[Not Applicable]	IVb	Thymoma; Type C	[Not Available]	2013	[Not Available]	-26167	Alive	WITH TUMOR	714	NA	[Not Available]	NA	NA	NA	NA	[Not Available]	NA	NA	0	714	0	714	NA	NA	0	714	NA	23.0323
TCGA-5U-AB0E	I	TCGA-5U-AB0E-01	THYM	62	MALE	WHITE	[Not Applicable]	IIa	Thymoma; Type B3	[Not Available]	2013	[Not Available]	-22716	Alive	TUMOR FREE	687	NA	[Not Available]	NA	NA	NA	NA	[Not Available]	NA	NA	0	687	0	687	NA	NA	0	687	NA	22.1613
TCGA-5U-AB0F	I	TCGA-5U-AB0F-01	THYM	58	FEMALE	WHITE	[Not Applicable]	III	Thymoma; Type AB	[Not Available]	2013	[Not Available]	-21511	Alive	TUMOR FREE	459	NA	[Not Available]	NA	NA	NA	NA	[Not Available]	NA	NA	0	459	0	459	NA	NA	0	459	NA	14.8065
TCGA-5V-A9RR	I	TCGA-5V-A9RR-01	THYM	67	MALE	WHITE	[Not Applicable]	I	Thymoma; Type AB	[Not Available]	2012	[Not Available]	-24668	Alive	TUMOR FREE	827	NA	[Not Available]	NA	NA	NA	NA	[Not Available]	NA	NA	0	827	0	827	NA	NA	0	827	NA	26.6774
TCGA-5X-AA5U	IV	TCGA-5X-AA5U-01	OV	61	FEMALE	BLACK OR AFRICAN AMERICAN	[Not Applicable]	Stage IIC	Serous Cystadenocarcinoma	GX	2013	[Not Available]	-22438	Alive	TUMOR FREE	361	NA	[Not Available]	NA	NA	NA	NA	Complete Remission/Response	NA	NA	0	361	0	361	0	361	0	361	NA	11.6452
TCGA-60-2695	I	TCGA-60-2695-01	LUSC	74	FEMALE	WHITE	Stage IB	[Not Applicable]	Lung Squamous Cell Carcinoma	[Not Available]	2009	[Not Available]	-27211	Alive	TUMOR FREE	642	NA	[Not Available]	NA	NA	NA	NA	Complete Remission/Response	NA	NA	0	642	0	642	0	642	0	642	NA	20.7097
TCGA-60-2697	I	TCGA-60-2697-01	LUSC	41	MALE	WHITE	Stage IIA	[Not Applicable]	Lung Squamous Cell Carcinoma	[Not Available]	1992	[Not Available]	-14984	Dead	WITH TUMOR	NA	372	[Not Available]	NA	NA	NA	200	Complete Remission/Response	NA	NA	1	372	1	372	1	200	1	200	NA	12
TCGA-60-2698	I	TCGA-60-2698-01	LUSC	62	MALE	WHITE	Stage IIB	[Not Applicable]	Lung Squamous Cell Carcinoma	[Not Available]	1993	[Not Available]	-22800	Dead	WITH TUMOR	NA	311	[Not Available]	NA	NA	NA	114	[Not Available]	NA	NA	1	311	1	311	NA	NA	1	114	NA	10.0323
TCGA-60-2703	II	TCGA-60-2703-01	LUSC	73	MALE	WHITE	Stage IIB	[Not Applicable]	Lung Squamous Cell Carcinoma	[Not Available]	2002	[Not Available]	-27003	Dead	NA	NA	2945	[Not Available]	NA	NA	NA	1757	Complete Remission/Response	NA	NA	1	2945	NA	2945	1	1757	1	1757	NA	95
TCGA-60-2704	I	TCGA-60-2704-01	LUSC	73	MALE	WHITE	Stage IIB	[Not Applicable]	Lung Squamous Cell Carcinoma	[Not Available]	2003	[Not Available]	-26927	Dead	WITH TUMOR	NA	1154	[Not Available]	NA	NA	NA	532	[Not Available]	NA	NA	1	1154	1	1154	NA	NA	1	532	NA	37.2258
TCGA-60-2706	I	TCGA-60-2706-01	LUSC	58	MALE	WHITE	Stage IA	[Not Applicable]	Lung Squamous Cell Carcinoma	[Not Available]	2003	[Not Available]	-21477	Alive	TUMOR FREE	2820	NA	[Not Available]	NA	NA	NA	NA	Complete Remission/Response	NA	NA	0	2820	0	2820	0	2820	0	2820	NA	90.9677
TCGA-60-2707	I	TCGA-60-2707-01	LUSC	70	MALE	[Not Available]	Stage IB	[Not Applicable]	Lung Squamous Cell Carcinoma	[Not Available]	2003	[Not Available]	-25758	Dead	WITH TUMOR	NA	667	[Not Available]	NA	NA	NA	579	Complete Remission/Response	NA	NA	1	667	1	667	1	579	1	579	NA	21.5161
TCGA-60-2708	II	TCGA-60-2708-01	LUSC	64	FEMALE	WHITE	Stage IIB	[Not Applicable]	Lung Squamous Cell Carcinoma	[Not Available]	2004	[Not Available]	-23691	Alive	TUMOR FREE	2447	NA	[Not Available]	NA	NA	NA	NA	Complete Remission/Response	NA	NA	0	2447	0	2447	0	2447	0	2447	NA	78.9355
TCGA-60-2709	I	TCGA-60-2709-01	LUSC	69	MALE	BLACK OR AFRICAN AMERICAN	Stage IB	[Not Applicable]	Lung Squamous Cell Carcinoma	[Not Available]	2004	[Not Available]	-25453	Alive	TUMOR FREE	1505	NA	[Not Available]	NA	NA	NA	NA	Complete Remission/Response	NA	NA	0	1505	0	1505	0	1505	0	1505	NA	48.5484
TCGA-60-2710	I	TCGA-60-2710-01	LUSC	67	FEMALE	WHITE	Stage IIA	[Not Applicable]	Lung Squamous Cell Carcinoma	[Not Available]	2005	[Not Available]	-24669	Alive	TUMOR FREE	2024	NA	[Not Available]	NA	NA	NA	NA	Complete Remission/Response	NA	NA	0	2024	0	2024	0	2024	0	2024	NA	65.2903
TCGA-60-2711	I	TCGA-60-2711-01	LUSC	64	FEMALE	WHITE	Stage IB	[Not Applicable]	Lung Squamous Cell Carcinoma	[Not Available]	2007	[Not Available]	-23651	Alive	TUMOR FREE	1260	NA	[Not Available]	NA	NA	NA	NA	Complete Remission/Response	NA	NA	0	1260	0	1260	0	1260	0	1260	NA	40.6452
TCGA-60-2713	I	TCGA-60-2713-01	LUSC	64	MALE	WHITE	Stage IB	[Not Applicable]	Lung Squamous Cell Carcinoma	[Not Available]	2006	[Not Available]	-23630	Alive	NA	1731	NA	[Not Available]	NA	NA	NA	1356	Complete Remission/Response	NA	NA	0	1731	0	1731	1	1356	1	1356	NA	55.8387
TCGA-60-2714	I	TCGA-60-2714-01	LUSC	66	FEMALE	WHITE	Stage IIB	[Not Applicable]	Lung Squamous Cell Carcinoma	[Not Available]	2006	[Not Available]	-24169	Alive	TUMOR FREE	1531	NA	[Not Available]	NA	NA	NA	NA	Complete Remission/Response	NA	NA	0	1531	0	1531	0	1531	0	1531	NA	49.3871
TCGA-60-2716	II	TCGA-60-2716-01	LUSC	39	MALE	[Not Available]	Stage IIB	[Not Applicable]	Lung Squamous Cell Carcinoma	[Not Available]	2007	[Not Available]	-14345	Alive	TUMOR FREE	1475	NA	[Not Available]	NA	NA	NA	NA	Complete Remission/Response	NA	NA	0	1475	0	1475	0	1475	0	1475	NA	47.5806
TCGA-60-2719	IV	TCGA-60-2719-01	LUSC	83	FEMALE	WHITE	Stage IB	[Not Applicable]	Lung Squamous Cell Carcinoma	[Not Available]	2007	[Not Available]	-30379	Alive	TUMOR FREE	1297	NA	[Not Available]	NA	NA	NA	NA	Complete Remission/Response	NA	NA	0	1297	0	1297	0	1297	0	1297	NA	41.8387
TCGA-60-2720	I	TCGA-60-2720-01	LUSC	60	FEMALE	WHITE	Stage IB	[Not Applicable]	Lung Squamous Cell Carcinoma	[Not Available]	2007	[Not Available]	-22238	Alive	TUMOR FREE	97	NA	[Not Available]	NA	NA	NA	NA	[Not Available]	NA	NA	0	97	0	97	NA	NA	0	97	NA	3.12903
TCGA-60-2721	I	TCGA-60-2721-01	LUSC	73	MALE	WHITE	Stage IB	[Not Applicable]	Lung Squamous Cell Carcinoma	[Not Available]	2008	[Not Available]	-27007	Alive	TUMOR FREE	983	NA	[Not Available]	NA	NA	NA	NA	Complete Remission/Response	NA	NA	0	983	0	983	0	983	0	983	NA	31.7097
TCGA-60-2722	I	TCGA-60-2722-01	LUSC	66	MALE	WHITE	Stage IIB	[Not Applicable]	Lung Squamous Cell Carcinoma	[Not Available]	2008	[Not Available]	-24267	Alive	TUMOR FREE	908	NA	[Not Available]	NA	NA	NA	851	Complete Remission/Response	NA	NA	0	908	0	908	1	851	1	851	NA	29.2903
TCGA-60-2723	I	TCGA-60-2723-01	LUSC	74	FEMALE	WHITE	Stage IB	[Not Applicable]	Lung Squamous Cell Carcinoma	[Not Available]	2008	[Not Available]	-27225	Alive	TUMOR FREE	1092	NA	[Not Available]	NA	NA	NA	NA	Complete Remission/Response	NA	NA	0	1092	0	1092	0	1092	0	1092	NA	35.2258
TCGA-60-2724	II	TCGA-60-2724-01	LUSC	47	MALE	WHITE	Stage IIIA	[Not Applicable]	Lung Squamous Cell Carcinoma	[Not Available]	2008	[Not Available]	-17462	Alive	TUMOR FREE	717	NA	[Not Available]	NA	NA	NA	NA	[Not Available]	NA	NA	0	717	0	717	NA	NA	0	717	NA	23.129
TCGA-60-2725	I	TCGA-60-2725-01	LUSC	74	MALE	WHITE	Stage IB	[Not Applicable]	Lung Squamous Cell Carcinoma	[Not Available]	2009	[Not Available]	-27073	Alive	TUMOR FREE	816	NA	[Not Available]	NA	NA	NA	NA	Complete Remission/Response	NA	NA	0	816	0	816	0	816	0	816	NA	26.3226
TCGA-60-2726	I	TCGA-60-2726-01	LUSC	56	MALE	WHITE	Stage IIA	[Not Applicable]	Lung Squamous Cell Carcinoma	[Not Available]	2009	[Not Available]	-20618	Dead	TUMOR FREE	358	358	[Not Available]	NA	NA	NA	NA	Complete Remission/Response	NA	NA	1	358	0	358	0	358	0	358	NA	11.5484
TCGA-61-1728	II	TCGA-61-1728-01	OV	59	FEMALE	WHITE	[Not Applicable]	Stage IV	Serous Cystadenocarcinoma	G3	2007	[Not Available]	-21582	Alive	TUMOR FREE	848	NA	[Not Available]	Recurrence	[Not Applicable]	[Not Applicable]	533	Complete Remission/Response	NA	NA	0	848	0	848	NA	NA	1	533	NA	27.3548
TCGA-61-1737	II	TCGA-61-1737-01	OV	42	FEMALE	WHITE	[Not Applicable]	Stage IV	Serous Cystadenocarcinoma	G3	2005	[Not Available]	-15515	Alive	TUMOR FREE	1364	NA	[Not Available]	NA	NA	NA	NA	Complete Remission/Response	NA	NA	0	1364	0	1364	NA	NA	0	1364	NA	44
TCGA-61-1738	III	TCGA-61-1738-01	OV	60	FEMALE	BLACK OR AFRICAN AMERICAN	[Not Applicable]	Stage IIIC	Serous Cystadenocarcinoma	G3	2005	[Not Available]	-21965	Dead	WITH TUMOR	1089	1089	[Not Available]	Recurrence	[Not Applicable]	[Not Applicable]	276	Progressive Disease	NA	NA	1	1089	1	1089	NA	NA	1	276	NA	35.129
TCGA-61-1740	I	TCGA-61-1740-01	OV	71	FEMALE	WHITE	[Not Applicable]	Stage IIIC	Serous Cystadenocarcinoma	G3	2005	[Not Available]	-26169	Dead	WITH TUMOR	74	74	[Not Available]	NA	NA	NA	NA	Progressive Disease	NA	NA	1	74	1	74	NA	NA	1	74	NA	2.3871
TCGA-61-1741	II	TCGA-61-1741-01	OV	76	FEMALE	WHITE	[Not Applicable]	Stage IIIB	Serous Cystadenocarcinoma	G3	2004	[Not Available]	-27762	Dead	WITH TUMOR	1024	1024	[Not Available]	Recurrence	[Not Applicable]	[Not Applicable]	488	Complete Remission/Response	NA	NA	1	1024	1	1024	1	488	1	488	NA	33.0323
TCGA-61-1907	III	TCGA-61-1907-01	OV	63	FEMALE	WHITE	[Not Applicable]	Stage IIIC	Serous Cystadenocarcinoma	G3	2006	[Not Available]	-23204	Alive	WITH TUMOR	952	NA	[Not Available]	Recurrence	[Not Applicable]	[Not Applicable]	743	Stable Disease	NA	NA	0	952	0	952	NA	NA	1	743	NA	30.7097
TCGA-61-1910	IV	TCGA-61-1910-01	OV	56	FEMALE	WHITE	[Not Applicable]	Stage IIC	Serous Cystadenocarcinoma	G3	2006	[Not Available]	-20779	Alive	TUMOR FREE	1127	NA	[Not Available]	NA	NA	NA	NA	Complete Remission/Response	NA	NA	0	1127	0	1127	0	1127	0	1127	NA	36.3548
TCGA-61-1914	II	TCGA-61-1914-01	OV	65	FEMALE	[Not Available]	[Not Applicable]	Stage IIIC	Serous Cystadenocarcinoma	G3	2003	[Not Available]	-23850	Alive	WITH TUMOR	1722	NA	[Not Available]	Recurrence	[Not Applicable]	[Not Applicable]	1674	Complete Remission/Response	NA	NA	0	1722	0	1722	1	1674	1	1674	NA	55.5484
TCGA-61-1919	II	TCGA-61-1919-01	OV	58	FEMALE	WHITE	[Not Applicable]	Stage IIIC	Serous Cystadenocarcinoma	G2	2001	[Not Available]	-21199	Dead	NA	1161	1161	[Not Available]	Recurrence	[Not Applicable]	[Not Applicable]	439	Complete Remission/Response	NA	NA	1	1161	NA	1161	1	439	1	439	NA	37.4516
TCGA-61-1995	II	TCGA-61-1995-01	OV	43	FEMALE	WHITE	[Not Applicable]	Stage IIIC	Serous Cystadenocarcinoma	G3	2009	[Not Available]	-16016	Alive	WITH TUMOR	61	NA	[Not Available]	NA	NA	NA	NA	Stable Disease	NA	NA	0	61	0	61	NA	NA	0	61	NA	1.96774
TCGA-61-1998	II	TCGA-61-1998-01	OV	48	FEMALE	WHITE	[Not Applicable]	Stage IIIC	Serous Cystadenocarcinoma	G3	2009	[Not Available]	-17855	Alive	WITH TUMOR	168	NA	[Not Available]	NA	NA	NA	NA	[Not Available]	NA	NA	0	168	0	168	NA	NA	0	168	NA	5.41935
TCGA-61-2002	I	TCGA-61-2002-01	OV	46	FEMALE	WHITE	[Not Applicable]	Stage IIIC	Serous Cystadenocarcinoma	G3	2008	[Not Available]	-17115	Alive	WITH TUMOR	547	NA	[Not Available]	NA	NA	NA	NA	Progressive Disease	NA	NA	0	547	0	547	NA	NA	0	547	NA	17.6452
TCGA-61-2003	II	TCGA-61-2003-01	OV	53	FEMALE	WHITE	[Not Applicable]	Stage IIIC	Serous Cystadenocarcinoma	G2	2008	[Not Available]	-19605	Alive	WITH TUMOR	122	NA	[Not Available]	NA	NA	NA	NA	Progressive Disease	NA	NA	0	122	0	122	NA	NA	0	122	NA	3.93548
TCGA-61-2008	III	TCGA-61-2008-01	OV	40	FEMALE	ASIAN	[Not Applicable]	Stage IIC	Serous Cystadenocarcinoma	G2	2007	[Not Available]	-14791	Alive	WITH TUMOR	932	NA	[Not Available]	Recurrence	[Not Applicable]	[Not Applicable]	818	Complete Remission/Response	NA	NA	0	932	0	932	1	818	1	818	NA	30.0645
TCGA-61-2088	II	TCGA-61-2088-01	OV	51	FEMALE	WHITE	[Not Applicable]	Stage IIIC	Serous Cystadenocarcinoma	G3	2009	[Not Available]	-18770	Alive	TUMOR FREE	145	NA	[Not Available]	NA	NA	NA	NA	[Not Available]	NA	NA	0	145	0	145	NA	NA	0	145	NA	4.67742
TCGA-61-2092	III	TCGA-61-2092-01	OV	57	FEMALE	WHITE	[Not Applicable]	Stage IIIC	Serous Cystadenocarcinoma	G3	2004	[Not Available]	-21072	Alive	TUMOR FREE	1573	NA	[Not Available]	NA	NA	NA	NA	Complete Remission/Response	NA	NA	0	1573	0	1573	0	1573	0	1573	NA	50.7419
TCGA-61-2094	I	TCGA-61-2094-01	OV	63	FEMALE	WHITE	[Not Applicable]	Stage IIIC	Serous Cystadenocarcinoma	G3	2003	[Not Available]	-23273	Alive	TUMOR FREE	2182	NA	[Not Available]	NA	NA	NA	NA	Complete Remission/Response	NA	NA	0	2182	0	2182	0	2182	0	2182	NA	70.3871
TCGA-61-2095	II	TCGA-61-2095-01	OV	54	FEMALE	WHITE	[Not Applicable]	Stage IIIC	Serous Cystadenocarcinoma	G2	2003	[Not Available]	-19797	Dead	WITH TUMOR	NA	1875	[Not Available]	Recurrence	[Not Applicable]	[Not Applicable]	445	Complete Remission/Response	NA	NA	1	1875	1	1875	1	445	1	445	NA	60.4839
TCGA-61-2101	II	TCGA-61-2101-01	OV	55	FEMALE	WHITE	[Not Applicable]	Stage IIIC	Serous Cystadenocarcinoma	G2	1999	[Not Available]	-20287	Dead	WITH TUMOR	NA	1688	[Not Available]	NA	NA	NA	NA	Partial Remission/Response	NA	NA	1	1688	1	1688	NA	NA	1	1688	NA	54.4516
TCGA-61-2102	II	TCGA-61-2102-01	OV	74	FEMALE	WHITE	[Not Applicable]	Stage IIIC	Serous Cystadenocarcinoma	G3	1999	[Not Available]	-27256	Dead	WITH TUMOR	197	197	[Not Available]	NA	NA	NA	NA	[Not Available]	NA	NA	1	197	1	197	NA	NA	1	197	NA	6.35484
TCGA-61-2104	III	TCGA-61-2104-01	OV	53	FEMALE	WHITE	[Not Applicable]	Stage IIC	Serous Cystadenocarcinoma	G2	2003	[Not Available]	-19432	Alive	NA	2338	NA	[Not Available]	Recurrence	[Not Applicable]	[Not Applicable]	1680	Complete Remission/Response	NA	NA	0	2338	0	2338	1	1680	1	1680	NA	75.4194
TCGA-61-2110	IV	TCGA-61-2110-01	OV	56	FEMALE	WHITE	[Not Applicable]	Stage IIIC	Serous Cystadenocarcinoma	[Not Available]	1998	[Not Available]	-20718	Dead	WITH TUMOR	1354	1354	[Not Available]	Recurrence	[Not Applicable]	[Not Applicable]	213	Progressive Disease	NA	NA	1	1354	1	1354	NA	NA	1	213	NA	43.6774
TCGA-61-2111	II	TCGA-61-2111-01	OV	61	FEMALE	WHITE	[Not Applicable]	Stage IV	Serous Cystadenocarcinoma	G3	1998	[Not Available]	-22517	Alive	WITH TUMOR	3825	NA	[Not Available]	Recurrence	[Not Applicable]	[Not Applicable]	2205	Complete Remission/Response	NA	NA	0	3825	0	3825	NA	NA	1	2205	NA	123.387
TCGA-61-2113	II	TCGA-61-2113-01	OV	53	FEMALE	WHITE	[Not Applicable]	Stage IIC	Serous Cystadenocarcinoma	G3	1999	[Not Available]	-19722	Dead	NA	676	676	[Not Available]	Recurrence	[Not Applicable]	[Not Applicable]	291	[Not Available]	NA	NA	1	676	NA	676	NA	NA	1	291	NA	21.8065
TCGA-62-8394	II	TCGA-62-8394-01	LUAD	65	FEMALE	WHITE	Stage IIIB	[Not Applicable]	Lung Adenocarcinoma	[Not Available]	2008	[Not Available]	-23758	Dead	TUMOR FREE	NA	139	[Not Available]	NA	NA	NA	NA	Complete Remission/Response	NA	NA	1	139	0	139	0	139	0	139	NA	4.48387
TCGA-62-8395	I	TCGA-62-8395-01	LUAD	80	FEMALE	WHITE	Stage IIB	[Not Applicable]	Lung Adenocarcinoma	[Not Available]	2009	[Not Available]	-29311	Alive	WITH TUMOR	1216	NA	[Not Available]	Locoregional Recurrence	NA	NA	395	Complete Remission/Response	NA	NA	0	1216	0	1216	1	395	1	395	NA	39.2258
TCGA-62-8397	III	TCGA-62-8397-01	LUAD	70	FEMALE	WHITE	Stage IIB	[Not Applicable]	Lung Adenocarcinoma	[Not Available]	2008	[Not Available]	-25728	Alive	TUMOR FREE	1289	NA	[Not Available]	NA	NA	NA	NA	Complete Remission/Response	NA	NA	0	1289	0	1289	0	1289	0	1289	NA	41.5806
TCGA-62-8398	I	TCGA-62-8398-01	LUAD	55	MALE	WHITE	Stage IIIA	[Not Applicable]	Lung Adenocarcinoma	[Not Available]	2007	[Not Available]	-20197	Dead	TUMOR FREE	NA	444	[Not Available]	NA	NA	NA	NA	Complete Remission/Response	NA	NA	1	444	0	444	0	444	0	444	NA	14.3226
TCGA-62-8399	I	TCGA-62-8399-01	LUAD	62	MALE	WHITE	Stage IIIA	[Not Applicable]	Lung Adenocarcinoma	[Not Available]	2006	[Not Available]	-22952	Alive	TUMOR FREE	2696	NA	[Not Available]	NA	NA	NA	NA	Complete Remission/Response	NA	NA	0	2696	0	2696	0	2696	0	2696	NA	86.9677
TCGA-62-8402	I	TCGA-62-8402-01	LUAD	73	FEMALE	WHITE	Stage IIIA	[Not Applicable]	Lung Adenocarcinoma	[Not Available]	2008	[Not Available]	-26934	Dead	WITH TUMOR	NA	1498	[Not Available]	Distant Metastasis	NA	NA	772	Complete Remission/Response	NA	NA	1	1498	1	1498	1	772	1	772	NA	48.3226
TCGA-62-A46O	IV	TCGA-62-A46O-01	LUAD	65	FEMALE	WHITE	Stage IB	[Not Applicable]	Lung Adenocarcinoma	[Not Available]	2006	[Not Available]	-24050	Dead	WITH TUMOR	NA	1454	[Not Available]	Locoregional Recurrence|Distant Metastasis	NA	NA	943	Complete Remission/Response	NA	NA	1	1454	1	1454	1	943	1	943	NA	46.9032
TCGA-62-A46P	IV	TCGA-62-A46P-01	LUAD	65	MALE	WHITE	Stage IB	[Not Applicable]	Lung Adenocarcinoma	[Not Available]	2006	[Not Available]	-23993	Dead	TUMOR FREE	NA	594	[Not Available]	Distant Metastasis	NA	NA	267	Complete Remission/Response	NA	NA	1	594	0	594	1	267	1	267	NA	19.1613
TCGA-62-A46R	I	TCGA-62-A46R-01	LUAD	54	FEMALE	WHITE	Stage IB	[Not Applicable]	Lung Adenocarcinoma	[Not Available]	2006	[Not Available]	-20063	Dead	TUMOR FREE	NA	1725	[Not Available]	NA	NA	NA	NA	Complete Remission/Response	NA	NA	1	1725	0	1725	0	1725	0	1725	NA	55.6452
TCGA-62-A46S	I	TCGA-62-A46S-01	LUAD	73	MALE	WHITE	Stage IB	[Not Applicable]	Lung Adenocarcinoma	[Not Available]	2007	[Not Available]	-26825	Dead	WITH TUMOR	NA	1653	[Not Available]	Locoregional Recurrence|Distant Metastasis	NA	NA	527	Complete Remission/Response	NA	NA	1	1653	1	1653	1	527	1	527	NA	53.3226
TCGA-62-A46U	I	TCGA-62-A46U-01	LUAD	71	FEMALE	WHITE	Stage IIB	[Not Applicable]	Lung Adenocarcinoma	[Not Available]	2007	[Not Available]	-25998	Alive	TUMOR FREE	2067	NA	[Not Available]	NA	NA	NA	NA	Complete Remission/Response	NA	NA	0	2067	0	2067	0	2067	0	2067	NA	66.6774
TCGA-62-A46V	II	TCGA-62-A46V-01	LUAD	78	FEMALE	WHITE	Stage IB	[Not Applicable]	Lung Adenocarcinoma	[Not Available]	2007	[Not Available]	-28495	Alive	TUMOR FREE	2199	NA	[Not Available]	NA	NA	NA	NA	Complete Remission/Response	NA	NA	0	2199	0	2199	0	2199	0	2199	NA	70.9355
TCGA-62-A46Y	I	TCGA-62-A46Y-01	LUAD	70	FEMALE	WHITE	Stage IIIA	[Not Applicable]	Lung Adenocarcinoma	[Not Available]	2008	[Not Available]	-25905	Dead	WITH TUMOR	NA	414	[Not Available]	Distant Metastasis	NA	NA	314	Complete Remission/Response	NA	NA	1	414	1	414	1	314	1	314	NA	13.3548
TCGA-62-A470	IV	TCGA-62-A470-01	LUAD	84	MALE	WHITE	Stage IB	[Not Applicable]	Lung Adenocarcinoma	[Not Available]	2009	[Not Available]	-30689	Dead	WITH TUMOR	NA	1194	[Not Available]	Locoregional Recurrence	NA	NA	539	Complete Remission/Response	NA	NA	1	1194	1	1194	1	539	1	539	NA	38.5161
TCGA-62-A471	III	TCGA-62-A471-01	LUAD	64	MALE	WHITE	Stage IIB	[Not Applicable]	Lung Adenocarcinoma	[Not Available]	2010	[Not Available]	-23689	Alive	TUMOR FREE	1246	NA	[Not Available]	NA	NA	NA	NA	Complete Remission/Response	NA	NA	0	1246	0	1246	0	1246	0	1246	NA	40.1935
TCGA-62-A472	I	TCGA-62-A472-01	LUAD	70	MALE	WHITE	Stage IIB	[Not Applicable]	Lung Adenocarcinoma	[Not Available]	2011	[Not Available]	-25893	Alive	WITH TUMOR	910	NA	[Not Available]	Locoregional Recurrence	NA	NA	290	Complete Remission/Response	NA	NA	0	910	0	910	1	290	1	290	NA	29.3548
TCGA-63-5128	IV	TCGA-63-5128-01	LUSC	NA	MALE	[Not Available]	Stage IB	[Not Applicable]	Lung Squamous Cell Carcinoma	[Not Available]	2007	[Not Available]	NA	Dead	WITH TUMOR	NA	NA	[Not Available]	NA	NA	NA	NA	Complete Remission/Response	NA	NA	1	NA	1	NA	NA	NA	1	NA	NA	NA
TCGA-63-5131	II	TCGA-63-5131-01	LUSC	NA	MALE	[Not Available]	Stage IIB	[Not Applicable]	Lung Squamous Cell Carcinoma	[Not Available]	2008	[Not Available]	NA	Dead	TUMOR FREE	NA	NA	[Not Available]	NA	NA	NA	NA	Complete Remission/Response	NA	NA	1	NA	0	NA	0	NA	0	NA	NA	NA
TCGA-63-6202	I	TCGA-63-6202-01	LUSC	NA	MALE	[Not Available]	Stage IIA	[Not Applicable]	Lung Squamous Cell Carcinoma	[Not Available]	2008	[Not Available]	NA	Alive	TUMOR FREE	1602	NA	[Not Available]	NA	NA	NA	NA	Complete Remission/Response	NA	NA	0	1602	0	1602	0	1602	0	1602	NA	51.6774
TCGA-63-7020	I	TCGA-63-7020-01	LUSC	NA	MALE	[Not Available]	Stage IA	[Not Applicable]	Lung Squamous Cell Carcinoma	[Not Available]	2007	[Not Available]	NA	Alive	TUMOR FREE	2133	NA	[Not Available]	NA	NA	NA	NA	Complete Remission/Response	NA	NA	0	2133	0	2133	0	2133	0	2133	NA	68.8065
TCGA-63-7021	I	TCGA-63-7021-01	LUSC	NA	MALE	[Not Available]	Stage IA	[Not Applicable]	Lung Squamous Cell Carcinoma	[Not Available]	2007	[Not Available]	NA	Alive	TUMOR FREE	2142	NA	[Not Available]	New Primary Tumor	NA	NA	1503	Complete Remission/Response	NA	NA	0	2142	0	2142	0	2142	1	1503	NA	69.0968
TCGA-63-7022	I	TCGA-63-7022-01	LUSC	NA	FEMALE	[Not Available]	Stage IA	[Not Applicable]	Lung Squamous Cell Carcinoma	[Not Available]	2007	[Not Available]	NA	Alive	TUMOR FREE	2073	NA	[Not Available]	NA	NA	NA	NA	Complete Remission/Response	NA	NA	0	2073	0	2073	0	2073	0	2073	NA	66.871
TCGA-63-7023	III	TCGA-63-7023-01	LUSC	NA	MALE	[Not Available]	Stage IIA	[Not Applicable]	Lung Squamous Cell Carcinoma	[Not Available]	2008	[Not Available]	NA	Alive	TUMOR FREE	1682	NA	[Not Available]	NA	NA	NA	NA	Complete Remission/Response	NA	NA	0	1682	0	1682	0	1682	0	1682	NA	54.2581
TCGA-63-A5M9	I	TCGA-63-A5M9-01	LUSC	NA	FEMALE	[Not Evaluated]	Stage IIB	[Not Applicable]	Lung Squamous Cell Carcinoma	[Not Available]	NA	[Not Available]	NA	Alive	NA	0	NA	[Not Available]	NA	NA	NA	NA	[Unknown]	NA	NA	0	0	0	0	NA	NA	0	0	NA	0
TCGA-63-A5MB	IV	TCGA-63-A5MB-01	LUSC	62	MALE	[Not Evaluated]	Stage IB	[Not Applicable]	Lung Squamous Cell Carcinoma	[Not Available]	NA	[Not Available]	-22930	Alive	TUMOR FREE	3123	NA	[Not Available]	NA	NA	NA	NA	Complete Remission/Response	NA	NA	0	3123	0	3123	0	3123	0	3123	NA	100.742
TCGA-63-A5MG	II	TCGA-63-A5MG-01	LUSC	68	MALE	[Not Evaluated]	Stage IB	[Not Applicable]	Lung Squamous Cell Carcinoma	[Not Available]	NA	[Not Available]	-24957	Alive	TUMOR FREE	2148	NA	[Not Available]	NA	NA	NA	NA	Complete Remission/Response	NA	NA	0	2148	0	2148	0	2148	0	2148	NA	69.2903
TCGA-63-A5MH	II	TCGA-63-A5MH-01	LUSC	68	MALE	[Not Evaluated]	Stage IA	[Not Applicable]	Lung Squamous Cell Carcinoma	[Not Available]	NA	[Not Available]	-25159	Alive	TUMOR FREE	2026	NA	[Not Available]	NA	NA	NA	NA	Complete Remission/Response	NA	NA	0	2026	0	2026	0	2026	0	2026	NA	65.3548
TCGA-63-A5MI	IV	TCGA-63-A5MI-01	LUSC	65	MALE	[Not Evaluated]	Stage IIIA	[Not Applicable]	Lung Squamous Cell Carcinoma	[Not Available]	NA	[Not Available]	-24040	Alive	TUMOR FREE	1784	NA	[Not Available]	NA	NA	NA	NA	Complete Remission/Response	NA	NA	0	1784	0	1784	0	1784	0	1784	NA	57.5484
TCGA-63-A5MJ	I	TCGA-63-A5MJ-01	LUSC	54	MALE	[Not Evaluated]	Stage IIB	[Not Applicable]	Lung Squamous Cell Carcinoma	[Not Available]	NA	[Not Available]	-20018	Alive	TUMOR FREE	1824	NA	[Not Available]	NA	NA	NA	NA	Complete Remission/Response	NA	NA	0	1824	0	1824	0	1824	0	1824	NA	58.8387
TCGA-63-A5ML	I	TCGA-63-A5ML-01	LUSC	68	MALE	[Not Evaluated]	Stage IB	[Not Applicable]	Lung Squamous Cell Carcinoma	[Not Available]	NA	[Not Available]	-24947	Alive	TUMOR FREE	1386	NA	[Not Available]	NA	NA	NA	NA	Complete Remission/Response	NA	NA	0	1386	0	1386	0	1386	0	1386	NA	44.7097
TCGA-63-A5MM	I	TCGA-63-A5MM-01	LUSC	69	FEMALE	[Not Evaluated]	Stage IIB	[Not Applicable]	Lung Squamous Cell Carcinoma	[Not Available]	NA	[Not Available]	-25348	Dead	WITH TUMOR	NA	456	[Not Available]	NA	NA	NA	218	Complete Remission/Response	NA	NA	1	456	1	456	1	218	1	218	NA	14.7097
TCGA-63-A5MN	I	TCGA-63-A5MN-01	LUSC	78	FEMALE	[Not Evaluated]	Stage IIB	[Not Applicable]	Lung Squamous Cell Carcinoma	[Not Available]	NA	[Not Available]	-28677	Dead	WITH TUMOR	NA	345	[Not Available]	NA	NA	NA	320	Complete Remission/Response	NA	NA	1	345	1	345	1	320	1	320	NA	11.129
TCGA-63-A5MP	I	TCGA-63-A5MP-01	LUSC	56	MALE	[Not Evaluated]	Stage IIB	[Not Applicable]	Lung Squamous Cell Carcinoma	[Not Available]	NA	[Not Available]	-20818	Alive	WITH TUMOR	769	NA	[Not Available]	Locoregional Recurrence	NA	NA	511	Complete Remission/Response	NA	NA	0	769	0	769	1	511	1	511	NA	24.8065
TCGA-63-A5MR	II	TCGA-63-A5MR-01	LUSC	70	FEMALE	[Not Evaluated]	Stage IB	[Not Applicable]	Lung Squamous Cell Carcinoma	[Not Available]	NA	[Not Available]	-25879	Alive	TUMOR FREE	2716	NA	[Not Available]	NA	NA	NA	NA	Complete Remission/Response	NA	NA	0	2716	0	2716	0	2716	0	2716	NA	87.6129
TCGA-63-A5MS	I	TCGA-63-A5MS-01	LUSC	78	MALE	[Not Evaluated]	Stage IB	[Not Applicable]	Lung Squamous Cell Carcinoma	[Not Available]	NA	[Not Available]	-28827	Alive	TUMOR FREE	2381	NA	[Not Available]	NA	NA	NA	NA	Complete Remission/Response	NA	NA	0	2381	0	2381	0	2381	0	2381	NA	76.8065
TCGA-63-A5MT	I	TCGA-63-A5MT-01	LUSC	74	MALE	[Not Evaluated]	Stage IIB	[Not Applicable]	Lung Squamous Cell Carcinoma	[Not Available]	NA	[Not Available]	-27263	Alive	WITH TUMOR	498	NA	[Not Available]	Distant Metastasis	NA	NA	427	Complete Remission/Response	NA	NA	0	498	0	498	1	427	1	427	NA	16.0645
TCGA-63-A5MU	IV	TCGA-63-A5MU-01	LUSC	48	MALE	[Not Evaluated]	Stage IIB	[Not Applicable]	Lung Squamous Cell Carcinoma	[Not Available]	NA	[Not Available]	-17801	Dead	WITH TUMOR	NA	NA	[Not Available]	Distant Metastasis	NA	NA	420	Complete Remission/Response	NA	NA	1	NA	1	NA	1	420	1	420	NA	NA
TCGA-63-A5MV	I	TCGA-63-A5MV-01	LUSC	69	MALE	[Not Evaluated]	Stage IIA	[Not Applicable]	Lung Squamous Cell Carcinoma	[Not Available]	NA	[Not Available]	-25505	Alive	TUMOR FREE	1100	NA	[Not Available]	NA	NA	NA	NA	Complete Remission/Response	NA	NA	0	1100	0	1100	0	1100	0	1100	NA	35.4839
TCGA-63-A5MW	II	TCGA-63-A5MW-01	LUSC	76	MALE	[Not Evaluated]	Stage IB	[Not Applicable]	Lung Squamous Cell Carcinoma	[Not Available]	NA	[Not Available]	-27892	Alive	TUMOR FREE	1639	NA	[Not Available]	NA	NA	NA	NA	Complete Remission/Response	NA	NA	0	1639	0	1639	0	1639	0	1639	NA	52.871
TCGA-63-A5MY	IV	TCGA-63-A5MY-01	LUSC	63	MALE	[Not Evaluated]	Stage IA	[Not Applicable]	Lung Squamous Cell Carcinoma	[Not Available]	NA	[Not Available]	-23276	Alive	TUMOR FREE	1052	NA	[Not Available]	NA	NA	NA	NA	Complete Remission/Response	NA	NA	0	1052	0	1052	0	1052	0	1052	NA	33.9355
TCGA-64-1676	III	TCGA-64-1676-01	LUAD	58	MALE	WHITE	Stage IA	[Not Applicable]	Lung Adenocarcinoma	[Not Available]	2005	[Not Available]	-21428	Alive	TUMOR FREE	1728	NA	[Not Available]	NA	NA	NA	NA	Complete Remission/Response	NA	NA	0	1728	0	1728	0	1728	0	1728	NA	55.7419
TCGA-64-1677	III	TCGA-64-1677-01	LUAD	77	FEMALE	WHITE	Stage IIIA	[Not Applicable]	Lung Adenocarcinoma	[Not Available]	2005	[Not Available]	-28482	Dead	NA	NA	628	[Not Available]	NA	NA	NA	360	[Not Available]	NA	NA	1	628	NA	628	NA	NA	1	360	NA	20.2581
TCGA-64-1679	I	TCGA-64-1679-01	LUAD	58	FEMALE	WHITE	Stage IIIA	[Not Applicable]	Lung Adenocarcinoma	[Not Available]	2007	[Not Available]	-21310	Alive	TUMOR FREE	2488	NA	[Not Available]	NA	NA	NA	NA	Complete Remission/Response	NA	NA	0	2488	0	2488	0	2488	0	2488	NA	80.2581
TCGA-64-1680	II	TCGA-64-1680-01	LUAD	63	MALE	WHITE	Stage IV	[Not Applicable]	Lung Adenocarcinoma	[Not Available]	2007	[Not Available]	-23267	Alive	TUMOR FREE	1126	NA	[Not Available]	NA	NA	NA	NA	Complete Remission/Response	NA	NA	0	1126	0	1126	NA	NA	0	1126	NA	36.3226
TCGA-64-1681	I	TCGA-64-1681-01	LUAD	61	FEMALE	WHITE	Stage IA	[Not Applicable]	Lung Adenocarcinoma	[Not Available]	2008	[Not Available]	-22525	Dead	NA	NA	1167	[Not Available]	NA	NA	NA	439	[Not Available]	NA	NA	1	1167	NA	1167	NA	NA	1	439	NA	37.6452
TCGA-64-5774	IV	TCGA-64-5774-01	LUAD	60	MALE	WHITE	Stage IB	[Not Applicable]	Lung Adenocarcinoma	[Not Available]	2004	[Not Available]	-22059	Alive	TUMOR FREE	2676	NA	[Not Available]	NA	NA	NA	246	Complete Remission/Response	NA	NA	0	2676	0	2676	1	246	1	246	NA	86.3226
TCGA-64-5775	II	TCGA-64-5775-01	LUAD	71	MALE	WHITE	Stage IIIA	[Not Applicable]	Lung Adenocarcinoma	[Not Available]	2005	[Not Available]	-26058	Dead	WITH TUMOR	NA	62	[Not Available]	NA	NA	NA	NA	Progressive Disease	NA	NA	1	62	1	62	NA	NA	1	62	NA	2
TCGA-64-5778	I	TCGA-64-5778-01	LUAD	60	MALE	WHITE	Stage IB	[Not Applicable]	Lung Adenocarcinoma	[Not Available]	2008	[Not Available]	-21927	Alive	WITH TUMOR	1305	NA	[Not Available]	Distant Metastasis	NA	NA	962	Complete Remission/Response	NA	NA	0	1305	0	1305	1	962	1	962	NA	42.0968
TCGA-64-5779	I	TCGA-64-5779-01	LUAD	61	MALE	WHITE	Stage IIIA	[Not Applicable]	Lung Adenocarcinoma	[Not Available]	2009	[Not Available]	-22305	Alive	TUMOR FREE	864	NA	[Not Available]	Distant Metastasis	NA	NA	795	Stable Disease	NA	NA	0	864	0	864	NA	NA	1	795	NA	27.871
TCGA-64-5781	III	TCGA-64-5781-01	LUAD	55	FEMALE	WHITE	Stage IB	[Not Applicable]	Lung Adenocarcinoma	[Not Available]	2007	[Not Available]	-20219	Alive	TUMOR FREE	1559	NA	[Not Available]	NA	NA	NA	96	Progressive Disease	NA	NA	0	1559	0	1559	NA	NA	1	96	NA	50.2903
TCGA-64-5815	I	TCGA-64-5815-01	LUAD	74	MALE	WHITE	Stage IIB	[Not Applicable]	Lung Adenocarcinoma	[Not Available]	2009	[Not Available]	-27280	Alive	TUMOR FREE	866	NA	[Not Available]	NA	NA	NA	NA	Complete Remission/Response	NA	NA	0	866	0	866	0	866	0	866	NA	27.9355
TCGA-66-2727	I	TCGA-66-2727-01	LUSC	55	FEMALE	[Not Available]	Stage IB	[Not Applicable]	Lung Squamous Cell Carcinoma	[Not Available]	2004	[Not Available]	-20150	Dead	NA	NA	516	[Not Available]	NA	NA	NA	NA	[Not Available]	NA	NA	1	516	NA	516	NA	NA	0	516	NA	16.6452
TCGA-66-2734	II	TCGA-66-2734-01	LUSC	62	FEMALE	[Not Available]	Stage IB	[Not Applicable]	Lung Squamous Cell Carcinoma	[Not Available]	2005	[Not Available]	-22919	Alive	TUMOR FREE	1311	NA	[Not Available]	NA	NA	NA	NA	[Not Applicable]	NA	NA	0	1311	0	1311	NA	NA	0	1311	NA	42.2903
TCGA-66-2742	II	TCGA-66-2742-01	LUSC	70	MALE	[Not Available]	Stage IV	[Not Applicable]	Lung Squamous Cell Carcinoma	[Not Available]	2006	[Not Available]	-25688	Alive	TUMOR FREE	641	NA	[Not Available]	NA	NA	NA	NA	[Not Applicable]	NA	NA	0	641	0	641	NA	NA	0	641	NA	20.6774
TCGA-66-2744	I	TCGA-66-2744-01	LUSC	71	MALE	[Not Available]	Stage IIB	[Not Applicable]	Lung Squamous Cell Carcinoma	[Not Available]	2006	[Not Available]	-26084	Alive	TUMOR FREE	30	NA	[Not Available]	NA	NA	NA	NA	[Not Available]	NA	NA	0	30	0	30	NA	NA	0	30	NA	0.967742
TCGA-66-2754	IV	TCGA-66-2754-01	LUSC	67	MALE	[Not Available]	Stage IIIA	[Not Applicable]	Lung Squamous Cell Carcinoma	[Not Available]	2007	[Not Available]	-24471	Alive	TUMOR FREE	61	NA	[Not Available]	NA	NA	NA	NA	[Not Available]	NA	NA	0	61	0	61	NA	NA	0	61	NA	1.96774
TCGA-66-2755	I	TCGA-66-2755-01	LUSC	63	MALE	[Not Available]	Stage IB	[Not Applicable]	Lung Squamous Cell Carcinoma	[Not Available]	2007	[Not Available]	-23348	Alive	TUMOR FREE	28	NA	[Not Available]	NA	NA	NA	NA	[Not Available]	NA	NA	0	28	0	28	NA	NA	0	28	NA	0.903226
TCGA-66-2756	IV	TCGA-66-2756-01	LUSC	68	MALE	[Not Available]	Stage IIIB	[Not Applicable]	Lung Squamous Cell Carcinoma	[Not Available]	2007	[Not Available]	-24929	Alive	TUMOR FREE	30	NA	[Not Available]	NA	NA	NA	NA	[Not Available]	NA	NA	0	30	0	30	NA	NA	0	30	NA	0.967742
TCGA-66-2757	I	TCGA-66-2757-01	LUSC	65	FEMALE	[Not Available]	Stage IA	[Not Applicable]	Lung Squamous Cell Carcinoma	[Not Available]	2007	[Not Available]	-24014	Dead	WITH TUMOR	NA	1338	[Not Available]	NA	NA	NA	912	[Not Applicable]	NA	NA	1	1338	1	1338	NA	NA	1	912	NA	43.1613
TCGA-66-2758	I	TCGA-66-2758-01	LUSC	71	MALE	[Not Available]	Stage IB	[Not Applicable]	Lung Squamous Cell Carcinoma	[Not Available]	2007	[Not Available]	-26209	Alive	TUMOR FREE	639	NA	[Not Available]	NA	NA	NA	NA	Complete Remission/Response	NA	NA	0	639	0	639	0	639	0	639	NA	20.6129
TCGA-66-2759	I	TCGA-66-2759-01	LUSC	66	MALE	[Not Available]	Stage IIIA	[Not Applicable]	Lung Squamous Cell Carcinoma	[Not Available]	2007	[Not Available]	-24287	Alive	TUMOR FREE	762	NA	[Not Available]	NA	NA	NA	NA	Complete Remission/Response	NA	NA	0	762	0	762	0	762	0	762	NA	24.5806
TCGA-66-2763	I	TCGA-66-2763-01	LUSC	63	FEMALE	[Not Available]	Stage IB	[Not Applicable]	Lung Squamous Cell Carcinoma	[Not Available]	2007	[Not Available]	-23315	Alive	TUMOR FREE	30	NA	[Not Available]	NA	NA	NA	NA	[Not Available]	NA	NA	0	30	0	30	NA	NA	0	30	NA	0.967742
TCGA-66-2765	I	TCGA-66-2765-01	LUSC	64	MALE	[Not Available]	Stage IB	[Not Applicable]	Lung Squamous Cell Carcinoma	[Not Available]	2007	[Not Available]	-23465	Alive	TUMOR FREE	61	NA	[Not Available]	NA	NA	NA	NA	[Not Available]	NA	NA	0	61	0	61	NA	NA	0	61	NA	1.96774
TCGA-66-2766	II	TCGA-66-2766-01	LUSC	54	MALE	[Not Available]	Stage IIIA	[Not Applicable]	Lung Squamous Cell Carcinoma	[Not Available]	2007	[Not Available]	-19814	Alive	TUMOR FREE	31	NA	[Not Available]	NA	NA	NA	NA	[Not Available]	NA	NA	0	31	0	31	NA	NA	0	31	NA	1
TCGA-66-2767	I	TCGA-66-2767-01	LUSC	62	MALE	[Not Available]	Stage IIIB	[Not Applicable]	Lung Squamous Cell Carcinoma	[Not Available]	2007	[Not Available]	-22888	Alive	TUMOR FREE	61	NA	[Not Available]	NA	NA	NA	NA	[Not Available]	NA	NA	0	61	0	61	NA	NA	0	61	NA	1.96774
TCGA-66-2768	III	TCGA-66-2768-01	LUSC	57	MALE	[Not Available]	Stage IIB	[Not Applicable]	Lung Squamous Cell Carcinoma	[Not Available]	2007	[Not Available]	-20970	Alive	TUMOR FREE	61	NA	[Not Available]	NA	NA	NA	NA	[Not Available]	NA	NA	0	61	0	61	NA	NA	0	61	NA	1.96774
TCGA-66-2769	I	TCGA-66-2769-01	LUSC	75	MALE	[Not Available]	Stage IIIB	[Not Applicable]	Lung Squamous Cell Carcinoma	[Not Available]	2007	[Not Available]	-27515	Dead	NA	NA	215	[Not Available]	NA	NA	NA	NA	[Not Available]	NA	NA	1	215	NA	215	NA	NA	0	215	NA	6.93548
TCGA-66-2770	I	TCGA-66-2770-01	LUSC	79	MALE	[Not Available]	Stage IB	[Not Applicable]	Lung Squamous Cell Carcinoma	[Not Available]	2007	[Not Available]	-28945	Alive	NA	700	NA	[Not Available]	NA	NA	NA	NA	[Not Available]	NA	NA	0	700	0	700	NA	NA	0	700	NA	22.5806
TCGA-66-2771	I	TCGA-66-2771-01	LUSC	60	MALE	[Not Available]	Stage IIB	[Not Applicable]	Lung Squamous Cell Carcinoma	[Not Available]	2007	[Not Available]	-22219	Alive	TUMOR FREE	578	NA	[Not Available]	NA	NA	NA	NA	Complete Remission/Response	NA	NA	0	578	0	578	0	578	0	578	NA	18.6452
TCGA-66-2773	I	TCGA-66-2773-01	LUSC	69	MALE	[Not Available]	Stage IB	[Not Applicable]	Lung Squamous Cell Carcinoma	[Not Available]	2007	[Not Available]	-25355	Dead	TUMOR FREE	NA	92	[Not Available]	NA	NA	NA	NA	[Not Available]	NA	NA	1	92	0	92	NA	NA	0	92	NA	2.96774
TCGA-66-2777	I	TCGA-66-2777-01	LUSC	71	MALE	[Not Available]	Stage IB	[Not Applicable]	Lung Squamous Cell Carcinoma	[Not Available]	2007	[Not Available]	-26085	Alive	TUMOR FREE	61	NA	[Not Available]	NA	NA	NA	NA	[Not Available]	NA	NA	0	61	0	61	NA	NA	0	61	NA	1.96774
TCGA-66-2778	II	TCGA-66-2778-01	LUSC	68	FEMALE	[Not Available]	Stage IIIB	[Not Applicable]	Lung Squamous Cell Carcinoma	[Not Available]	2007	[Not Available]	-25080	Alive	TUMOR FREE	578	NA	[Not Available]	NA	NA	NA	NA	Complete Remission/Response	NA	NA	0	578	0	578	0	578	0	578	NA	18.6452
TCGA-66-2780	III	TCGA-66-2780-01	LUSC	65	MALE	[Not Available]	Stage IB	[Not Applicable]	Lung Squamous Cell Carcinoma	[Not Available]	2007	[Not Available]	-23955	Dead	NA	NA	366	[Not Available]	NA	NA	NA	NA	[Not Available]	NA	NA	1	366	NA	366	NA	NA	0	366	NA	11.8065
TCGA-66-2781	II	TCGA-66-2781-01	LUSC	67	MALE	[Not Available]	Stage IB	[Not Applicable]	Lung Squamous Cell Carcinoma	[Not Available]	2007	[Not Available]	-24471	Alive	TUMOR FREE	121	NA	[Not Available]	NA	NA	NA	NA	[Not Available]	NA	NA	0	121	0	121	NA	NA	0	121	NA	3.90323
TCGA-66-2782	I	TCGA-66-2782-01	LUSC	71	MALE	[Not Available]	Stage IIB	[Not Applicable]	Lung Squamous Cell Carcinoma	[Not Available]	2004	[Not Available]	-26237	Dead	WITH TUMOR	NA	365	[Not Available]	NA	NA	NA	304	Progressive Disease	NA	NA	1	365	1	365	NA	NA	1	304	NA	11.7742
TCGA-66-2783	I	TCGA-66-2783-01	LUSC	67	MALE	[Not Available]	Stage IIIB	[Not Applicable]	Lung Squamous Cell Carcinoma	[Not Available]	2008	[Not Available]	-24686	Alive	TUMOR FREE	759	NA	[Not Available]	NA	NA	NA	NA	Complete Remission/Response	NA	NA	0	759	0	759	0	759	0	759	NA	24.4839
TCGA-66-2785	I	TCGA-66-2785-01	LUSC	65	MALE	[Not Available]	Stage IB	[Not Applicable]	Lung Squamous Cell Carcinoma	[Not Available]	2008	[Not Available]	-23772	Alive	TUMOR FREE	60	NA	[Not Available]	NA	NA	NA	NA	[Not Available]	NA	NA	0	60	0	60	NA	NA	0	60	NA	1.93548
TCGA-66-2786	I	TCGA-66-2786-01	LUSC	68	FEMALE	[Not Available]	Stage IA	[Not Applicable]	Lung Squamous Cell Carcinoma	[Not Available]	2008	[Not Available]	-25051	Alive	TUMOR FREE	790	NA	[Not Available]	NA	NA	NA	NA	[Not Applicable]	NA	NA	0	790	0	790	NA	NA	0	790	NA	25.4839
TCGA-66-2787	I	TCGA-66-2787-01	LUSC	57	MALE	[Not Available]	Stage IA	[Not Applicable]	Lung Squamous Cell Carcinoma	[Not Available]	2004	[Not Available]	-21124	Alive	TUMOR FREE	1217	NA	[Not Available]	NA	NA	NA	NA	[Not Applicable]	NA	NA	0	1217	0	1217	NA	NA	0	1217	NA	39.2581
TCGA-66-2788	I	TCGA-66-2788-01	LUSC	56	MALE	[Not Available]	Stage IB	[Not Applicable]	Lung Squamous Cell Carcinoma	[Not Available]	2008	[Not Available]	-20637	Alive	TUMOR FREE	699	NA	[Not Available]	NA	NA	NA	NA	[Not Applicable]	NA	NA	0	699	0	699	NA	NA	0	699	NA	22.5484
TCGA-66-2789	II	TCGA-66-2789-01	LUSC	73	MALE	[Not Available]	Stage IIIB	[Not Applicable]	Lung Squamous Cell Carcinoma	[Not Available]	2008	[Not Available]	-26753	Dead	TUMOR FREE	NA	123	[Not Available]	NA	NA	NA	NA	[Not Available]	NA	NA	1	123	0	123	NA	NA	0	123	NA	3.96774
TCGA-66-2791	I	TCGA-66-2791-01	LUSC	66	MALE	[Not Available]	Stage IIIB	[Not Applicable]	Lung Squamous Cell Carcinoma	[Not Available]	2008	[Not Available]	-24138	Dead	NA	NA	153	[Not Available]	NA	NA	NA	NA	[Not Available]	NA	NA	1	153	NA	153	NA	NA	0	153	NA	4.93548
TCGA-66-2792	II	TCGA-66-2792-01	LUSC	58	MALE	[Not Available]	Stage IIB	[Not Applicable]	Lung Squamous Cell Carcinoma	[Not Available]	2008	[Not Available]	-21428	Alive	TUMOR FREE	913	NA	[Not Available]	NA	NA	NA	NA	Complete Remission/Response	NA	NA	0	913	0	913	0	913	0	913	NA	29.4516
TCGA-66-2793	IV	TCGA-66-2793-01	LUSC	68	MALE	[Not Available]	Stage IIIB	[Not Applicable]	Lung Squamous Cell Carcinoma	[Not Available]	2008	[Not Available]	-25111	Dead	TUMOR FREE	NA	306	[Not Available]	NA	NA	NA	NA	[Not Available]	NA	NA	1	306	0	306	NA	NA	0	306	NA	9.87097
TCGA-66-2794	I	TCGA-66-2794-01	LUSC	64	MALE	[Not Available]	Stage IIIB	[Not Applicable]	Lung Squamous Cell Carcinoma	[Not Available]	2006	[Not Available]	-23710	Alive	TUMOR FREE	1645	NA	[Not Available]	NA	NA	NA	NA	Complete Remission/Response	NA	NA	0	1645	0	1645	0	1645	0	1645	NA	53.0645
TCGA-66-2795	I	TCGA-66-2795-01	LUSC	68	MALE	[Not Available]	Stage IIIB	[Not Applicable]	Lung Squamous Cell Carcinoma	[Not Available]	2008	[Not Available]	-24897	Alive	TUMOR FREE	122	NA	[Not Available]	NA	NA	NA	NA	[Not Available]	NA	NA	0	122	0	122	NA	NA	0	122	NA	3.93548
TCGA-66-2800	I	TCGA-66-2800-01	LUSC	70	MALE	[Not Available]	Stage IIIB	[Not Applicable]	Lung Squamous Cell Carcinoma	[Not Available]	2004	[Not Available]	-25810	Alive	TUMOR FREE	1492	NA	[Not Available]	NA	NA	NA	NA	[Not Applicable]	NA	NA	0	1492	0	1492	NA	NA	0	1492	NA	48.129
TCGA-67-3771	I	TCGA-67-3771-01	LUAD	77	FEMALE	BLACK OR AFRICAN AMERICAN	Stage IA	[Not Applicable]	Lung Adenocarcinoma	[Not Available]	2009	[Not Available]	-28406	Alive	TUMOR FREE	610	NA	[Not Available]	NA	NA	NA	NA	[Not Available]	NA	NA	0	610	0	610	NA	NA	0	610	NA	19.6774
TCGA-67-3772	I	TCGA-67-3772-01	LUAD	82	FEMALE	WHITE	Stage IB	[Not Applicable]	Lung Adenocarcinoma	[Not Available]	2009	[Not Available]	-29989	Alive	TUMOR FREE	573	NA	[Not Available]	NA	NA	NA	NA	[Not Available]	NA	NA	0	573	0	573	NA	NA	0	573	NA	18.4839
TCGA-67-3773	I	TCGA-67-3773-01	LUAD	84	FEMALE	WHITE	Stage IB	[Not Applicable]	Lung Adenocarcinoma	[Not Available]	2009	[Not Available]	-30706	Alive	TUMOR FREE	427	NA	[Not Available]	NA	NA	NA	NA	[Not Available]	NA	NA	0	427	0	427	NA	NA	0	427	NA	13.7742
TCGA-67-3774	I	TCGA-67-3774-01	LUAD	73	FEMALE	WHITE	Stage IB	[Not Applicable]	Lung Adenocarcinoma	[Not Available]	2009	[Not Available]	-26704	Alive	TUMOR FREE	385	NA	[Not Available]	NA	NA	NA	NA	[Not Available]	NA	NA	0	385	0	385	NA	NA	0	385	NA	12.4194
TCGA-67-4679	I	TCGA-67-4679-01	LUAD	69	MALE	WHITE	[Discrepancy]	[Not Applicable]	Lung Adenocarcinoma	[Not Available]	2009	[Not Available]	-25202	Alive	TUMOR FREE	448	NA	[Not Available]	NA	NA	NA	NA	[Not Available]	NA	NA	0	448	0	448	NA	NA	0	448	NA	14.4516
TCGA-67-6215	II	TCGA-67-6215-01	LUAD	52	FEMALE	WHITE	Stage IB	[Not Applicable]	Lung Adenocarcinoma	[Not Available]	2010	[Not Available]	-19310	Alive	TUMOR FREE	174	NA	[Not Available]	NA	NA	NA	NA	Complete Remission/Response	NA	NA	0	174	0	174	0	174	0	174	NA	5.6129
TCGA-67-6216	I	TCGA-67-6216-01	LUAD	57	FEMALE	WHITE	Stage IA	[Not Applicable]	Lung Adenocarcinoma	[Not Available]	2010	[Not Available]	-20967	Alive	TUMOR FREE	141	NA	[Not Available]	NA	NA	NA	NA	Complete Remission/Response	NA	NA	0	141	0	141	0	141	0	141	NA	4.54839
TCGA-67-6217	I	TCGA-67-6217-01	LUAD	73	FEMALE	WHITE	Stage IIA	[Not Applicable]	Lung Adenocarcinoma	[Not Available]	2010	[Not Available]	-26920	Alive	WITH TUMOR	422	NA	[Not Available]	NA	NA	NA	296	Progressive Disease	NA	NA	0	422	0	422	NA	NA	1	296	NA	13.6129
TCGA-68-7755	II	TCGA-68-7755-01	LUSC	60	FEMALE	WHITE	Stage IIA	[Not Applicable]	Lung Squamous Cell Carcinoma	[Not Available]	2011	[Not Available]	-21936	Alive	TUMOR FREE	83	NA	[Not Available]	NA	NA	NA	NA	[Not Available]	NA	NA	0	83	0	83	NA	NA	0	83	NA	2.67742
TCGA-68-7756	I	TCGA-68-7756-01	LUSC	84	MALE	WHITE	Stage IIIA	[Not Applicable]	Lung Squamous Cell Carcinoma	[Not Available]	2011	[Not Available]	-30763	Alive	NA	202	NA	[Not Available]	NA	NA	NA	NA	[Not Available]	NA	NA	0	202	0	202	NA	NA	0	202	NA	6.51613
TCGA-68-7757	II	TCGA-68-7757-01	LUSC	74	MALE	WHITE	Stage IA	[Not Applicable]	Lung Squamous Cell Carcinoma	[Not Available]	2011	[Not Available]	-27272	Alive	NA	211	NA	[Not Available]	NA	NA	NA	NA	[Not Available]	NA	NA	0	211	0	211	NA	NA	0	211	NA	6.80645
TCGA-68-8250	II	TCGA-68-8250-01	LUSC	66	MALE	BLACK OR AFRICAN AMERICAN	Stage IA	[Not Applicable]	Lung Squamous Cell Carcinoma	[Not Available]	2011	[Not Available]	-24118	Alive	TUMOR FREE	244	NA	[Not Available]	NA	NA	NA	NA	[Not Available]	NA	NA	0	244	0	244	NA	NA	0	244	NA	7.87097
TCGA-68-8251	I	TCGA-68-8251-01	LUSC	78	MALE	WHITE	Stage IB	[Not Applicable]	Lung Squamous Cell Carcinoma	[Not Available]	2012	[Not Available]	-28739	Alive	TUMOR FREE	406	NA	[Not Available]	NA	NA	NA	NA	Stable Disease	NA	NA	0	406	0	406	NA	NA	0	406	NA	13.0968
TCGA-68-A59J	III	TCGA-68-A59J-01	LUSC	74	FEMALE	WHITE	Stage IB	[Not Applicable]	Lung Squamous Cell Carcinoma	[Not Available]	2012	[Not Available]	-27031	Alive	TUMOR FREE	448	NA	[Not Available]	NA	NA	NA	NA	Complete Remission/Response	NA	NA	0	448	0	448	0	448	0	448	NA	14.4516
TCGA-69-7760	II	TCGA-69-7760-01	LUAD	73	MALE	WHITE	Stage IIB	[Not Applicable]	Lung Adenocarcinoma	[Not Available]	2011	[Not Available]	-26777	Alive	TUMOR FREE	202	NA	[Not Available]	NA	NA	NA	NA	[Not Available]	NA	NA	0	202	0	202	NA	NA	0	202	NA	6.51613
TCGA-69-7761	I	TCGA-69-7761-01	LUAD	84	MALE	WHITE	Stage IB	[Not Applicable]	Lung Adenocarcinoma	[Not Available]	2011	[Not Available]	-31041	Alive	TUMOR FREE	186	NA	[Not Available]	NA	NA	NA	NA	[Not Available]	NA	NA	0	186	0	186	NA	NA	0	186	NA	6
TCGA-69-7763	I	TCGA-69-7763-01	LUAD	69	MALE	WHITE	Stage IA	[Not Applicable]	Lung Adenocarcinoma	[Not Available]	2010	[Not Available]	-25316	Alive	NA	690	NA	[Not Available]	NA	NA	NA	NA	[Not Available]	NA	NA	0	690	0	690	NA	NA	0	690	NA	22.2581
TCGA-69-7764	I	TCGA-69-7764-01	LUAD	75	MALE	WHITE	Stage IA	[Not Applicable]	Lung Adenocarcinoma	[Not Available]	2010	[Not Available]	-27693	Alive	TUMOR FREE	414	NA	[Not Available]	NA	NA	NA	NA	[Not Available]	NA	NA	0	414	0	414	NA	NA	0	414	NA	13.3548
TCGA-69-7765	II	TCGA-69-7765-01	LUAD	56	MALE	BLACK OR AFRICAN AMERICAN	[Discrepancy]	[Not Applicable]	Lung Adenocarcinoma	[Not Available]	2011	[Not Available]	-20625	Alive	NA	165	NA	[Not Available]	NA	NA	NA	NA	[Not Available]	NA	NA	0	165	0	165	NA	NA	0	165	NA	5.32258
TCGA-69-7973	IV	TCGA-69-7973-01	LUAD	42	FEMALE	WHITE	Stage IB	[Not Applicable]	Lung Adenocarcinoma	[Not Available]	2011	[Not Available]	-15355	Alive	TUMOR FREE	230	NA	[Not Available]	NA	NA	NA	NA	Complete Remission/Response	NA	NA	0	230	0	230	0	230	0	230	NA	7.41935
TCGA-69-7974	I	TCGA-69-7974-01	LUAD	54	FEMALE	WHITE	Stage IIIA	[Not Applicable]	Lung Adenocarcinoma	[Not Available]	2011	[Not Available]	-20021	Alive	WITH TUMOR	184	NA	[Not Available]	NA	NA	NA	NA	Progressive Disease	NA	NA	0	184	0	184	NA	NA	0	184	NA	5.93548
TCGA-69-7978	I	TCGA-69-7978-01	LUAD	59	MALE	WHITE	Stage IIB	[Not Applicable]	Lung Adenocarcinoma	[Not Available]	2011	[Not Available]	-21785	Alive	[Discrepancy]	134	NA	[Not Available]	NA	NA	NA	NA	[Unknown]	NA	NA	0	134	0	134	NA	NA	0	134	NA	4.32258
TCGA-69-7979	IV	TCGA-69-7979-01	LUAD	71	FEMALE	WHITE	Stage IB	[Not Applicable]	Lung Adenocarcinoma	[Not Available]	2011	[Not Available]	-26180	Alive	NA	408	NA	[Not Available]	NA	NA	NA	NA	Stable Disease	NA	NA	0	408	0	408	NA	NA	0	408	NA	13.1613
TCGA-69-7980	I	TCGA-69-7980-01	LUAD	70	FEMALE	WHITE	Stage I	[Not Applicable]	Lung Adenocarcinoma	[Not Available]	2011	[Not Available]	-25583	Alive	TUMOR FREE	411	NA	[Not Available]	NA	NA	NA	NA	Complete Remission/Response	NA	NA	0	411	0	411	0	411	0	411	NA	13.2581
TCGA-69-8253	I	TCGA-69-8253-01	LUAD	59	FEMALE	BLACK OR AFRICAN AMERICAN	Stage IIA	[Not Applicable]	Lung Adenocarcinoma	[Not Available]	2012	[Not Available]	-21771	Alive	TUMOR FREE	426	NA	[Not Available]	NA	NA	NA	NA	Complete Remission/Response	NA	NA	0	426	0	426	0	426	0	426	NA	13.7419
TCGA-69-8254	I	TCGA-69-8254-01	LUAD	85	MALE	WHITE	[Not Available]	[Not Applicable]	Lung Adenocarcinoma	[Not Available]	2012	[Not Available]	-31134	Alive	TUMOR FREE	409	NA	[Not Available]	NA	NA	NA	NA	Complete Remission/Response	NA	NA	0	409	0	409	0	409	0	409	NA	13.1935
TCGA-69-8255	I	TCGA-69-8255-01	LUAD	71	MALE	WHITE	Stage IA	[Not Applicable]	Lung Adenocarcinoma	[Not Available]	2011	[Not Available]	-26289	Alive	NA	129	NA	[Not Available]	NA	NA	NA	NA	[Unknown]	NA	NA	0	129	0	129	NA	NA	0	129	NA	4.16129
TCGA-69-A59K	I	TCGA-69-A59K-01	LUAD	60	FEMALE	BLACK OR AFRICAN AMERICAN	Stage IIB	[Not Applicable]	Lung Adenocarcinoma	[Not Available]	2012	[Not Available]	-22093	Alive	TUMOR FREE	591	NA	[Not Available]	NA	NA	NA	NA	Stable Disease	NA	NA	0	591	0	591	NA	NA	0	591	NA	19.0645
TCGA-6A-AB49	IV	TCGA-6A-AB49-01	LUSC	73	FEMALE	BLACK OR AFRICAN AMERICAN	Stage IB	[Not Applicable]	Lung Squamous Cell Carcinoma	[Not Available]	2009	[Not Available]	NA	Dead	TUMOR FREE	NA	NA	[Not Available]	NA	NA	NA	NA	Progressive Disease	NA	NA	1	NA	0	NA	NA	NA	0	NA	NA	NA
TCGA-6D-AA2E	I	TCGA-6D-AA2E-01	KIRC	68	FEMALE	BLACK OR AFRICAN AMERICAN	Stage I	[Not Applicable]	Kidney Clear Cell Renal Carcinoma	G2	2013	[Not Available]	-25043	Alive	TUMOR FREE	362	NA	[Not Available]	NA	NA	NA	NA	[Unknown]	NA	NA	0	362	0	362	NA	NA	0	362	NA	11.6774
TCGA-70-6722	I	TCGA-70-6722-01	LUSC	47	MALE	ASIAN	Stage IIIA	[Not Applicable]	Lung Squamous Cell Carcinoma	[Not Available]	2010	[Not Available]	-17328	Alive	WITH TUMOR	367	NA	[Not Available]	Locoregional Recurrence	NA	NA	293	Progressive Disease	NA	NA	0	367	0	367	NA	NA	1	293	NA	11.8387
TCGA-70-6723	III	TCGA-70-6723-01	LUSC	65	MALE	ASIAN	Stage IIA	[Not Applicable]	Lung Squamous Cell Carcinoma	[Not Available]	2010	[Not Available]	-24035	Alive	WITH TUMOR	375	NA	[Not Available]	Locoregional Recurrence	NA	NA	312	Progressive Disease	NA	NA	0	375	0	375	NA	NA	1	312	NA	12.0968
TCGA-71-6725	II	TCGA-71-6725-01	LUAD	48	FEMALE	ASIAN	Stage IB	[Not Applicable]	Lung Adenocarcinoma	[Not Available]	2011	[Not Available]	-17793	Alive	WITH TUMOR	256	NA	[Not Available]	Locoregional Recurrence	NA	NA	164	Progressive Disease	NA	NA	0	256	0	256	NA	NA	1	164	NA	8.25806
TCGA-71-8520	II	TCGA-71-8520-01	LUAD	60	FEMALE	ASIAN	Stage IB	[Not Applicable]	Lung Adenocarcinoma	[Not Available]	2011	[Not Available]	-21921	Dead	WITH TUMOR	NA	210	[Not Available]	Locoregional Recurrence	NA	NA	179	Complete Remission/Response	NA	NA	1	210	1	210	1	179	1	179	NA	6.77419
TCGA-73-4658	I	TCGA-73-4658-01	LUAD	80	FEMALE	WHITE	Stage IB	[Not Applicable]	Lung Adenocarcinoma	[Not Available]	2004	[Not Available]	-29508	Dead	TUMOR FREE	1600	1600	[Not Available]	NA	NA	NA	NA	Complete Remission/Response	NA	NA	1	1600	0	1600	0	1600	0	1600	NA	51.6129
TCGA-73-4659	II	TCGA-73-4659-01	LUAD	66	MALE	WHITE	Stage IIIA	[Not Applicable]	Lung Adenocarcinoma	[Not Available]	2006	[Not Available]	-24253	Dead	WITH TUMOR	711	711	[Not Available]	NA	NA	NA	35	Progressive Disease	NA	NA	1	711	1	711	NA	NA	1	35	NA	22.9355
TCGA-73-4662	I	TCGA-73-4662-01	LUAD	65	FEMALE	WHITE	Stage IA	[Not Applicable]	Lung Adenocarcinoma	[Not Available]	2007	[Not Available]	-23762	Alive	TUMOR FREE	2515	NA	[Not Available]	NA	NA	NA	21	Complete Remission/Response	NA	NA	0	2515	0	2515	1	21	1	21	NA	81.129
TCGA-73-4666	I	TCGA-73-4666-01	LUAD	52	FEMALE	WHITE	Stage IV	[Not Applicable]	Lung Adenocarcinoma	[Not Available]	2009	[Not Available]	-19074	Alive	TUMOR FREE	800	NA	[Not Available]	NA	NA	NA	NA	Complete Remission/Response	NA	NA	0	800	0	800	NA	NA	0	800	NA	25.8065
[truncated: 7,239 more rows]

## Sheet: IMvigor210
Supplementary Table3. Summary of clinical information and immunogram subtype for each analyzed tumor in IMvigor210 cohort.Related to Figure6.
[truncated: 246 more rows]

[truncated: 2 more sheets: LIRI_JP, mGC]
